# Supplementary material for: Host tissue proteomics reveal insights into the molecular basis of Schistosoma haematobium-induced bladder pathology
Source: PLoS Negl Trop Dis. 2022 Feb 15;16(2):e0010176. doi: 10.1371/journal.pntd.0010176 (PMC8846513; doi:10.1371/journal.pntd.0010176)
Supplement: S5 Table — (XLSX) [file pntd.0010176.s008.xlsx]

## Sheet: Supplementary Table 5_pca_loadi
Accession	PC1	PC2	PC3	PC4	PC5	PC6	PC7	PC8
O08638	-0.024815	-0.010493	-0.00066714	0.015255	-0.0054947	0.028877	-0.0060981	-0.14139
Q9QXS1-3	-0.0048761	0.0019455	0.00092555	0.0013336	-0.002078	0.010204	-0.00062132	-0.35156
O08638-2	-0.023709	-0.0077356	-0.002596	0.01375	0.0064318	0.019417	-0.0039721	0.12994
Q8BTM8	-0.016165	-7.6094e-05	0.0023259	0.0024038	-0.0077116	0.012558	0.0096122	-0.11798
Q8VDD5	0.016309	-0.0039836	-0.0014323	-0.011848	-0.0012327	-0.0029714	-0.010914	0.38369
P26039	-0.011144	-0.0009406	0.0057848	-0.0027832	-0.0072085	0.0081644	0.0092069	-0.068544
Q9JHU4	-0.0049259	-0.0057092	0.0018045	-0.0037689	-0.0041098	0.00078293	-0.0046531	-0.2762
P16546	0.0047209	0.011086	0.0019603	-0.0006083	0.0054988	-0.0084642	0.0011091	-0.0085273
Q8VHX6	-0.011074	0.008274	0.0069031	-0.0024548	-0.015928	0.0045301	0.013758	0.012442
Q62261	0.0024714	0.0077481	0.003243	-0.0012281	0.0068563	-0.0089749	4.2326e-05	0.013448
Q05793	-0.013646	0.0037792	0.0026309	0.004732	0.0059532	-0.0084655	0.013664	0.0038635
Q61554	0.0039526	0.017643	0.0098093	0.0064495	0.0057672	-0.0015765	0.011513	0.017319
Q62261-2	0.010359	0.0097514	-0.0040405	0.0058266	0.029618	0.0016442	-0.062633	-0.0022492
Q64727	-0.016137	-0.005585	0.00079058	0.00096031	-0.0015245	0.0033264	0.0062459	0.012857
Q9QXZ0	-0.0020199	-0.0015682	-0.0048461	0.00085746	0.0031435	0.0023189	-0.0025056	-0.012545
Q61879	-0.0057635	0.0026842	-0.00052055	-0.010698	0.014484	-0.013238	-0.0013372	0.007524
P31001	-0.015192	0.0034776	0.0037288	0.0028424	-0.016658	0.011565	0.0058088	-0.0036959
Q70IV5	-0.01914	0.0030046	0.0059308	0.010242	-0.01326	0.023391	0.010535	0.01671
Q60847	-0.012332	-9.7247e-05	0.0035399	-0.0095146	0.0087914	0.0024688	0.01551	-0.0049731
P11276	0.00049203	0.0020101	-0.014014	-0.012241	-0.0057888	0.0026059	-0.0054322	0.012032
Q80X90	0.016757	0.011051	-0.001328	-0.022192	0.0059639	0.00029675	-0.0092174	0.0072484
Q6PDN3	-0.022673	-0.0060175	-0.0062021	0.013525	0.008186	0.014356	-0.00053592	0.01263
P11531	-0.019596	-0.0060776	0.0001174	0.0052872	0.007188	0.0030747	0.0012817	-0.016625
Q99PL5	0.01701	0.0071831	-0.0096667	0.00032693	-0.0012322	0.0018589	-0.011784	0.017521
P07724	0.014591	0.01456	0.00092718	-0.014951	0.0046189	0.0085183	-0.011993	0.012057
Q68FD5	0.005041	-0.0022478	0.0060843	-0.00093762	-7.9085e-05	-0.0085484	-0.0042483	-0.0042958
Q69ZN7	0.0005247	0.003644	0.0084985	-0.014277	0.0015124	-0.014039	-0.0014532	0.015914
Q61292	-0.016963	-0.00079561	0.00086794	0.010465	0.012066	-0.0014447	0.011268	-0.0092076
P01027	0.027685	-0.0050391	0.002491	-0.023839	-0.010801	0.014877	-0.014458	0.0079577
Q91ZX7	0.0058694	0.0032115	-0.0047593	-0.010194	0.0021283	-0.0025935	-0.0024393	0.0040972
Q7TPR4	-0.013583	0.0053121	0.0095441	-0.011	-0.015799	0.0058179	0.0059153	0.0052954
P48678	-0.0048549	0.0091447	0.002423	0.0018615	0.0072987	-0.0018492	0.0035189	0.016946
P57780	0.0024021	0.0063757	0.00074023	-0.0074006	-0.0040132	-0.0048975	-0.00077129	0.011935
Q71LX4	-0.0064269	-0.0024044	0.0066711	-0.0047265	0.010868	-0.0068064	0.007099	-0.013273
P58252	0.0036516	-0.0033228	-0.0021742	-0.0035084	0.00046823	0.0079255	-0.0096081	0.012291
Q9JKF1	0.0091173	-0.0070672	-0.0015254	0.00084357	0.00055796	-0.0050525	-0.0086797	-0.0037126
Q8K4L3	-0.012529	-0.0021025	-0.0035108	0.0088918	0.0042379	0.0041239	0.001963	-0.012267
O55143	-0.019694	-0.0087165	-0.00050185	0.012648	0.0039904	0.012968	-0.0005948	0.013501
P20152	0.0071188	0.0048291	-0.012806	0.0062985	-0.00030037	-0.0043573	-0.016878	-0.0092612
P02468	-0.01319	0.006241	0.001101	0.0075348	0.009878	-0.0013475	0.014283	-0.0023738
E9Q7G0	0.0061422	0.0055576	0.00083267	-0.0039987	0.0050685	-0.011737	0.0012325	-0.012337
Q60675	-0.010507	0.012049	0.003276	0.0023391	0.002082	0.004577	0.015286	-0.012201
P19096	0.054941	0.070725	-0.022515	-0.0053829	-0.011933	-0.003103	0.0029987	-0.014607
Q921I1	0.017289	0.012703	0.0034939	-0.01831	-0.0041272	0.011922	-0.008045	-0.016373
Q80X19	0.0034104	0.010021	0.00096566	0.0028511	0.0026426	0.0044487	-0.01074	0.00022817
Q80YX1	-0.0064534	0.0011312	0.00012977	-0.0014639	0.025227	-0.0038266	0.011016	0.018323
Q01853	0.0044178	0.0066551	-0.0008241	-0.0037278	0.0032449	-0.0076571	-0.0027322	0.0083935
P58774-2	-0.016897	0.003252	0.0075817	0.0021566	-0.0086585	0.011472	0.01444	0.0093376
P52480	0.0016473	-0.0092449	-0.010702	0.00021032	0.0076851	-0.0080745	-0.00018284	0.016673
P52480-2	-0.0039969	-0.0057931	-0.0039105	0.0010497	-0.0022023	0.0043763	-0.0020388	0.004145
P11499	0.0031859	-0.00057292	-0.0021344	-0.0072859	-0.0029858	-0.0013468	-0.0089312	-0.0041839
Q61001	-0.014069	-0.00038276	0.0064797	0.008112	0.0074999	-0.0036266	0.022109	0.0059868
Q8CI94	-0.017466	-0.0043906	0.0055955	0.0047429	-0.0027768	0.008387	0.00068038	-0.003424
Q6URW6	-0.015639	0.0026864	0.0093571	-0.0024752	0.01158	-0.0063182	0.00011505	-0.017261
Q9DBR7	-0.019187	-0.0024752	-0.0072791	0.012626	0.0041447	0.017736	0.004609	-0.00046232
Q9R269	-0.0054086	0.01319	0.0084054	-0.00023995	0.007908	-0.010862	0.0057493	-0.0090503
Q9WTQ5	0.00052776	0.011244	-0.00010633	-0.0051536	0.014216	-0.0082023	-0.00039525	-0.013213
P62737	-0.014924	-0.0038079	0.0046873	0.001293	-0.010691	0.021018	0.0065015	-0.0040941
P63017	0.0027752	0.0056774	-0.0034585	-0.0010779	-0.0022942	0.00027587	0.0012289	-0.0083858
P68134	-0.0018166	0.0056534	-0.010702	0.014092	-0.015006	0.039355	0.0043427	-0.0051615
P11679	-0.0059233	0.0065971	0.011999	-0.001449	0.012869	-0.019274	0.0009312	-0.0044422
Q91YE8	-0.017018	0.0084015	0.0079529	0.0011117	-0.010907	0.010096	0.0033959	0.013443
P02469	-0.0029107	0.0092274	0.0011871	0.0043928	0.0037109	-0.0025109	0.011542	-0.012079
P23116	0.0032002	-0.0036477	0.0001294	-0.0012148	0.0022695	-0.0042031	-0.0064755	0.0083746
Q62417-2	-0.012029	0.0053907	0.0048398	-0.0032023	-0.0068541	0.0010308	0.014487	-0.0091145
F6ZDS4	0.0065506	0.0060059	-0.0033298	-0.0015279	0.0050091	-0.0098895	-0.00095423	-0.013936
P26041	0.0056995	0.00030886	0.0017366	-0.010368	-0.011996	-0.0032102	-0.0026173	-0.012266
Q6ZWQ0	4.1228e-06	4.1468e-05	-0.0003567	0.0031951	0.0070552	-0.0054556	-0.0065353	0.012366
P70336	-0.0084455	0.0024382	0.0058556	-0.0046895	-0.015229	-0.0043798	0.0090548	-0.017461
P14733	0.005323	0.0012898	-0.0020786	0.0045872	0.012011	-0.015406	0.0024817	-0.013899
Q62417	-0.018731	0.0015983	0.0056826	0.0072768	-0.0088655	0.013873	0.016328	-0.012124
P97927	-0.012563	0.0022415	-0.0054237	0.0080971	0.010656	0.001168	0.0027851	-0.013342
P60710	-0.0017271	-0.0051161	-0.011158	0.0081495	-0.0029723	0.024106	0.00017151	-0.008154
P14824	-0.011506	-0.0062408	-0.0069454	0.0092254	0.002242	0.0083245	-0.0082435	-0.012839
Q61768	-0.0034981	0.0027776	-0.00096313	-0.0024824	0.00066658	-0.0039682	-0.0013055	-0.012373
Q9ERU9	0.0039993	0.00096949	0.00045583	-0.0028258	0.0035189	-0.004941	-0.0020821	0.012481
P08113	0.0052922	-0.0032745	-0.0068246	-0.0018577	-0.00015016	0.0029534	-0.01586	-0.0082045
P14873	-0.0034094	0.011003	0.00082103	-2.5306e-05	0.00040182	-0.0064125	-0.0015867	0.015899
P58771-2	-0.017705	0.0043786	0.0087277	-0.0030503	-0.014645	0.015238	0.011628	0.01622
Q8BFW7	-0.009392	0.004607	-0.0028786	-0.0013045	-0.0080918	0.006929	0.0057084	-0.0036769
P63038	0.0040902	0.0082464	-0.0073972	-0.00085857	0.0014904	-0.0073301	-0.0024303	0.0079986
P20029	0.012856	0.0070267	-0.008385	0.0012424	0.0014211	-0.0039943	-0.0083102	-0.0037554
P10493	-0.0070809	0.0071431	-0.0010455	-0.0021322	0.0045798	0.00024215	0.0086227	-0.012452
Q8BL66	0.0031881	0.0063351	-0.00037681	-0.0027065	0.0014958	-0.0033967	-0.00055733	0.00056128
Q6ZWR6	0.0029823	-0.010561	-0.0047353	0.0088261	0.0048578	0.0068144	-0.0062456	0.011969
P11087	-0.0049357	-0.0085361	0.046145	0.035724	0.013754	-0.028272	0.065235	0.015258
P38647	0.0016	0.0070321	-0.0060018	0.0042558	0.0063822	-0.00068388	0.0022839	-0.0088099
P58771	-0.0013962	-0.0021125	0.0033832	0.0010421	-0.023702	0.016534	-0.0075564	0.0018422
Q61316	0.0024372	0.0018312	-0.0042949	-0.002512	0.00047671	-0.0024808	-0.0034715	-0.0047161
P58774	-0.0014289	0.015104	0.0088176	-0.018919	0.02745	-0.033407	-0.046349	0.0048549
Q8CGC7	0.00207	-0.00082732	0.00020275	-0.0049466	-0.0045544	-0.0025366	-0.0077563	0.00069541
Q08091	-0.014602	0.0021378	0.0087666	-0.0024272	-0.0173	0.017095	0.012617	-0.0038815
Q9DCV7	0.0071905	0.021925	0.0041156	-0.010661	0.008076	-0.0242	0.0005625	0.012459
P99024	0.0023265	-0.0039353	-0.01138	-0.0045713	-0.0032637	-0.0046848	-0.011452	0.012025
Q8VDJ3	0.011008	0.005805	-0.008509	-0.00057486	0.0044842	-0.00076369	-0.0077197	-0.012773
O88492	-0.023558	-0.0099061	0.0011232	0.018839	0.012691	0.020822	-0.003768	0.012468
P37804	-0.016438	0.0037327	0.011543	-0.002882	-0.01696	0.0070428	0.017304	0.0091976
P27773	0.0092269	0.0048708	-0.0057032	-0.00019974	-0.011605	0.0019971	-0.0066698	-0.0037239
Q921U8-2	-0.019137	0.0037178	0.0073942	0.0046951	-0.009481	0.022744	0.012597	-0.0080526
P07901	0.002509	0.00047139	-0.0045767	-0.0028148	0.00029099	-0.00586	-0.0041083	-0.0083057
Q60597	-0.00771	0.00037371	-0.0020409	0.0047256	-0.0010223	0.0067972	0.0013706	0.0084453
P11881-2	-0.014803	-0.0063639	0.0051832	0.0012317	-0.0005689	-0.0051415	0.0042508	0.00033529
Q07113	0.010903	-0.00035454	-0.012169	-0.010897	-0.0025089	-0.0066932	-0.015404	0.0038574
Q01149	-0.0053968	-0.0065992	0.041067	0.029045	-8.9526e-05	-0.0086318	0.051947	-0.015032
Q91ZU6	-0.0025983	0.0016438	0.0024091	-0.0016912	0.0035607	-0.0028118	-0.0020981	-0.012559
A2AN08	0.00050469	-0.0054683	0.0022315	0.004708	0.0036559	-0.00098491	-0.0025942	-0.0081683
Q02053	0.00045469	-0.0025103	-0.00078698	-0.0030217	0.00041034	-0.00188	-0.0068848	0.00029408
P05784	-0.0017858	0.012328	0.0062636	-0.00012827	0.011085	-0.016105	0.0042362	-0.011562
P56480	-0.0089797	-0.0065114	-0.011351	0.0099972	0.0069584	0.006753	0.00035461	-0.01764
Q8CAQ8-2	-0.0087145	0.00038661	-0.0001665	0.00081981	0.0054185	-0.0047951	0.00478	0.015821
P19001	0.026723	0.030117	0.00225	-0.021404	0.0072721	-0.012358	-0.0037502	0.012409
Q03265	-0.0091845	-0.00091088	-0.0018957	0.0047212	0.0041711	0.0032653	0.00031024	-0.007486
Q04857	-0.015908	-0.0014684	0.0079418	0.015087	0.018275	0.0060475	0.015734	-0.0046253
Q61838	0.032357	-0.010564	-0.0050883	-0.04045	-0.0046968	0.020751	0.0067027	-0.0021569
Q61830	0.034271	-0.0052674	0.012384	0.033784	-0.017397	-0.011723	-0.007994	-0.0025141
Q3URD3	-0.018201	-0.0041322	-0.0016825	0.011843	0.0016491	0.009125	-0.0019084	0.0078005
O08788	-0.0022472	0.0019908	0.00090304	-0.0016518	0.0034429	-0.0046444	0.002945	0.0041918
Q99KI0	-0.0063244	0.00010492	-0.014887	0.013595	0.0029171	0.0055169	0.0045632	-0.0093954
P28665	0.01985	-0.008257	-0.024268	-0.010414	0.0032803	-0.01102	-0.027799	-0.0093749
P58871	0.0044385	0.010643	-0.0023657	-0.0036522	-0.0027464	0.00026853	-0.0052148	0.0090292
P26040	0.0067077	0.011546	0.0049618	-0.014961	-0.0021794	-0.017061	-0.0059391	0.016749
Q61595	0.00097467	0.0054643	-0.0021105	-0.0031622	-0.0030161	0.001091	-0.0018958	-0.0084709
P21107-2	0.011152	0.0042924	-0.0021299	-0.0068522	-0.0023296	-0.0026725	0.0015248	0.0076776
Q9D0E1	0.0054092	0.0019717	-0.002355	-0.0010488	0.00042524	-0.00042002	-0.0031346	0.0083142
P39447	0.0032622	0.0086545	-0.0020694	-0.0051709	0.0030666	-0.0064843	0.0022874	-0.004739
Q61147	0.019791	0.0014237	-0.0034517	-0.03157	-0.0064402	0.0043183	-0.01218	0.0038435
Q9EQK5	0.0047381	-0.00064753	-0.002164	-0.00074639	-0.0035592	0.0042969	-0.006194	-0.0047675
Q8VDN2	-0.0045642	-0.0015076	-0.0048289	0.0017401	0.0067714	0.0012918	-0.0057605	0.017438
P09103	0.011677	0.0032272	-0.0090867	-0.0014566	0.0011851	0.00048047	-0.005686	0.0035719
Q7TMY8	-0.0060526	-0.0023105	0.005152	-0.003349	0.00071903	-0.0022664	-0.0048043	-0.0040706
P27546	0.00018314	0.012381	0.0011995	-0.0015184	-0.0070488	-0.0066143	-0.0074472	-0.012715
Q8BMS1	-0.003096	0.0097732	-0.0059984	0.0047887	0.002903	-0.0030598	0.0048684	0.0074482
P16858	-0.0045758	-0.0045635	-0.0014371	0.00084186	-0.010407	0.008647	-0.0033249	0.0082797
P10649	-0.020478	-4.7225e-06	0.015183	-0.0057523	0.0064121	-0.014283	0.010886	0.0091423
Q61233	0.024051	-0.023721	-0.012286	0.015535	-0.0070523	-0.0067602	-0.0064385	0.015406
P08071	0.085487	-0.10395	0.017432	-0.058325	0.031753	0.02983	0.0285	0.00032359
Q04447	-0.021807	-0.012959	-0.011803	0.019359	0.0040812	0.010793	-0.0068269	-0.00069113
P20918	0.026589	-0.0055153	-0.0031953	-0.056167	0.0095736	0.0096244	0.0045395	0.011926
P21981	-0.0043766	-0.0039683	-0.0015406	0.00082788	0.0042385	-0.013693	0.011401	-0.0076716
P17156	-0.012622	0.0039942	-0.00072931	-0.0004749	-0.00070574	-0.0028035	0.0089776	0.012628
Q8CIE6	0.0027201	-0.0038512	-0.0016742	-0.0076028	-0.0044108	-0.0015819	-0.0099487	-0.012399
Q922J3	0.00087449	0.0053005	-0.0013625	-0.0027751	0.0014445	-0.0077107	0.0031138	0.012228
O35350	0.001094	0.0011584	0.0098953	-0.0079837	0.0024161	-0.0089726	0.0030425	-0.0083488
O88569	0.008293	-0.00060449	0.00020865	0.0015496	0.0098034	-0.0088176	2.9805e-05	-0.012786
Q9D6F9	0.00057199	-0.0022116	0.0055123	0.0045438	-0.0087231	-0.0044676	-0.01944	0.001586
Q78PY7	0.0085199	-0.0015486	-0.0051073	-0.0030031	-0.00074077	0.0041319	-0.008436	-0.0047975
Q9ET54-6	-0.011584	0.0052681	-0.0024036	0.0026269	-0.0053398	0.0091972	0.00023395	-0.004161
Q8CIB5	-0.017728	-0.0057945	0.0073734	-0.00095846	-0.0011695	0.0082055	0.0067881	-0.00074109
Q8BMK4	0.014852	0.0017048	-0.0056834	-0.0056511	-0.00024516	-0.0022601	-0.011407	-0.00079165
Q02788	-0.011416	0.0040658	0.010859	0.019	0.016519	0.0048383	0.017916	-0.011958
Q8BZF8	-0.0188	-0.0055396	0.0052469	-0.0032969	-0.010273	0.0072918	0.0065	-0.007319
Q9CW03	0.0081619	-0.0040517	-0.0012713	0.0010423	0.0045419	-0.0088266	-0.002513	-0.0083148
P47738	-0.0039203	-0.0035018	-0.01321	0.0059558	0.0088265	0.0013618	-0.0035208	0.0076971
Q8VEE1	-0.011048	-0.011926	-0.017536	0.0019676	0.0087587	-0.0089542	-0.0002133	-0.0054822
Q61598	0.0037859	-0.0021146	0.0013752	0.0021351	-0.0014123	-0.00029746	-0.0078276	0.0045679
P17182	-0.0036268	-0.0032531	-0.0051568	0.001307	-0.010727	0.011846	-0.0041996	-0.0034116
Q9D312	-0.020812	0.0017481	0.0022862	0.0044356	0.020483	-0.019236	-0.00079365	0.011146
P10126	0.00438	0.0040902	-0.0067604	-0.002067	0.0047552	-0.0019713	-0.0012877	-0.0042009
P97872	-0.020658	0.00052128	0.013509	-0.0077249	0.011794	-0.018362	0.0022499	0.0082026
Q9QYR6	-0.003809	0.0071145	0.0026235	0.0036367	-0.010805	0.0043516	0.0011097	0.014152
P48997	0.0091183	0.029583	0.0082839	-0.014804	-0.01949	-0.030814	0.0039796	0.014707
Q8BH64	-0.012215	-0.00041902	0.0010369	0.0072392	-0.0009712	0.0089743	-0.0068673	0.017562
P07356	7.3833e-05	0.007046	0.0065079	-0.0052138	-0.0096341	0.0070956	-0.0083383	-0.0088779
P15331	-0.0043501	0.019661	0.0081556	-0.0051437	0.011646	-0.0014884	0.0039645	0.016592
P70335	-0.00022491	-0.0026963	-0.00069399	0.0045364	7.8977e-05	-0.0021572	-0.0048968	0.0042399
Q9D952	-0.0066138	0.0096608	0.0043397	-0.0016121	0.014303	-0.015052	0.0024498	-5.4505e-05
P42932	-0.0003073	-0.0038632	-0.0017688	-0.0027832	0.0043617	-0.0046551	-0.0058893	-0.013015
Q8VHY0	-0.004094	0.0043271	-0.0048464	0.0063252	-0.00019849	0.0057538	-0.0035375	0.012962
P17710	-0.011424	-0.0032712	0.0029134	0.00040206	0.0052203	0.00106	-0.0011449	0.0085275
Q62167	0.0025858	0.00011738	-0.00098145	-0.0034186	-0.0020169	0.0048496	-0.0038363	-5.5603e-05
P70398	-0.00073343	-0.0057362	0.0040066	-0.0040612	0.0037431	-0.0047721	-0.0039531	0.0083237
Q91YQ5	0.0041411	-0.0013654	-0.00017096	-0.00073974	-0.00041536	-0.0026716	-0.0070828	0.0036654
E9Q557	0.0083828	0.0074035	0.008841	-0.0094986	-0.0047975	-0.018008	-0.0030033	0.012983
Q64511	0.005785	-0.0051578	0.0057893	-0.0010612	0.0017288	-0.010506	-0.0036013	-0.0087275
B2RXS4	2.3235e-05	-0.0044271	-0.0069421	0.0005814	0.0013169	-0.0032013	-0.0062128	0.013102
O70318	0.00068165	0.0052655	-0.00071633	-0.0048838	0.010652	-0.0091187	0.0014563	0.013109
Q8VEK3	0.0041393	-0.0017476	-0.0061378	-0.0030455	0.0012053	-0.0050349	-0.00061971	-0.013211
Q3UW53	-0.012886	-0.0039857	0.0052802	0.0018719	0.0015747	0.013622	0.0039913	0.013697
P07759	0.017623	0.010334	-0.011945	0.0054316	-0.022691	0.021615	-0.015499	0.00074081
Q3V3R4	-0.018623	-0.0030569	-0.0013935	-0.0032049	0.0088264	-0.0041596	0.022256	-0.017301
P13020	-0.0045828	0.011104	0.00041456	0.00078153	0.013547	-0.0093809	0.0035525	0.0091006
Q922F4	-0.003475	-0.0060771	-0.010307	0.0025652	-0.0069226	0.0028251	-0.0099187	0.0044959
Q9CU62	0.0052487	5.5698e-05	-0.0018596	-0.00097955	0.006816	-0.0076498	0.00084546	-0.012741
Q8BX02	-0.013876	-0.0017862	0.0019235	0.00088125	-0.0027349	-0.0010506	0.0067408	7.7633e-05
Q922U2	0.049296	0.010186	0.0088831	-0.034721	0.021142	0.015157	-0.003616	-0.012795
Q6P4T2	0.0066938	-0.0037893	0.0009818	-0.0035044	0.0090195	-0.011338	-0.0050911	-0.0086179
Q9ERD7	-0.0063761	0.0055353	-0.0013576	-0.0028895	0.018314	-0.011025	-0.0017621	-0.0043601
Q8K0E8	0.017967	-0.044708	-0.055485	-0.030763	-0.021353	-0.021902	0.0062607	-0.020149
Q62009-2	0.001795	0.0092119	0.0065732	0.01824	0.0078594	0.0017303	0.000862	-0.007554
Q00519	0.01697	-0.0020487	-0.0036202	-0.0010948	-0.00084643	-0.0028234	0.00063056	-0.013149
Q8BX70	0.0018196	-0.00035638	0.00048947	5.5186e-05	-0.002645	-0.0025533	-0.0054524	0.0083294
Q9JKY5	-0.0095446	0.002185	0.0072381	-4.423e-05	0.0088956	-0.0047046	0.00076217	0.01296
Q9CQ19	-0.01613	-0.0078249	-0.0034891	0.026402	0.0024782	0.016333	-0.0051187	0.017062
Q6P5E4	0.0015683	-0.0044073	0.0031583	-0.00045054	0.00051838	-0.0042072	0.00085922	-0.013287
Q6ZQ38	-0.01158	-0.010358	-0.0012949	0.00087685	0.00010122	0.0023121	-0.0067295	-0.012983
E9PVA8	0.00052857	-0.0088356	0.00047724	-0.0027286	0.00031833	0.00078678	-0.012172	-0.008167
P21619	-0.0046974	0.0042506	0.00010292	0.0031277	0.012656	-0.0089933	0.010619	0.0039865
P80318	-0.0016054	-0.0052546	-0.0031095	-0.00066385	-0.0010179	0.0052694	-0.0061411	0.0085667
O88322	-0.0025245	0.0047673	-0.0048268	0.0075548	0.01152	-0.0063371	0.0023356	-0.0080228
O55029	0.0057853	-0.0010847	-0.0019483	-0.0043235	0.003411	-0.00062598	-0.0074414	-0.01688
P40142	0.014311	0.0083911	-0.0014239	-0.0030975	-0.0083734	-0.008694	0.0037414	0.012699
Q9ET54-5	-0.013874	0.0060596	0.0058433	0.0053125	-0.028431	0.020411	-0.0057566	0.0014816
Q99K41	0.0064155	0.0024281	0.0017422	0.0080824	0.0095735	-0.0012226	0.009689	-0.0042368
Q3UMT1	-0.013936	0.00042872	0.0026654	0.012569	-0.0016034	0.021045	-0.0049485	-0.012291
Q62188	-0.0047488	0.0063376	-5.1584e-05	0.0017451	0.0003158	0.0035367	-0.0011085	-0.0038227
E9Q555	0.019271	-0.011019	-0.014302	0.0037788	0.00031898	0.0010484	-0.0059702	-0.0010745
P26043	0.002523	0.0016842	-0.002315	-0.00056195	0.00076509	0.00059148	-0.0014366	0.012673
P09055	-0.014195	-0.0017903	0.0015898	-0.00035283	0.00029803	0.0045036	0.0089732	0.013
Q9JKR6	0.0088255	0.0031375	-0.0030954	-0.0031819	0.0038674	-0.0050956	-0.0032898	0.0044839
Q7TT50	-0.0069291	-0.00088021	-0.00043288	0.00035169	0.0011304	-0.0019417	-0.0036624	-0.0087262
Q00612	0.0097483	-0.0038784	0.00030605	-0.0043726	0.0015846	-0.0012691	0.0033902	-0.012679
Q91VI7	0.0014338	0.0024713	-0.0056349	-8.5424e-05	-0.0056526	0.00033428	-0.005184	0.00036388
Q9R0P5	-0.016362	0.0047898	0.0060408	-0.0019358	-0.011283	0.0061994	0.0097098	0.0058184
Q8K010	-0.013177	0.0039532	0.0052335	0.00050054	0.0086419	-0.013406	0.011722	-0.013882
Q99PV0	0.0032695	-0.0056036	0.00041791	-0.0042196	0.0027792	-0.01192	-0.0065022	-0.00084112
O70475	-0.0052128	0.0077617	0.010701	-0.012105	-0.0022979	-0.018469	0.0044909	-0.0052933
P80314	0.0001162	-0.00098608	-0.0031374	-0.0025629	0.00081057	-0.0043178	-0.0094507	0.0084375
Q91VW5	0.0022364	0.0058356	-0.00025836	-0.002165	0.0021289	-0.0097631	0.00020754	0.0124
P10107	0.019126	-0.024559	-0.002007	-0.013338	-0.0060563	0.007606	-0.0023313	-0.0058831
Q9WU78	-0.0038574	-8.9013e-05	0.0048809	-0.0054783	-0.0076641	-0.0041617	-0.0016654	0.0040334
P19324	0.014677	0.0026607	-0.011755	-0.0024119	0.00038166	0.010389	-0.010604	-0.0087261
P28271	-0.0088391	-0.0016223	0.00031014	0.0013232	0.0030115	-0.00078204	0.0015534	-0.017271
Q61543	0.010726	5.8426e-05	-0.0026622	-0.0091481	0.0017091	-0.0072897	-0.0063119	-0.0083086
Q6PB66	-0.004676	-0.0058055	0.0002116	0.0039813	0.0015318	0.001716	-0.0039195	0.016377
P29341	0.011541	0.0056821	-0.0063754	-0.0040185	0.002813	-0.0034916	-0.0028758	0.0034844
Q62009-4	-0.0050871	0.0090918	-0.012021	0.013174	-0.0087801	0.098053	0.0046928	0.00059847
Q3U7R1	0.0060783	-0.0003138	-0.00031677	0.00054149	-0.0055387	-0.0078202	-0.0036663	0.0086849
O08553	0.00064656	0.0094887	0.0015065	-0.0061868	0.0028981	-0.006541	0.0072748	0.016752
P11835	0.045577	-0.041813	-0.01665	-0.019939	0.015674	0.016083	-0.0020513	-0.018996
Q3U0V1	0.0073331	0.0082525	-0.0046354	-0.003917	0.0037542	-0.0073183	-0.0020299	0.0083745
Q9Z1Q9	0.0010499	-0.002356	0.0027403	-0.0081748	-0.0027539	-0.0029493	-0.0067349	-0.00035129
O54988-2	0.0099396	-0.0019921	-0.0013149	0.0025278	-0.00048189	0.0014466	-0.0018382	-0.0045802
P56399	0.0018772	0.0047577	-0.0037713	-0.0035654	-0.0041893	0.00074577	-0.0027062	1.672e-05
Q9EQP2	-0.010781	-0.0078914	0.0014976	0.0069127	-0.00092999	-0.0011523	-0.0016299	0.011517
Q6NZJ6	0.0034137	-0.0005814	0.0016394	-0.0055855	-0.004438	-0.00038165	-0.0079632	-0.013254
O35643	0.0029721	-0.0050966	0.0009417	0.0023694	-0.00098584	-0.0062141	-0.0035195	0.004379
P97429	-0.0080518	0.00059269	0.0076229	-0.0051753	-0.0066113	0.0028053	0.014123	-0.017211
Q9ET01	0.026003	-0.015046	-0.0078806	0.0014977	0.0029782	0.010259	-0.0032256	-0.014142
Q60864	0.0058545	0.0042377	-0.0097215	0.0045098	0.0015376	-0.0013642	-0.0051265	0.0090929
P70168	-0.003322	-0.0077078	-0.0029114	7.6356e-05	0.0065301	-0.0064012	-0.0094736	-0.0040419
P14211	0.012055	0.0067586	-0.010764	0.0039807	0.0058506	-0.0032996	-0.0013204	-0.0085415
Q9WUM4	-0.010241	-0.001882	0.0029034	-0.0016019	-0.0038362	0.010766	0.010912	0.017392
Q9D1A2	0.006189	-0.0014202	-0.0096236	-0.00098476	-0.0033998	-0.012619	0.002224	-0.012702
P47226	-0.0085759	0.010441	0.018588	-0.0063975	-0.022675	0.0073355	0.020653	0.0091325
O88342	-0.0011338	0.0036173	-0.0045727	-0.0015522	-0.00050215	0.00073717	-0.0027741	0.00055205
G5E8K5	-0.0098686	0.001223	0.00030102	0.0091673	0.0094126	0.0045994	0.0003825	-0.012234
Q3TXS7	0.00030492	-0.00079438	0.0026434	-0.006054	-0.0026062	-7.5047e-05	-0.0056	0.00015656
Q9ESD7-2	-0.0081918	-0.0050415	-0.0012033	-0.0024227	-0.00073208	0.0065954	-0.004197	-0.00056459
P08121	0.0026971	-0.00091107	0.041567	0.0266	0.0071588	-0.011399	0.066801	-0.0093548
Q8CJ40	-0.010059	-0.0048255	-0.0039356	0.01232	0.0081234	0.0064669	5.2223e-05	0.0011476
Q8BGQ7	0.0027033	0.00075436	-0.0026279	-0.0059851	0.0016463	0.0035643	-0.0066037	-0.0040097
P05064	-0.0051284	0.0023196	-0.0035304	0.0019843	-0.0045288	0.011713	0.0019252	0.0040808
Q9WUA3	-0.016631	-0.0077365	0.0016005	0.0033845	-0.0041377	0.0056912	0.006127	0.016784
P08003	0.010145	0.0057308	-0.0043279	0.0032722	0.0095089	-0.0066274	-0.010854	0.012716
Q08879	-0.0046345	0.017999	-0.0010594	-0.007835	-0.0082372	-0.0079143	-0.0045573	-0.0062159
Q9WUB3	-0.019584	-0.012411	-0.0086073	0.014327	0.0049948	0.014368	-0.010938	0.0063661
Q5SWU9	0.025461	0.029953	-0.0076132	-0.0038898	-0.0055534	-0.0015422	-0.0019833	-0.0029028
P39054	0.0040148	0.00066295	0.0054561	-0.0048529	-0.0037472	-0.0040016	-0.0027102	0.0043544
Q80UG5	0.00022515	-0.00059065	-0.0064976	-0.0020325	0.0083952	-0.0016914	-0.0062893	-0.0036553
O08808	0.00479	-0.0081019	-0.0024888	0.002856	0.0039534	-0.0068451	-0.0029142	0.0038406
Q7TMB8	0.001091	-0.0088138	-0.001117	-0.0024649	0.0029903	-0.0027603	-0.0059476	-0.0087395
P68373	-0.0042061	-0.0049378	-0.0044191	-0.00040562	-0.0024444	-0.0024566	-0.0042084	-0.0042336
Q61941	-0.011323	-0.0034831	0.0042747	-0.002401	0.0010305	-0.00069867	0.0057181	0.01304
P06801	-0.0072173	0.0087167	0.0039358	0.00049143	0.0062403	-0.011266	0.0055206	-0.0047493
P06909	0.020282	-0.0020574	-0.0017851	-0.032769	-0.00058444	0.0031148	-0.0051533	-0.0044474
Q6P6L0	0.0071966	0.019046	0.0072057	-0.021705	-0.018835	-0.012313	0.0055733	0.013101
Q6Q477	-0.017995	-0.0069949	-0.0039502	0.01898	0.0090362	0.016106	-0.0094312	0.018294
Q9CWJ9	-0.00046902	-0.0013645	-0.0041224	-0.0016997	0.0038091	-0.0057308	0.00010807	0.0044999
P09411	0.0021514	-0.0068095	-0.0076234	0.0016004	-0.0052493	0.010175	-0.0056437	0.0032235
P21614	0.015223	0.010516	0.0025826	-0.032236	-0.0038763	0.0084999	-0.0083781	0.0038023
P97434-2	0.0026564	0.0076021	-0.0036624	-0.0057699	0.0010679	-0.0011323	-0.0067658	-0.016961
P46935	-0.0052218	-0.0021612	-0.00081341	-0.0027748	-7.4463e-05	0.00026856	-0.0072821	0.017014
Q8VIJ6	0.011339	0.0053163	-0.0037818	0.00058941	-0.0016992	-0.0052033	-0.0029161	-0.012207
Q99KD5	-0.011268	-0.0017878	0.0079595	-0.0078012	-0.0016989	-0.0040921	0.0062271	0.0013739
O08529	-0.0056404	0.00069059	0.0034628	0.0047274	-0.0041029	0.0089281	-0.0068526	0.0041229
E9PV24	0.013494	-0.04982	-0.057757	-0.031663	-0.029745	-0.019927	0.0099462	-0.007799
P26443	-0.007554	0.0015586	-0.0021425	0.00193	-0.0013162	0.0030233	0.003349	-0.0042105
Q8K1M6-3	-0.0068351	-0.0040599	9.6096e-06	0.0015131	0.0029057	0.00010767	-0.0042322	-0.012124
P68368	-0.0036083	-0.0048883	-0.001815	0.0021001	0.00041073	-0.00095288	-0.0037996	0.0078926
Q02819	0.009059	0.0071999	-0.0045957	0.0018641	-0.0024673	-0.00051801	-0.0054207	-0.0037946
Q05920	0.035468	0.056887	-0.016759	0.0017832	-0.012774	1.5274e-05	0.0031179	0.0047858
Q8BMJ2	0.0025147	-0.0016811	-4.6385e-05	-0.0052906	0.0014828	-0.00065617	-0.0059555	-0.008709
P35564	0.0016212	-0.0028231	-0.00015044	-0.00062067	-0.0011645	0.004781	-0.0020881	0.0087335
Q8VDM4	0.00088946	-0.0035649	-0.002125	-0.0044477	0.0052917	-0.0067369	-0.00572	-0.0037598
P09405	0.0078186	0.0058933	-0.0029241	-0.0017008	0.0047046	-0.0096532	-0.0040608	-0.0088557
Q61414	0.046055	0.030574	-0.0054927	-0.042419	0.021041	-0.0036051	-0.0045104	0.007608
Q9EP71	0.0065851	0.0066754	-0.00052835	-0.01268	0.0011145	-0.0095685	0.0091111	-0.0078922
O88844	0.0018333	0.012865	0.0039506	-0.010657	-0.010728	-0.016526	0.0016693	0.011954
Q501J6	0.010276	0.0022074	-0.0029135	-0.0015823	0.0028658	-0.0088899	-0.004303	-0.0045783
Q62318	0.0034178	0.0016641	0.0015913	-0.0046735	0.0069116	-0.0088824	-0.0037872	0.00056033
P21107	0.010557	0.0086684	-0.0050999	-0.012971	0.0097823	0.0023735	0.0021519	0.012397
Q9EPU0	0.0031597	-0.0014297	-0.0031397	-0.0025114	0.00057923	-0.0060823	-0.0018444	-0.0084072
P15626	-0.021593	-0.0097631	0.0026946	-0.014462	0.00081773	-0.017258	0.020009	-0.015275
Q9WVA4	0.013334	0.0070905	-0.0050934	-0.016889	0.0020454	-0.0058585	-0.0077473	-0.013518
P97447	-0.013486	0.0078174	0.0090499	-0.0073126	-0.013602	0.012122	0.020302	0.0038335
Q6PDQ2	0.0068451	-0.0040537	0.001203	-0.0016415	0.0036483	-0.010102	-0.0051513	-0.017641
Q8R1B4	0.0053695	-0.002186	0.0015586	-0.0029878	0.0042086	0.0027952	-0.0032457	0.0042037
P37040	0.0037317	0.0035079	-0.0003841	-0.0060869	0.0041325	-0.0076661	-0.0010042	0.012653
P97449	0.0024111	-0.0013506	-0.0046605	-0.002199	0.0052881	-0.010492	0.011737	-0.0081137
Q8BVA4	-0.024679	-0.0034858	-0.0016254	0.0062916	-0.00076815	0.0083039	0.0050787	0.0038702
P62259	-0.0031017	-0.006055	-0.004771	0.0021363	0.0085739	-0.002282	-0.0027283	-0.016133
Q3TJD7	-0.014267	0.0041047	0.0047907	0.00027792	-0.010659	0.02272	0.0093943	0.013767
Q8R081	0.011224	0.0071094	-0.0081668	-0.0032885	0.00707	-0.0081542	-0.0015426	0.012299
P17427	0.0089631	-0.0069841	0.0033152	0.0064072	-0.0040604	-0.0057749	-0.0097828	0.0080649
O35639	0.0075589	0.006175	0.011295	-0.025663	-0.010809	-0.020269	0.027688	0.0030547
Q08879-2	-0.0061339	0.0065062	0.00067203	0.00072285	0.001563	-0.0094689	0.0055851	0.012503
Q91VD9	-0.0058513	0.0036271	-0.002803	0.0040336	-0.00089191	0.00066208	-6.3162e-05	0.017314
O70209	-0.014973	0.0053421	0.004918	0.0042301	-0.0099513	0.01117	0.0070091	-0.016675
P11688	-0.0099855	0.0041933	0.0049498	0.0063899	-0.01271	0.018942	0.0050499	0.013444
P26231	0.0028167	0.00099925	0.0010038	-0.013179	0.0072264	-0.011368	-0.0035519	-0.0081468
P55937	0.0053892	0.0048235	-0.0033871	0.0028268	0.0037811	-0.0037523	-0.00073986	0.012804
P06745	-0.009558	-0.0087972	-0.00063204	0.0035549	-0.0044258	0.013766	-0.0014397	-0.0123
Q8BI84	0.0069963	0.0054291	1.7627e-05	-0.003875	-0.0002619	-0.0069321	-0.0023039	-0.012675
Q9DBJ1	-0.0028453	-0.00060444	-0.0078146	0.0012862	-0.010166	0.019414	-0.0016032	-0.008245
Q00PI9	0.0058062	0.0025443	-0.0030255	0.0022616	0.0027686	-0.0056176	-0.00081112	-0.012958
Q9Z0U1	0.0049377	0.01508	0.0074744	-0.010013	-0.0033644	-0.0056372	0.0060732	-0.0091419
Q9WVK4	-0.0052352	-0.0030641	0.00082991	0.0010629	-0.0051599	0.0013207	-0.0061907	-0.0083635
Q61699	-0.0031767	-0.0011516	0.0038617	-0.0036138	-0.0048959	0.0010725	0.0017173	-0.0079747
P97807	-0.0068679	-0.0022409	-0.0028398	0.0076668	-0.00095748	0.0046147	-0.0024492	-0.013195
G5E829	0.0016971	-0.0052866	-0.0040361	0.0035026	0.002228	-0.0030527	-0.0079161	-0.01236
Q99JR5	-0.014068	-0.0016428	-0.0064149	0.0051423	0.0094431	0.00067583	0.018884	0.015437
Q8BG05	0.011459	0.0064078	-0.0055747	0.0037995	0.0080257	-0.012267	-0.0025982	-0.00016223
Q8CG03	-0.017836	-0.017548	-0.015566	0.016457	0.0078064	0.0075258	-0.01986	-0.018719
P60843	0.0025315	-0.0050904	-0.00094839	-0.0042063	-0.0037884	0.0013291	-0.0077453	-0.0093074
Q8CI51	-0.001503	0.0083643	-0.0015119	-0.0085784	-0.0029698	-0.0040496	0.0029563	-0.013529
Q9EQ20	-0.0023293	0.019447	-0.00059186	-0.0026006	0.0077057	-0.012912	0.018715	0.0079507
Q61656	0.012371	0.0022773	-0.0020374	-0.0051666	-8.9003e-06	-0.0039704	-0.0080746	0.0046515
Q9JIF7	0.0024167	-0.0047926	-0.0012154	-0.0025438	0.0058879	-0.001759	-0.008411	0.0044574
Q9QZE5	0.0054408	-0.0051913	0.00073218	-0.0026673	0.0024027	-0.001333	-0.0080281	0.0044484
P97315	-0.016602	0.00092559	0.0087109	0.0092988	-0.0054942	0.019247	0.016535	-0.008152
P82198	-0.014042	-0.013322	0.003353	0.015693	0.019576	-0.010413	0.012736	-0.0080312
Q8BH04	-0.0058531	-0.0033756	-5.1315e-06	-0.00033469	0.0038127	-0.011131	-0.0017449	0.016366
P50516	0.0059828	-0.0097564	-0.0074723	0.0034057	-0.011402	0.0061717	-0.0055349	0.012126
P08249	-0.0024409	0.0054033	-0.0038365	0.005529	0.0026698	1.0184e-05	0.0032306	-0.012457
Q61207	0.010509	-0.020584	-0.014478	0.012062	-0.0077895	-0.0052029	-0.010789	-0.010595
Q9DCD0	0.0090224	-0.0089711	0.0018137	-0.0061074	-0.0040192	-0.0096086	-0.0033597	0.016872
P02088	0.0052547	0.016324	-0.0066366	-0.0034685	-0.057896	0.039039	0.0016755	0.018932
B2RQC6	0.0029163	-0.0067565	0.003176	-0.0020359	0.004805	-0.0015423	-0.0071488	-0.0082845
Q3UPL0	0.0026873	-0.00066239	-0.00274	-0.004551	-0.00022672	-0.0029139	-0.0085075	-0.0048854
Q8BJD1	-0.016261	0.0020619	0.0069127	0.014182	-0.001357	-0.0042549	0.022206	-0.0088654
Q922D8	0.0017469	-0.00071557	0.00088624	-0.0057386	-0.0014216	-0.0053931	-0.0064321	-0.0044669
Q8BTI8	0.0067566	0.0046378	-0.0016862	-0.0019869	0.0066232	-0.0078665	-0.000267	0.012647
Q91V92	0.015173	0.015548	-0.0049511	-0.0052553	-0.0056038	-0.0044926	-0.00231	0.0087871
Q99K51	0.00088266	0.0038928	0.0025361	-0.014263	0.011358	-0.0012158	0.0013141	0.01686
Q60710	0.012252	-0.002125	-0.017363	0.018298	0.0034958	-0.0062731	-0.010465	-0.0064447
A2AGT5	-0.0027933	-0.006339	-0.00049684	0.0014983	-0.0016823	0.006937	-0.0038188	-0.0080743
Q8CC88	-0.0039918	0.0014744	0.00041879	0.0027223	0.0029713	-0.001181	0.0031678	-0.0039127
O54724	-0.0067185	0.01062	-0.0028959	0.014267	0.0016843	0.0062698	-0.0032789	0.0085281
Q9R112	-0.0045928	-0.0023412	0.0092777	-0.0079508	0.00082331	-0.011034	0.017117	0.0069627
P08032	0.027543	0.044213	-0.022915	0.0095333	-0.014406	0.012584	0.016873	-0.0135
Q6PDI5	-0.0037181	-0.0097817	-0.0045376	-0.0012531	0.00108	-0.002581	-0.0057585	-0.0001241
P80315	-0.0015546	-0.003838	0.0010807	-0.0021015	0.0019969	0.0040766	-0.0078806	0.0039426
Q01405	0.00033609	-0.0059057	-0.0036636	-0.0011575	-0.0028068	-0.00082466	-0.0072863	0.012379
P46460	0.00097036	-0.0029658	-0.0036198	-0.0026397	0.0014777	-0.0035004	-0.0013566	0.0040039
P15508	0.020525	0.037978	-0.01624	0.0015433	-0.019779	0.010325	0.017684	-0.015405
P40124	0.0028408	-0.0038213	-0.003216	0.004041	-0.0020655	0.00057707	-0.0027653	0.008239
Q8BFR5	-0.0012615	0.0037607	-0.0035509	0.0052883	0.0063268	-0.0073528	0.001783	-0.0097677
Q62465	-0.0075584	0.00077821	0.0063498	-0.01201	-0.0024588	-0.010598	0.0020092	-0.012966
Q5XJY5	0.0071114	0.0028593	-0.0022779	-0.0038058	-0.0014318	-0.0011678	-0.007096	0.0082029
Q9JMH9-1	0.013358	-0.0030589	-0.0018617	-0.0040102	0.0019302	-0.0084844	-0.0044442	0.0076185
Q9DBG3	-0.00065872	-0.0093486	-0.0029974	-0.0020453	-0.00063909	-0.0047781	-0.0038179	0.0082087
Q9Z1Z0	-0.0017076	-0.0059246	-0.0041042	-0.00093835	-0.0010258	-0.00045634	-0.0071829	-8.5676e-05
Q76MZ3	-0.0050056	-0.0062826	-0.0033273	0.00028095	0.0026649	-0.0021232	-0.0017953	-0.00018419
O55222	-0.015663	-0.0027873	0.0057595	-0.0028364	-0.0061486	0.0096267	0.0097128	-0.0071673
Q3U1J4	-0.0027378	-0.0048941	-0.0006541	-5.0689e-05	0.0016746	-0.0025219	-0.0070508	-0.017007
P11983	0.00097236	-0.0017844	0.00013373	-0.0027177	0.003286	-0.0049864	-0.0076927	-0.012331
P43406	-0.0070001	-0.0047904	-0.0046219	-0.00032711	0.00031361	0.0003222	0.0028454	-0.016101
P80313	-0.004098	-0.009893	-0.0099097	-0.0030527	0.0011273	-0.00688	-0.0027419	-0.012263
Q99KC8	-0.0018395	-0.0044526	-0.0056329	-0.00066789	-0.0064715	-8.5761e-05	-0.0054349	-0.017212
Q8VCM7	0.018181	-0.044523	-0.056084	-0.031192	-0.025616	-0.024694	0.0065346	0.016048
P30999	0.0048823	0.0013782	-0.00062257	-0.0092052	0.0062052	-0.0040267	-0.0024738	-0.013313
Q6PDG5	0.00879	0.0021575	-0.0024857	-0.00033418	0.004932	-0.010667	5.0768e-05	-0.0050663
A2ASQ1	-0.0022058	0.0032517	-0.0047013	0.00042825	0.013264	-0.012148	0.0049956	-0.0093383
Q99JY0	-0.0075536	0.0042772	-0.0015315	0.0041925	0.0011117	-0.0013627	0.0035209	0.0085918
Q9JJ28	-0.0028156	-0.0050396	-0.00073864	-0.0030813	-0.0013603	0.00091231	-0.0018368	0.017107
Q9JKS4	-0.016355	-0.00099952	-0.0016329	0.009545	-0.0060858	0.026224	0.0067179	0.0035688
O70456	-0.0043844	0.008558	0.0056872	-0.0080395	0.014125	-0.016042	0.0043468	0.004123
P48722	-0.0059535	0.0018399	-0.00020739	0.002425	-0.0084409	0.0072389	-0.0046703	-0.0042603
Q99JY9	0.0096319	-0.0040529	-0.0054026	-0.00019426	-0.0011877	-0.0020389	-0.0015946	0.013153
P68254	-0.0026234	0.0040783	0.0028095	-0.0030807	-0.011399	0.0024501	-0.0070438	0.0085305
P17426	-0.0027305	-0.010391	0.0016195	0.0035308	-0.0041577	0.0015609	-0.0079337	0.0072688
O08677-2	0.023427	0.010785	0.0064941	-0.035403	-0.0031673	0.012208	-0.0077885	-0.0027677
Q64521	0.0063272	0.012123	-0.010053	0.0028812	0.0078689	-0.0016308	0.0082678	-0.013226
P48036	-0.0024942	0.0016483	0.0016483	-0.0081231	-0.0011238	-2.5351e-05	-0.0067962	-0.012153
Q3TVI8	-0.016862	0.0018638	0.0044565	0.0028975	0.0029328	0.0019734	0.012784	0.0081281
Q8BWT1	-0.0058406	0.0073716	-0.0088913	0.0093554	0.013397	-0.0056352	0.0067319	-0.008777
Q8K4G1-2	0.0098445	0.019173	0.0075518	-0.0052061	-0.0097426	-0.0085625	-0.00055398	0.0076711
O88685	0.0055809	0.0062365	-0.0032047	-0.0035898	0.0056098	-0.0073113	-0.0025215	0.0082169
P18760	0.0087846	0.0041785	-0.0072972	0.00069723	-0.0057901	0.0011239	-0.0076373	0.0079257
P47739	-0.0040135	0.022505	0.011702	-0.015517	-0.0235	-0.03795	-0.0060453	0.0094622
Q64737	-0.00033004	-0.0037623	-0.0021852	0.0027721	-0.00053021	0.0064216	-0.0067128	0.012898
P01872	-0.023591	-0.010056	-0.02643	-0.019663	0.078903	0.010539	-0.1631	0.010599
P05202	-0.015418	-0.01141	-0.012958	0.0068277	0.0010235	0.0028371	0.0040498	0.0039137
Q8K2B3	-0.0015006	0.0093683	-0.0071304	0.005888	0.0083889	-0.003233	0.0080719	-0.004001
Q99K48	0.009512	0.0047149	-0.0026292	-0.0015193	0.0045454	-0.0089623	-0.0021908	-0.013361
P24527	0.0020498	-0.0074072	0.0030174	-0.0045405	-0.0025334	0.0001078	-0.0026879	0.0083767
P62196	0.0036925	0.0043221	-0.0031342	-0.0029607	0.0065652	-0.0035262	-0.002004	-0.0083586
Q8R2Y2	-0.012859	-5.6468e-05	-0.0045403	0.010796	0.0062517	0.0047033	-0.0017379	0.011897
P08226	0.005048	-0.028492	-0.034872	-0.018006	-0.017751	0.0099237	0.002467	-0.0041393
Q9ERG0	0.011076	0.01192	-0.0015289	-0.012581	0.0018005	-0.0044188	-0.0042465	0.0034547
P14685	0.0038793	0.00021993	0.0084797	-0.0047008	-0.0023932	-0.0017613	-0.0070485	0.0088877
P63101	-0.002066	0.00062026	0.0020671	-0.0038188	-0.0007463	-0.006051	0.00082772	-0.0083811
Q9D0K2	-0.0008729	0.0093766	-0.0064398	0.0091387	0.011576	-2.9149e-05	0.008431	0.0088418
P28653	0.0015604	0.0091886	-0.00091388	-0.0062151	-0.0076816	-0.0024346	0.0026879	0.01678
P50396	-0.0035754	-0.0010592	0.0010122	0.0032168	0.0065745	-0.00027118	-7.5186e-05	-0.012643
Q60932	-0.010889	-0.0045936	-0.0043963	0.0019485	0.0079007	-0.0015064	0.0052189	0.0080009
Q99104	6.6758e-05	-0.0049784	0.005764	-0.00077269	0.0030996	-0.011593	-0.00060286	-0.016852
P30999-3	0.0049817	0.016369	0.0015346	-0.011213	-0.0010093	-0.013086	-0.022181	-0.0041427
P35441	0.044185	-0.00024037	-0.011428	-0.067124	0.051028	0.061358	0.020933	-0.0060976
Q9CPY7	-0.0034315	-0.0056476	-0.0079102	0.0068219	0.0017284	-0.0037026	-0.0044803	0.008564
Q6PIE5	0.0014602	0.0067365	-0.0096681	0.0079686	0.015527	0.0011739	-0.0072854	-0.01417
O08810	0.0050183	-0.0032142	-0.00058127	-0.0037475	-0.0024797	-0.0064634	-0.0076729	0.0081833
P17563	0.00047554	0.0078833	-0.0018651	2.8415e-05	0.010494	-0.0052599	0.00041084	0.0033086
Q9CYT6	-0.019655	-0.0074397	-0.0023106	0.010758	0.0054562	0.012181	0.00045357	-0.014624
Q9WVE8	-0.0012049	0.0042143	-0.0026796	0.0062923	-0.0020769	0.0041696	0.0025433	0.00032299
Q8VD75	0.00059141	-0.0033178	0.00078128	0.0039826	-0.0082886	0.0055223	0.00095028	-0.0080236
Q9WUX5	-0.019025	-0.0047916	0.0020668	0.0050304	-0.0015958	0.0052907	0.0076431	-0.012141
P24270	0.032076	0.044719	-0.021563	0.011785	-0.012169	0.00077246	-0.00078135	0.0079378
Q60605-2	-0.01901	-0.0047452	-0.0037192	0.016619	0.0024568	0.021095	-0.0024412	0.0010297
P63158	0.010341	0.0019891	0.0030367	0.0090539	0.0049684	-0.017556	0.00097367	0.0040613
O89053	0.037438	-0.018385	-0.0083301	0.018243	0.008731	-0.0075715	0.0058496	-0.015142
Q60854	-0.006081	0.00052356	0.002607	-0.0099893	-0.00027238	-0.004876	-0.0048199	0.0079691
Q8BGD9	0.0046413	0.005947	-0.0023927	0.0031769	0.00066177	0.0015381	0.00020769	-0.0040078
Q9CQA3	-0.0015567	0.0078417	-0.005078	0.006805	0.00048865	0.000603	0.0016809	-0.008671
Q9JLN9	-0.0032781	-0.003842	0.005072	-0.0012789	-0.0038974	-0.0019909	-0.005961	0.0086166
P70460	0.010439	-0.0044195	-0.0059232	0.0021139	0.0036643	-0.00061577	-0.0017694	0.013319
P70670	0.0010969	0.0014502	-0.0057897	0.0086081	0.0091043	0.0027043	-0.010166	-0.0041958
Q07076	-0.0044855	-0.00097239	0.0053344	-0.005273	0.0044348	-0.00021116	0.0011043	0.008117
Q91ZJ5	-0.0096307	-0.0044671	-0.0034441	-0.0046143	-0.0024579	0.00029814	0.007505	0.01715
O70423	-0.0055492	0.0028653	-0.0049801	0.013896	0.011975	0.011264	0.00090575	0.0099819
P49290	0.075646	-0.062589	0.066704	0.1185	-0.043204	-0.043576	-0.020288	0.0074344
P50544	-0.0022507	0.0080356	-0.011152	0.008981	0.00036387	0.0040875	0.0022211	-0.0083553
Q9JMA1	-0.003142	-0.0063809	-0.0030043	-0.00030104	0.0099447	-0.002525	-0.0021862	-0.0037885
Q8BH61	0.016173	-0.017747	-0.0018406	0.0086346	-0.015947	-0.011794	0.0026981	0.013881
P46471	-0.0014773	-0.0059731	-0.0041456	-0.0016797	-0.0057101	0.0014595	0.00040279	0.012393
P35700	-0.0038178	-0.0070168	-0.0060923	-0.0023935	0.00048467	-0.0016017	-0.0021278	0.017431
Q8K411	-0.003345	-0.0012608	0.00014713	-0.0029498	0.0018258	-0.008336	0.00074345	-0.012929
Q91X72	0.029839	0.0011918	0.01477	-0.039933	0.0069782	0.011789	0.01156	0.018091
P17751	-0.0029411	0.0010458	-0.0085589	0.0044261	-0.00081615	0.0065329	-0.0049584	-0.016246
Q8R1A4-2	-0.0026926	-0.0044579	0.00016186	-0.0040295	0.00043026	0.00017605	-0.0020785	0.0040312
Q6PIC6	0.005448	-0.015142	-0.02161	-0.0025654	0.003385	-0.0086224	0.0016034	-0.014265
Q64518	-0.0025577	-0.011042	0.00049408	0.012017	0.0084451	-0.0035569	0.008526	-0.01816
Q8QZT1	-0.00071639	0.010605	-0.0046356	0.0097967	0.0034973	-0.0010012	0.0043718	-0.00051121
P51174	-0.0063189	0.012553	-0.00072687	0.0059307	0.010405	-0.0015194	0.0095957	-0.00037962
O54890	-0.012004	-1.9574e-05	-0.0040639	0.00012059	0.0035323	0.0015425	0.010143	-0.0041783
Q3UZ39	0.00074181	0.0042085	0.0018744	-0.0022446	-0.0018813	-0.0034489	0.010348	0.0001576
Q9QYB1	-0.0050777	-0.0066832	-0.011262	0.0064777	-0.00049818	-0.0033753	-0.006323	0.012866
Q99MN1	0.0043468	-0.0039883	-0.0048193	-0.0026784	0.0060334	-0.0035111	-0.0070345	-0.012667
P80317	-0.00468	-0.007745	-0.0012739	-0.0021777	0.0012177	-0.0028914	-0.0076952	0.0088528
P51125	0.001781	0.012271	0.00034835	-0.0064462	0.0058456	-0.012381	0.0031067	-0.00024622
Q9Z2I8	-0.011862	4.6521e-05	-0.0018717	0.001474	0.0069222	-0.0047814	0.0041919	0.013168
P97479	-0.010089	-0.0021631	0.010315	-0.011504	-0.015489	-0.0034148	0.0064285	0.0074901
P68404-2	-0.017091	-0.0067187	0.0039106	0.0033728	0.0030184	0.0037313	0.012213	0.0084424
P60335	0.0005321	-0.0007328	-0.0020479	0.00080246	0.0049068	-0.0040961	-0.0050626	-0.0041241
Q5SX40	0.040541	0.099493	0.034561	-0.073715	-0.27736	-0.10292	-0.14829	0.0076707
Q9D0F9	-0.0059621	-0.0031389	-0.0046172	-0.0046576	-0.0038503	-0.00042732	-0.0017501	0.012075
P51885	-0.006083	0.0064698	0.0020224	-0.0035713	0.0070603	0.00069268	0.0035881	0.012639
Q91VR5	4.4428e-06	0.0044912	-0.00043499	-0.00013095	-7.7336e-05	-0.0025181	-0.0010761	0.012755
P47757-4	0.00078673	-0.0028031	-0.0037301	0.0064708	-0.013989	0.0085449	-0.0058634	0.0038297
Q64514	0.01066	-0.0057353	0.0024131	0.0039556	0.0045502	-0.0025355	-0.0050787	-0.012913
P01900	0.017995	0.0057733	-0.018321	0.023616	0.0059131	-0.0027289	-0.0078018	0.0014479
Q9WTM5	0.005203	0.00086359	-0.0055432	0.0026124	0.0034082	-0.0067556	-0.0048748	0.0131
P62334	0.0034685	0.001727	-0.005083	-0.00088795	0.0068307	-0.0070727	-0.00051082	0.0084946
Q8C1A5	-0.00065749	0.0031576	-0.00083163	-0.004488	0.00068091	-0.0045253	-0.0024247	-0.01269
Q3V3R1	0.0011258	-0.0096965	8.0735e-05	0.0050091	0.0012024	0.0045071	-0.0094605	-0.017291
Q9QZQ1	0.0032111	0.0036712	-0.00058165	-0.0070426	0.0023196	-0.0039083	0.0025211	-0.01294
Q6ZWX6	0.0079881	0.0044057	0.0006662	-0.0036067	0.0041028	-0.0057759	-0.0049572	0.0090957
O35074	-0.009747	-0.0043431	-0.0033539	-0.0050887	-0.0034224	0.0025311	-0.013256	0.011986
P10630	-0.0051919	0.00020317	0.00078998	0.006508	0.0035765	0.0016916	0.00095915	0.017118
Q7TSV4	-0.0028404	0.0023266	0.0053088	-0.0089002	0.0064195	-0.013918	0.00047122	0.0036886
Q9CPV4	-0.0058674	0.0040163	0.0040429	-0.0033769	-0.00050216	-0.010865	0.0011854	0.013044
Q99NB9	0.0015739	-0.010225	-0.0023835	-0.0011351	-0.0049352	-0.0019274	-0.009615	-0.017177
P80316	0.00034125	-0.00035124	-0.0048674	-0.0018664	-0.0008139	-0.0039939	-0.0060981	-0.017001
Q9Z2I9	-0.01228	-0.0024742	-0.0030125	0.011328	0.00013879	0.010181	0.0019781	0.0089901
Q7TPV4	0.0044572	-0.0099226	2.5146e-05	-0.0051169	-0.001915	-0.017744	-0.010858	0.0037683
Q93092	0.0058908	-0.0026053	0.0022047	-0.0061017	-0.011188	-0.012324	-0.011883	-0.004414
Q11011	-0.0048085	-0.0087745	-0.0018922	0.0010616	-0.0013336	0.0031441	-0.0088709	-0.012767
Q8R3B1	-0.0099661	-0.00072611	0.00015333	-0.0033433	0.0020742	-0.0035549	0.0068418	0.0079455
P68510	0.0028438	-0.00029102	-0.0040943	-0.0015972	0.001336	0.00040852	-0.0079755	0.01214
Q91WQ3	-0.0028348	-0.003028	-0.0031569	-0.0019513	0.0061293	-0.0013009	-0.0027814	0.0050554
Q05D44	0.0053696	-0.0048141	9.0762e-05	0.0017559	-0.00090841	-0.0019349	-0.0058061	-0.00038672
Q3THE2	0.0048929	0.0008331	-0.0062472	0.00060096	0.0011588	0.0022715	-0.0032207	0.01246
A6X935	0.043188	-0.0089408	-0.00031793	-0.068163	0.020751	0.027897	0.014567	-0.0026074
P13542	0.031297	0.079788	-0.013599	-0.038834	-0.13404	0.048288	-0.081756	-0.0017852
O89020	0.014542	0.0041933	8.6326e-05	-0.026053	-0.0039497	0.008844	-0.016022	0.01309
Q91ZA3	-0.0027508	0.0052089	-0.007656	0.0059766	0.0035073	-0.0014831	0.006381	-0.0047652
Q8VDP3	-0.011614	-0.0113	-0.0031077	0.0083789	0.00051833	0.006397	-0.0068603	-0.0080569
P53810	-0.0066061	-0.008501	-0.00036987	0.011073	-0.0044064	0.0056177	-0.0033267	0.0094205
P61161	0.0063191	-0.0066238	-0.0055813	-0.0034979	0.00057576	-0.0093676	-0.0019859	-0.012334
P68040	0.0052917	-0.0031269	-0.0079399	-0.0022133	0.0015342	-0.0037278	-0.0087748	0.011839
Q99KK7	-0.00019498	-0.0018252	0.0057824	-0.0069584	-4.7599e-05	-0.0049803	-0.002547	0.0083917
P62141	-0.017613	-0.0085129	-0.0022009	0.0094225	0.001287	0.0095161	-0.0008412	0.0040488
Q921H8	0.00054493	0.0077841	-0.00097539	-0.0023566	0.0009923	-0.011453	0.0015979	-0.0047547
Q8BSY0	-0.00042952	0.0024297	-0.0070806	-0.00079575	-0.0017525	0.0028832	-0.003368	0.0040586
Q6PDH0	-0.0031472	0.0073749	0.0036994	-0.0041807	0.00023963	-0.0018073	0.002691	0.0043716
Q99MS7	-0.0043841	-0.002427	-0.0061513	0.0069498	-0.0034865	0.0069944	-0.0077816	0.0035761
O88447	0.0017366	0.0051408	-0.0044872	0.00015169	0.00038462	-0.0045814	-0.0016467	-0.0087297
P13595	-0.0085049	-0.001928	-0.0076913	7.6835e-05	0.0062483	-0.0031262	-0.006173	0.017221
P61979-2	0.0077925	0.0047261	-0.0043039	0.0019447	0.00082034	-0.00013968	-0.003183	-0.0084049
P70227	0.0015322	0.0029922	0.0092481	-0.0081823	0.0023484	-0.0086645	0.0025057	0.016204
P70271	-0.013558	0.0008321	0.0039332	0.013149	-0.0027208	0.024102	-0.0030906	0.0056506
P47857	-0.0138	-0.010881	-0.0047793	0.0038149	0.0031443	-0.0014531	-0.0048905	0.017278
P61982	0.0041822	0.010445	-0.0090286	-7.4006e-05	0.0010982	-0.00044191	0.0026496	-0.012588
Q9WV80	0.0071716	-0.0017492	-0.0015708	-0.0002223	-0.0031292	-0.0093963	-0.0021243	0.016514
O35887	0.0060501	0.0079755	-0.00064965	0.0062154	-0.0017273	-0.000179	0.0010552	-0.0079633
Q05BC3-3	-0.015212	-0.0033835	-8.8094e-05	0.0062499	-0.0037252	0.014312	-0.003823	-0.012147
Q9QUR6	0.001859	-0.0010265	0.00062166	-0.0050667	0.0010888	-0.0027129	-0.0085999	-0.0044539
Q9D5V5	-0.005721	-0.0052696	0.0031848	0.0042165	-0.0025921	0.0029646	-0.0052307	-0.0037276
Q99MI1	0.0028791	0.0055042	-0.00055377	-0.0033253	0.0014939	-0.0060685	0.0013411	-0.016811
P37889	0.0053246	-0.0063525	-0.026337	-0.030566	0.0082183	0.013444	-0.032984	-0.0045356
O35286	0.010978	-0.0051405	0.00068886	-0.0063991	0.0048783	-0.0065638	-0.00062551	0.0043369
Q8R4Y4	0.016445	-0.0015824	0.0036463	0.0053032	-0.0070559	-0.0076201	-0.0070681	0.016855
O08749	-0.0083909	0.0092558	-0.0065803	0.0050386	0.0047045	0.0071829	0.0072464	-0.00012219
P63005	0.0014497	0.0035368	-0.0074215	0.0023377	0.0012633	-0.0025559	0.00046154	0.0085899
P06151	-0.0051628	-0.014334	-0.0090267	0.0045916	-0.0058019	0.013613	-0.010067	-0.013272
Q9JK53	-0.016138	-0.0046608	0.010411	-0.0085614	0.010534	-0.037761	0.015241	0.014882
Q6IRU2	0.014816	0.0082856	-0.0029366	-0.013036	-0.0056014	-0.00051528	-0.0070813	-0.012139
P06728	0.016617	0.0041068	0.0034042	-0.023881	0.0019354	0.027044	0.0020308	0.014558
P23953	0.013712	0.0047847	-0.00027914	-0.027216	0.00064119	0.0072662	-0.013054	0.006628
Q8BUK6	0.00059345	0.0019941	-0.0012155	-0.0035914	0.0049674	-0.0051057	0.0039588	-0.017183
P49312	0.020553	0.006637	-0.007662	0.0022881	0.0030098	-0.0072269	-0.0057385	0.0093933
Q9QXN0-3	-0.0094418	0.0058264	0.00017744	0.00205	-0.001649	-0.0043258	0.008638	0.017016
P42225	0.025902	-0.0068052	-0.014516	0.022372	0.0031327	0.0015957	-0.0043724	0.014809
Q9DAW9	-0.0048129	0.0064421	0.0010876	-0.0072133	-0.0030118	-0.0023203	0.0033934	-0.0041533
P62962	-0.0044838	-0.011734	-0.014011	0.0093172	0.0025705	0.0091231	-0.0029547	-0.012403
P62137	-0.0054687	-0.013251	-0.01819	0.0029704	-0.001364	-0.0082899	0.0010601	0.016107
Q8BML9	0.00067794	-0.0025346	0.00074354	-0.0070878	0.002956	-0.0056439	-0.0086193	-0.00064689
P39654	0.044697	0.0084128	0.0052754	0.057631	-0.025926	-0.011868	-0.023248	0.0098422
Q61553	0.014664	0.0069093	-0.0018416	-0.011394	0.0072163	-0.0034736	-0.0082673	0.012041
P50247	-0.0069835	-0.0053541	-0.0045403	-0.0011493	0.0011262	-0.0024401	-0.0064428	-0.0086979
Q6P5H2	0.0078331	0.0080653	-0.01877	-0.0040757	0.0017096	-0.0098142	-0.027177	0.011073
Q8BH59	-0.011924	-0.011294	0.0014056	0.012042	-0.00031592	0.018863	-0.0029255	0.018334
P41216	0.037581	0.057889	-0.021695	0.011762	-0.011297	0.0052301	-0.00011014	0.0024223
Q9QXK3	-0.0014876	-0.0043512	0.0068799	-0.0034463	0.004643	-0.009779	-0.0018295	-0.0086255
Q61576	0.013941	0.0031178	-0.0080747	-0.0045335	-0.00054412	0.004466	-0.015073	0.011637
Q9Z1X4	0.0030391	0.0002993	-0.0013651	-0.0080906	0.0040418	-0.017238	-0.0037983	-0.0085663
Q8K1R7	-0.0085679	-0.0030271	-0.00069341	0.00085059	0.00061564	-0.0020278	0.0031223	-0.016718
Q69ZR2	-0.0033142	-0.0031935	-0.0014762	-0.0009494	0.00083098	0.0026478	-0.0038596	-0.0041716
Q01514	-0.0054955	0.0024622	-0.0075582	0.0021965	-0.0098801	-0.0026945	-0.0084023	0.0074815
Q70FJ1	0.0014614	0.0021509	0.00028875	0.0022351	0.0040043	-0.0011033	-0.0017287	0.012465
Q8VDC1	-0.0012023	0.001152	-0.0027413	-0.0029801	0.002038	0.0032879	-0.0016848	0.0043814
Q8BKC5	-0.0098058	-0.016065	-0.0098036	0.0020025	0.0017309	-0.0018871	-0.0063335	-0.012941
P21550	-0.021051	-0.027335	-0.042234	0.059373	0.0041931	0.060912	-0.058838	0.013136
Q8VCC9	0.0056405	0.011038	0.006046	-0.0104	-0.011215	-0.016865	0.013948	-0.0045357
P28660	-0.0023776	-0.00024062	0.0046418	-0.008756	-0.0010923	-0.0014588	-0.0063934	-0.017265
Q9EQH2	0.0038997	-0.0054866	-0.0029796	0.0060893	-0.0052001	0.010499	-0.0094429	0.012567
P62908	0.0040403	-0.0036254	0.0045638	-0.0045878	0.0038898	-0.0082669	-0.011311	0.0041159
P02089	0.014755	0.026639	-0.0022456	-0.010912	-0.057832	0.008885	0.00092742	-0.0056853
Q922B2	0.0011808	-0.0065671	0.0011953	-0.00059795	0.0013369	-0.0028904	-0.0031616	-0.0088665
P57776	0.011773	0.0090552	-0.0064108	-0.0060191	0.00058678	-0.0090252	-0.0069251	0.0085839
P51881	-0.011496	-0.011161	-0.0064904	0.0032743	-0.0019571	0.0010853	-0.0022969	-0.012875
P48962	-0.022544	-0.018552	-0.016031	0.0015611	-0.01137	0.012109	0.0077008	0.012144
Q6PFD9	0.0072166	0.0011247	-0.002343	-0.00037164	0.0038732	-0.0056162	0.00025865	3.7352e-05
Q9CQV8	0.0047722	0.0054672	-0.00046874	0.00050777	-0.0051894	0.010567	-0.0043718	0.0085706
P59242	-0.0051179	0.012605	0.0054995	-0.0053984	0.0060329	-0.013647	0.0053215	0.0043643
Q6ZQM8	-0.0091365	-0.0030089	0.011893	-0.010898	-0.0035492	-0.010293	0.011071	-0.01611
P29351	0.025191	-0.021171	-0.010681	0.013345	0.0064568	-0.00094133	-0.00367	-0.0046921
P29758	0.0077109	0.00071825	-0.0015928	-0.00099575	0.0049715	-0.0012123	0.0023471	8.4079e-05
Q6P542	0.0051796	-0.0036459	-0.0045449	0.0059687	0.0016292	-0.00073175	-0.0019458	-0.017176
Q8BIJ6	-0.0046911	-0.0012722	0.0011789	0.0056544	-0.0038211	0.0053741	7.7437e-05	-0.012741
Q91XD2	-0.017373	-0.0040102	0.00093025	-0.00046618	8.2845e-05	0.00095094	0.013066	0.0050652
O08917	-0.0054209	-0.00011431	0.0035425	-0.0036438	-0.0026487	0.0047124	0.0042686	0.017065
Q9JIX8-4	0.0081795	0.0045383	-0.0021936	0.0021291	0.0014197	-0.0043798	-0.0034158	0.0040471
P08752	0.0057473	-0.0057582	-0.00077366	0.0014359	0.0022044	-0.0018125	-0.0022107	-0.0082465
P04186	0.021866	0.0048609	-0.0068752	-0.029423	0.0056202	0.0022948	0.00015953	-0.0026537
Q91W50	0.0046035	0.0048828	-0.0023651	-0.00090479	-5.7339e-05	-0.0021686	-0.0040713	-0.012143
P58281	-0.0039402	0.0010667	6.8294e-05	0.0051096	0.0041112	0.00021064	-0.0014533	0.0086317
Q58A65	0.0059636	0.0013878	-0.0046383	-0.0028349	0.00030719	-0.002034	-0.0036392	0.011921
Q8BG95	-0.020707	-0.0017622	-0.0032669	0.014874	0.0025624	0.017661	0.00057641	0.013631
Q91VM5	0.010718	0.0047538	-0.0063558	0.0039803	0.0052837	-0.010596	-0.0019409	-0.0077212
Q6A4J8	0.0052819	-0.0038351	0.0043835	0.006202	-0.0081961	-0.0006351	-0.005618	-0.012822
P27612	-0.0025358	-0.0011225	0.001052	-0.0026087	-0.0020424	-0.0035425	-0.006132	-0.0086394
Q91ZW3	0.011945	-0.0068226	0.0011077	-0.0027747	0.00067461	-0.0056525	-0.0048414	-0.017315
P16125	-0.024415	-0.010181	0.0023475	0.0029272	0.013554	-0.01126	0.006563	0.017842
Q4LDD4	0.0077915	1.7946e-06	-0.0011701	-0.0033937	0.0066916	-0.0075293	-0.0031853	-0.016811
O55131	0.0010891	0.0051634	-0.0013953	-0.0028516	5.8244e-06	-0.00080483	-0.00060051	-0.0082723
Q3UQ28	0.0051845	0.0024934	-0.0034666	-0.0013252	0.010356	0.0025493	-0.010096	-0.016583
Q60598	0.0047775	0.014342	0.00029622	-0.0097452	-0.0012181	-0.010784	0.0012212	0.012628
P51660	-0.0014343	-0.0030763	-0.0097839	0.001926	0.0040514	-0.0024679	-0.0014892	0.007906
Q6A0A9	0.0026964	-0.0026797	-0.00086954	0.0011158	-0.0070903	0.0023984	-0.0074039	0.016901
Q9D8Y0	-0.0049882	0.00012184	-1.9447e-05	-0.003675	-0.044369	-0.0057238	-0.014564	-0.014394
P08553	-0.0033996	0.019975	0.014236	-0.021623	0.010963	-0.016316	0.017926	-0.0095579
P51432	-0.0032286	-0.0029573	-0.004056	0.0014361	-0.00056971	0.0059474	-0.0033986	0.012456
Q61191	0.0063846	0.0045453	-0.0025961	-0.00068872	-0.00043996	-0.006214	-0.0013026	0.0085858
Q6P5F9	-0.0027001	-0.011737	0.00033639	-0.0010022	0.004516	-0.0016571	-0.003556	-0.0085838
O54931-2	0.0025739	0.0070039	-0.00058518	-0.0025924	-0.0046918	0.0030826	0.0010782	0.013011
O08709	0.0018816	0.0010089	-0.0004143	-0.0049676	0.004698	-0.0099869	0.0057097	0.0039106
Q2VLH6	0.03523	-0.017412	0.033338	0.047426	-0.018247	-0.027151	0.0048834	0.00049989
Q6ZQ08	0.0057424	-0.010864	0.0040281	0.0074052	-0.00454	-0.0021576	-0.0053767	-0.0040242
Q8R5H1-2	0.00087016	-0.0010193	-0.0032775	0.0031733	0.0028432	0.0022848	-0.0010975	-0.0080302
P30416	0.0044842	0.003508	-0.0029764	-0.0030598	0.0086401	-0.0055723	-0.0034723	-0.0083052
A2AWA9	-0.0064015	-0.00036889	0.0033757	-0.0024989	0.00089774	0.0033157	-0.0029312	0.0088266
Q9D0I9	0.00038598	-0.0041356	0.0016322	-0.003707	0.00078539	0.0025347	-0.0047648	0.017211
Q9D0R2	0.0011606	-0.001111	-0.0004826	0.0011059	-0.0032327	-0.0007603	-0.0083619	-0.0045109
Q9CZW5	-0.0053312	0.00097206	0.0010884	0.0014592	0.0027777	-0.0022342	0.00064119	0.0086201
Q9Z0R4-2	0.0063108	0.0050308	-0.0040199	0.0017712	-0.0018628	-0.0045998	-0.0019889	0.011696
Q921G7	-0.0018644	0.0090687	-0.0070597	0.0024088	0.0045491	-0.001628	0.0060533	0.0041448
Q80UM3	-0.00052427	-0.0067922	0.00028629	-0.0020184	-0.0035616	0.002331	-0.0050814	0.0044353
Q9D8N0	0.003131	-0.0017788	-0.0023939	-0.0069929	-0.0022298	-0.0033662	-0.009263	-0.0046035
Q99MR6	0.01184	0.002451	-0.0016744	0.00052194	0.0010308	-0.0023212	-0.00081733	0.012719
Q9JIK5	0.015018	-0.0060729	0.0056107	0.00059521	-0.0046785	-0.013383	-0.0054628	-0.0086116
P67778	-0.00204	0.00037546	-0.0031666	-0.0009617	0.0071249	-0.007889	0.0010425	-0.012875
P01029	0.021097	0.0025078	0.00060587	-0.026837	-0.0048902	-0.0006156	0.0013027	-0.0085485
Q62523	0.0013645	0.009474	0.0062361	-0.016701	-0.012369	-0.0083625	0.0063514	0.0083731
Q99P72	-0.0074368	0.00049789	-0.0036245	0.0039773	0.0039151	-0.0022659	-0.0083625	0.013113
Q99L45	0.005914	8.6018e-06	0.0022021	-0.00072113	-0.0014581	-0.0024999	-0.001881	-0.017135
Q9EQH3	-0.00786	-0.015184	-8.1794e-05	0.0043333	0.00023912	0.0071728	-0.002263	-0.00030889
Q8CIN4	0.0085912	0.0025046	-0.0048828	0.0026269	0.0047422	0.0001144	0.0012623	-0.013297
P27046	0.013651	-0.0075848	-0.0030439	-0.0044961	-0.0012067	0.0016574	-0.014985	-0.0049898
Q9ESZ8	-0.00067835	-0.0011255	0.0021523	-0.003279	0.0040883	-0.010754	-0.00058034	0.012352
P45376	-0.0051044	0.012086	0.0069801	-0.0071743	0.0048737	-0.013674	0.0031824	0.0086533
Q63918	-0.0058608	0.012828	-0.0072027	0.012612	0.011272	-0.0045115	0.0015523	0.0073454
Q61646	0.065153	-0.032726	0.047787	-0.10507	-0.012531	0.019745	0.049874	-0.014687
P32020	0.010091	0.017776	-0.0074154	-0.0011019	-0.0013089	-0.0073628	0.0026911	-0.004403
P35486	0.00053973	0.012124	-0.0062935	0.0062147	-0.0013764	0.0048175	0.0036634	0.016633
P32067	0.0076752	0.0023673	-0.0027528	0.00099079	0.004625	-0.011497	-0.0031481	-0.0046275
Q60715-2	0.017398	-0.0024528	-0.013187	0.0026124	-0.0006006	0.010042	-0.011403	-0.004264
Q61335	-0.0035822	0.0029426	0.0005513	0.00060997	0.0074998	-0.0045993	0.0046314	-0.0039095
O08746	-0.0070951	0.0022175	0.002944	0.017514	0.0097066	-0.0005463	-0.00082205	-0.00030502
Q8C3J5	0.017922	-0.025327	-0.011652	0.012188	0.0030783	0.0027409	-0.011106	0.0026541
P59325	0.0067571	0.0013718	-0.0023923	0.0014015	0.00013274	-0.0062839	-0.0017328	-0.012561
Q5SUR0	0.00090692	-0.00098723	-0.0026742	-0.0032033	0.00017598	-0.0098018	-0.0085713	-0.0043534
Q9JLJ2	-0.0015765	-0.0013337	-0.0045415	0.0008302	0.0053303	0.011268	0.0028745	-0.0081501
Q925I1	-0.0041655	0.0018468	-0.001996	-0.0018205	0.0016584	-0.0070237	-0.00050368	0.0077205
Q8CGN5	0.074913	0.10462	-0.033245	0.015166	0.0037562	0.0035549	0.0098979	0.0059199
Q8BU30	0.00090778	-0.003287	-0.0013004	-0.0042946	-0.0046255	0.0033149	-0.0066694	0.0044085
E9Q3L2	-0.0019341	-0.0039148	0.0023784	0.00022875	-0.00039715	-0.0042467	0.00022102	0.012773
Q811D0-3	-0.00034631	0.0046091	0.0011104	-0.0018625	0.008345	-0.012448	0.0029692	-0.016832
Q9DBD0	0.015134	0.010428	-0.0045777	-0.023547	0.0097495	0.0088184	-0.0061787	-0.011155
P08122	-0.011607	0.0075714	0.02136	0.0055372	0.010083	-0.014848	0.049593	-0.014135
P63087	0.0081425	0.00029328	-7.6878e-06	-0.0072127	0.0009349	-0.014709	-0.0032095	0.012963
P16015	0.039226	0.057535	-0.021438	0.015711	0.012079	0.0062229	0.013992	0.010003
P48758	-0.014061	-0.0051483	-0.0046179	0.00088239	0.0084667	-0.0086997	0.0065994	0.0076212
Q9R1P4	0.00044732	-0.00031094	-0.0042892	0.0016412	0.0030715	-0.0050456	-0.00062803	-0.0039289
O54774	-0.00012215	-0.0028645	0.0012299	-0.001715	0.00065083	-0.0057823	-0.0058472	0.00011389
P06800	0.028888	-0.02154	-0.0086476	0.011433	0.0083586	-0.0050342	-0.0025684	-0.012528
Q8R429	0.0051147	0.030156	0.020218	-0.021977	-0.12382	-0.035684	-0.059714	0.0072764
Q91YT0	-0.0044769	0.0010834	-0.0022946	0.004184	0.0016043	-0.0022352	0.00040391	0.016737
Q8VD04	0.0039725	-0.0019733	-0.0031296	0.0080202	0.0038	-0.007549	0.00056452	0.00035279
Q64449	0.010403	0.0044445	-0.0033767	-0.004615	0.00016098	0.0081043	-0.0084215	0.0025728
Q9Z0E6	-0.0073598	0.00079397	-0.0033307	-0.0036644	-0.0081413	-0.0033186	0.0028165	0.013114
P18872-2	-0.017524	-0.0091265	-0.010506	0.0060586	0.010928	-0.007257	0.0094614	0.018232
P54071	-0.0025421	-0.0077856	-0.014922	0.013998	0.0090788	0.003941	-0.016853	0.012947
Q6A028	0.001884	-0.0019624	0.0032044	-0.0023091	0.019361	-0.015836	0.010034	-0.0095611
Q62448	-0.0039434	-0.0054599	-0.0010158	-0.0028301	-0.0060354	0.00028542	-0.0072431	-0.012944
Q9JLV1	-0.0071922	0.0059335	-0.005449	0.0011594	0.0036742	0.001809	0.0034426	0.0087201
Q6PB44	-0.0015392	-0.00064243	-0.00022055	-0.006094	0.0049914	-0.0022694	-0.0045784	-0.012798
Q9ERK4	-0.0032888	-0.011272	0.0024502	0.0013712	0.0044281	-0.0010099	-0.0053231	0.012492
E9Q394	0.0058342	-0.00062825	-0.0011924	0.0024731	-0.0019597	-0.00080752	-0.0021134	0.012595
Q8BG32	0.0011232	-0.001388	-0.00077254	-0.0036548	-0.00078983	-0.0040379	-0.0058586	-0.0040257
P70388	0.0036002	0.0028561	0.00022168	-0.0038827	0.001986	-0.0066504	-0.0054584	-0.0041223
Q60902-4	0.0053137	-0.00086801	-0.0028331	0.0052385	0.0054103	-0.0022622	0.0040353	-0.0048903
Q8VCT3	0.0014804	-0.012989	-0.0026581	0.0059089	0.0015112	0.0012288	-0.0084884	-0.008445
P62821	-0.0012634	-0.0018834	0.0042704	-0.0039807	0.011155	-0.0047443	-0.00012927	-0.007829
Q99KW3	0.0019817	0.004173	-0.0046572	2.6398e-05	0.0057421	-0.0075264	-0.00075765	-0.012426
Q9R069	-0.0075789	0.0098184	0.0071343	-0.0040355	0.01312	-0.01536	0.011673	0.00023956
P45952	0.01185	0.02919	-0.013399	0.01516	-3.7742e-06	0.0035189	0.0030265	0.0055628
Q8K310	0.0074024	0.0063173	-0.00427	-0.004147	0.0024026	-0.00481	-0.0026252	-0.00052966
Q9D154	0.026161	0.0096867	-0.0064362	-0.0086686	0.014989	-0.0030739	0.0098264	0.012411
Q9CZ44-3	-0.0019363	0.0055451	-0.0013554	0.00080585	0.0016031	-0.0036484	-0.0017713	0.0036384
Q3TLH4	0.0066295	0.0068626	-0.0019003	0.0027526	-0.0024454	-0.00050237	-0.00084861	-0.0041304
Q8BUR4	0.0017026	0.00055045	0.0065088	-0.0082785	-0.0017613	-0.0050493	-0.0068239	-0.0048434
Q9DBS5	0.0017154	0.0043906	-0.0014818	4.3688e-05	-0.0037826	2.9572e-07	-0.0013112	0.0122
P51150	0.0029193	-0.0091503	-0.0033251	0.0035125	-0.004273	0.002014	-0.0043332	0.00016367
A2A863	0.01142	0.0061214	0.015881	-0.01264	0.010979	-0.010691	0.0025752	-0.017146
Q9DCW4	0.0011584	0.015291	-0.0074745	0.0052239	0.0052405	-0.0083893	0.006347	0.0071024
P20444	-0.011704	-0.0014084	-0.0012394	0.0021502	0.0098947	-0.0044973	0.0010535	0.0088758
Q8CFI7	0.0052387	-0.0030835	0.00096743	-0.0056472	0.0019796	-0.0059194	-0.0034909	0.0041433
Q9Z0R6	0.0076221	-0.0010226	-0.0040087	0.0052304	0.0097781	-0.0032543	-0.0022327	0.01646
Q91XV3	-0.0055015	0.01133	0.0041606	-0.015852	0.0038858	-0.014533	0.014447	0.0031851
Q9WUA2	-0.0015686	-0.0039578	-0.0031287	-0.0005354	0.00055224	-0.0017909	-0.0049368	-0.00018373
Q8BMA6	0.0050025	-0.0011822	0.0033496	-0.004853	0.0066094	-0.0035255	-0.0034857	-0.012425
Q9CZD3	0.0059594	0.0026112	-0.0028864	-0.0057535	-0.00048478	-0.0040897	-0.011071	-0.004634
Q9CX34	0.0046783	0.00094174	-0.0055211	0.0019666	0.0023112	-0.0043858	-0.0024478	-0.017082
Q8R050	0.0054744	0.0058859	-0.0030985	-0.0026485	0.0013624	-0.0050985	-0.0034003	-0.00033092
P62192	0.0070179	0.002438	-0.000112	-0.0036979	-0.0021532	-0.0063046	-0.0016376	0.00075062
Q61235	-0.011811	-0.0039755	0.0024701	-0.0011608	0.0082541	0.00089919	-0.0025913	-0.0038164
P46735	0.0068776	-0.0034327	0.0058331	-0.011004	0.010595	-0.012861	-0.006317	-0.0096483
Q6PHZ2	-0.011251	-0.0036639	0.0018976	0.0050233	-0.0082538	0.019985	-0.0068681	-0.00022745
Q9WTX6	-0.005621	-0.0025594	0.0065894	-0.00042462	0.00030761	0.0021825	-0.0012116	0.0089286
P42208	0.00033246	0.0013871	-0.0034058	-0.003094	-0.0023842	-0.0028819	-0.0091011	0.012406
Q9CY58-2	0.0079962	0.0038346	-0.00097295	0.0059019	-0.0029301	-0.0036829	-0.0081386	-0.017525
Q02248	-0.00035329	-0.0069182	-0.0014107	-0.0092557	0.0062228	-0.013746	-0.0036624	-0.0078775
Q99JB2	0.0015326	0.0030984	-0.0014557	-0.0028545	-0.00095795	-0.0058611	-0.0026456	0.016847
Q6PHZ2-5	-0.011018	-0.0028562	-0.00043785	0.0021437	-0.00127	0.0016996	0.0018694	-0.0036125
Q5SYD0	-0.0053475	-0.0026882	0.0061628	-0.0083563	0.0067236	-0.00384	0.0032058	0.0035553
Q8R1F1	0.0011567	-0.010578	-0.0089894	-0.013913	0.00039899	-0.0098509	0.0012198	0.0052128
Q61033	0.0081801	-0.00057908	0.0023109	0.002624	0.0055358	-0.010566	-0.0094103	0.0075755
Q9CWK8	0.0087086	-0.0051051	-0.003421	0.0061519	-0.0029723	-0.0067932	-0.0057232	-0.012945
P28654	-0.013155	0.0038747	0.0033399	-0.0055863	0.0095615	0.0111	0.0051307	0.0013686
P62806	0.041252	-0.024999	0.039838	0.046009	0.009572	-0.011718	0.018451	0.0070342
Q91YR9	-0.018303	-0.0035699	0.0056502	0.00010437	0.013978	-0.0067943	0.0010279	0.016259
Q569Z6	0.009262	0.0067582	-0.0028958	-0.0020414	0.0098675	-0.012054	0.0018372	-0.012664
Q922R8	0.013067	-0.00027236	-0.0054208	-0.0058443	0.0057305	-0.0072378	-0.010943	0.0043648
P14602	-0.0097873	0.0080525	0.0014817	-0.0055377	-0.018855	-0.0027168	0.010335	0.0041333
Q9WV54	-0.010324	-0.0062687	-0.0017155	0.0010491	0.0019229	-0.015003	-0.0003876	0.012371
Q9D8W5	0.0022593	-0.002776	0.007421	-0.0018601	0.0053105	-0.0044328	-0.0041372	0.016963
O35129	-0.0050936	-0.0013579	0.0033068	-0.00034244	0.0029614	-0.00054521	0.0022226	0.00019536
P19221	0.026175	0.0010327	-0.0054362	-0.047653	-0.00017011	0.013599	-0.0011171	0.0093031
Q9CQN1	0.0015426	-6.4434e-05	-0.0021262	-0.00012741	0.0036278	-0.0037241	-0.0036637	-0.0043058
P26645	0.01697	0.0093004	-0.0030797	-0.0077475	0.0078395	-0.0073587	-0.0055807	-0.017861
Q08093	-0.0023591	0.0069809	-0.0038115	-0.011402	-0.0021929	-0.0063549	0.003384	-0.013047
Q99MR8	0.0024905	0.013965	-0.0062086	0.0020429	0.0028409	-0.0041506	0.0065361	0.00893
Q921M3	0.0084666	-0.0025089	-0.00027868	-0.002212	-0.00026309	-0.0084329	-0.0069751	-0.0089709
Q9QYC0-2	0.0018489	0.007682	0.0055465	-0.0020252	-0.0010869	0.0049201	-0.0031945	-0.013378
P97351	0.015613	6.9977e-06	0.012767	-0.00083877	-0.0026632	-0.0031689	0.00015592	0.0088441
P32921	-0.0015415	-0.0029899	-0.0025185	0.0029195	7.3917e-05	-0.00090417	-0.0062547	0.012346
Q99LF4	0.0002818	0.0050255	-0.0019382	-0.00034556	-0.00034619	-0.0027114	0.0005023	-0.00037913
Q99L47	0.0053307	0.0079936	-0.0046813	-0.0011026	0.0065157	-0.010698	0.0026775	0.016376
A2AQ25	0.00084691	0.0031888	-0.00069735	0.0011415	0.010963	-0.011374	-0.0010567	-0.01258
P12382	-0.010117	-0.010706	-0.0049538	0.0034887	-0.004608	0.0066969	-0.0012993	0.0089863
P26638	0.0038605	0.0017737	-0.0019476	-0.0052711	0.00091831	-0.0034344	-0.0055717	0.016934
Q61510	0.011568	0.0010501	-0.0039979	-0.0028566	-0.00075966	-0.0085722	-0.0069846	-0.004463
Q80WJ7	0.0018529	0.0021555	0.0045617	-0.0020256	0.0055391	-0.0090337	-0.0020502	-0.012744
Q8K019	0.010304	0.0079722	-0.004327	-0.0012414	0.0026776	-0.0070671	-0.0038615	-0.01724
P07310	-0.028378	-0.021288	-0.030566	0.025376	-0.0064199	0.031732	-0.0089961	0.0086253
Q9DBP5	0.0037201	0.010601	-0.0054196	-0.0051393	0.010764	-0.012849	0.0041457	0.0083692
P54775	0.0074448	0.0076846	-0.0057404	0.0012455	0.0038473	-0.0047878	-0.0028953	-0.0075304
Q8VDP4	0.005212	0.0026746	0.0015527	-0.0042831	0.0023843	-0.0074939	-0.0029821	0.015699
Q8VCH0	-0.0047819	0.011578	0.0090995	-0.0036805	0.0042402	-0.025347	0.016067	0.0093427
Q9D2N4-2	-0.016889	-0.0044883	0.0038084	0.0013992	-0.00049898	0.003727	-0.0027229	-0.011652
E9Q3E1	-0.021985	-0.0046617	0.014682	-0.0041133	0.01713	-0.016814	0.0074186	0.0048753
Q8C2Q3	0.01045	0.005961	-0.004542	-0.0021941	0.0039224	-0.0083617	0.00015043	-0.0084321
P05555	0.045591	-0.048359	-0.020327	-0.017175	0.011817	0.020501	-0.0011466	-0.0090519
Q3TW96	0.0021826	-0.0013566	-0.003922	-0.0073267	-0.0022619	-3.5734e-06	0.0029087	0.017067
Q61508	0.00010201	0.0046901	-0.0018946	-0.0031426	-0.00097845	-0.006167	-0.0058175	-0.013027
P23492	0.012834	-0.013818	-0.01795	0.00244	-0.004547	-0.0059916	-0.0049337	0.010356
Q923T9-3	-0.014576	-0.0055604	-0.0037287	0.010047	0.0016392	0.013122	-0.00053725	-0.01698
Q8C1B7	0.0076534	0.0038452	-0.0027297	-0.0030732	0.0045652	-0.007524	0.00045493	0.016411
Q9CZ13	-0.0043159	0.0062924	-0.0052074	0.0073274	0.006766	0.0033822	0.0052835	0.013169
P52825	0.0012608	0.00701	-0.0037929	0.0077397	-0.0013716	-0.0014877	0.00047123	-0.0002168
Q9Z1Q5	0.00742	-0.0082071	-0.0071212	-0.004527	-0.0023633	-0.0043056	-0.0090897	-0.012751
Q80TY0	-0.0027853	-0.0011676	-0.0046447	0.012354	-0.0037225	0.0063791	-0.0046723	0.012815
Q9JL26	0.033385	-0.026474	-0.002893	0.0093332	-0.0011294	-0.00047236	-0.0021416	0.012359
Q80X50	0.0077526	0.0072792	-0.0067703	-0.00083139	0.00041057	0.001065	-0.0046057	0.011833
Q00623	0.031643	-0.0064821	-0.019767	-0.039128	-0.018207	0.0082018	-0.0040511	0.0070362
O08784	0.0019592	0.0010621	-0.007767	0.0034744	0.0073325	-0.0084365	0.0012325	-0.012599
Q8CJ19	-0.0074629	-0.00022918	0.00075809	-0.0033738	-0.0037318	-0.00036704	-0.0038761	-0.012457
P62814	0.009008	-0.0043976	-0.011609	-0.0038837	-0.003462	-0.0017207	-0.0012284	0.0036323
Q99KJ8	0.003251	0.0081214	-0.0032322	-0.0013631	0.004227	-0.002365	0.00093043	-0.013196
Q921M4	0.011171	0.0063223	-0.0029754	0.0022608	0.0030372	-0.007089	-0.00064895	0.012245
Q99LX0	-0.00806	0.0026241	0.00062328	0.0064806	-0.001249	-0.0016698	4.6922e-05	0.012952
Q80TV8	-0.0042545	-0.0043113	-0.0033938	-0.0026253	0.0024319	0.00034369	-0.0056378	-0.004632
Q9Z2W0	-0.00067216	0.00074101	-0.0010306	-0.002612	0.0033743	-0.012256	-0.00040704	-0.01263
Q9JJZ2	0.019622	0.010178	0.0056387	0.005414	0.015134	-0.0088166	0.008454	-0.012214
Q99JW4	-0.0076442	-0.00012352	0.004239	-0.0026685	-0.0018379	-0.0013645	0.016001	-0.016471
Q3UQ44	0.00705	-0.0049419	0.0001304	0.013945	-0.0033224	0.008923	-0.013726	0.0079725
P10605	0.017901	-0.013798	-0.026524	0.0066388	-0.00077358	0.0055728	-0.0033186	-0.0052663
O08539-2	-0.007693	0.0019214	-0.010276	0.015811	0.0073159	0.014092	-0.0078472	0.0099465
Q05816	0.019212	-0.0073856	-0.0094706	0.009088	0.00046241	-0.0078371	0.00059796	-0.013221
Q810B6	0.0048427	-0.0048902	-0.0013573	-0.0023047	-0.0076738	0.00085376	-0.011198	-0.013507
Q9QXS6	0.0076534	0.012992	-0.0038566	-0.01198	0.00095669	-0.0075278	-0.0063563	0.0033188
O35551	0.00085363	0.0029157	-0.0011081	0.00028256	0.0062306	-0.0046348	0.0061368	0.0085885
Q7TNG5	-0.011841	-0.0039651	-0.0008497	0.0033801	0.0038612	-0.0024848	0.0063422	0.0087172
B2RY56	0.0083036	0.0019948	-0.0049283	-0.00055548	0.0049644	-0.0058715	0.0031529	0.016772
Q9DB77	-0.0099632	-0.0031516	-0.0040058	0.0073712	0.0023513	0.012003	0.00013323	0.0033658
Q9JLI8	0.00078066	0.00012276	0.0029949	-0.004266	0.0021746	-0.0078896	-0.0056874	0.003612
Q640N1	0.007672	-0.00079232	0.00076428	-0.0051633	0.0072353	-0.0013917	0.00080951	0.0085582
Q9WV02	0.015016	0.0063704	-0.003278	0.0020702	-0.0045204	-0.011419	-0.00025486	0.016344
P12367	-0.0081216	0.0049227	-0.0010958	-0.00042774	0.0030616	-0.0012361	0.012526	0.016753
Q61210-5	0.0099999	-0.007925	0.0014302	0.0021149	-0.004848	0.005476	-0.0042075	-0.0087291
Q61425	-0.0034349	0.014393	-0.0091748	0.010402	0.01402	-0.0071221	0.0066835	0.0012877
Q9EP69	-0.0044058	-0.0026558	0.0030256	-0.0028516	0.0014265	-0.0058629	0.00098956	0.012307
D3Z7P3	-0.0099801	-0.00051762	0.0093749	-0.0073662	0.003063	-0.0077173	0.0062249	0.012077
P39053-6	0.0006834	0.0073234	0.0041704	-0.0079093	0.0016912	-0.0013615	0.00076294	-0.013036
P41241	0.00559	-0.0058169	-0.0025936	0.0076758	0.0011605	-0.0044527	-0.0015108	0.0082067
Q9WV91	-0.0070179	-0.0012854	-0.0010671	0.0015214	0.00082997	0.0065606	-0.011678	-5.6099e-05
Q91V41	-0.0040876	-0.0025972	0.0077392	-0.0003776	0.0074421	-0.0047592	-0.0017059	0.012917
Q9Z0X1	-0.0040126	0.002574	-0.0035338	0.0043406	0.0024716	-0.0020673	0.001844	-0.016244
P61164	0.00019957	0.0006932	0.002247	-0.0050128	0.0040471	-0.0077771	-0.00070465	0.0085636
Q9JLV5	-0.0086387	-0.0065884	0.0030449	0.0032651	0.0026958	0.0024531	-0.0055275	-0.0083518
Q9ESE1	-0.0085191	0.00024782	0.0054463	-0.0013984	0.0040821	-0.0044376	0.00014733	0.00051553
Q99KE1	-0.016915	-0.0073351	0.0098635	0.022336	-0.004741	0.029787	0.014596	0.0082187
P42567	0.0062591	-0.00096593	-0.0021268	0.0057629	0.00010096	-0.0030471	-0.0031437	-0.012566
Q9JII6	0.0020237	0.0039753	-0.0030347	-0.0015416	-0.0039436	-0.0023846	-0.0045083	-0.012335
Q921C5	0.0017227	0.0052846	-0.005474	0.0017042	-0.003134	0.0019427	-0.0038732	-0.00028536
Q9R111	0.02066	-0.0019687	-0.0073324	0.0025901	-0.007749	0.0073448	-0.0043991	-0.013544
P97384	0.0017927	-0.0076129	0.0014816	-0.0048121	-0.00054788	0.0068674	0.0046195	0.0082259
Q91YR7	0.004405	-0.00035661	0.00074031	-0.0033449	0.0059309	-0.0080258	-0.0035182	0.0083186
P62835	-0.011718	-0.017817	0.00048861	0.011922	0.0027822	0.0084234	-0.00056248	0.018476
P01902	0.019252	0.0048399	-0.016248	0.024869	-0.0015843	-0.0026162	-0.005874	-0.0035332
Q9D6Z1	0.0019713	-0.0022189	0.012902	-0.00060341	0.0042466	-0.011388	-0.0039582	0.00011138
Q91YW3	0.012258	0.0029827	-0.0036041	0.001425	0.0091475	-0.0078312	-0.0035707	-7.2428e-05
Q0GNC1	-0.0068883	-0.00066956	0.0039671	-0.0045106	0.0059031	-0.0076485	0.0012706	-0.0040538
Q3UJB9	-0.00075979	-0.0056109	4.5307e-05	-0.0014169	-0.0014727	0.0053115	-0.0087659	0.0085728
Q8BJ71	-0.00022147	-0.0072045	0.0019176	-0.002069	-0.00096766	-0.00079773	-0.0051377	0.00012153
Q7TPW1	-0.0035652	-0.0048356	-0.010993	0.0056322	0.0061837	-0.0010901	-0.0020552	-0.00043023
Q9WV32	0.014442	-0.007106	-0.0028011	-0.0055462	0.0018083	-0.0063157	-0.0033107	-0.00076892
A6H584	0.060966	0.00049509	0.034625	0.10216	-0.024394	-0.02099	-0.0081414	0.0063726
Q9QYB5-2	0.0022845	0.0045117	0.0055451	-0.00039693	0.006181	-0.010243	0.0012872	0.0042274
Q01730	-0.011817	-0.0021433	0.013768	-0.0066157	-0.0047744	-0.033663	0.0086654	-0.0091924
Q91ZV0	0.0036938	0.00019057	0.0003978	-0.0013077	-0.00058114	-0.0060343	0.00051651	0.0038239
Q9Z1F9	0.0052262	-0.0014012	-0.00066671	-0.0081104	0.0014344	-0.0033053	-0.007965	0.00021902
Q8JZQ9	0.0063784	0.00028401	-0.00052037	-0.0061191	0.0051905	-0.0043507	-0.0045252	-0.012404
O88544	-0.0012067	-0.001199	2.2639e-06	0.0049667	0.0070082	-0.00017896	0.00081631	-0.0041459
G5E870	0.0063444	-0.0067814	-0.00037231	-0.0011702	0.0035573	-0.013293	-0.0068698	0.015685
Q61781	0.053814	-0.0063171	0.012845	-0.042461	0.024443	0.016411	0.010183	-0.0042338
P19973-2	0.021744	-0.01172	-0.003584	0.015902	0.0043444	-0.021528	0.0063442	0.0086035
Q9WV92-2	-0.00065792	0.0010616	0.0032006	-0.0014376	0.014598	-0.00058957	0.0021499	0.012921
Q921T2	0.0058264	-0.0062658	-0.0050737	0.003138	0.0026464	-0.0063736	-0.0022343	0.00029322
Q07417	-0.00041229	0.01495	-0.0014257	0.0029191	-1.3104e-05	-0.002332	0.01125	0.0074733
P17742	0.00043747	0.0086291	-0.0041441	-0.0049961	-0.0013954	-0.004723	-0.003401	0.00035608
Q9CR16	0.0049973	0.00015479	-0.0040552	0.0033982	-0.00052354	-0.0018977	-0.0074305	-0.0084064
Q8QZS1	-0.0015099	0.011646	-0.0012866	0.0026631	0.0007804	-0.0031003	0.0056976	0.0044995
Q9JHJ0	0.0084483	0.0084104	0.0011446	-0.0017843	0.0045185	-0.0081778	0.0014433	-0.00016804
D3YXK2	0.0088793	0.0045798	-0.0047724	-0.0028375	0.0055428	-0.0083612	-0.00079245	-0.012732
Q60949	-0.0038782	-0.0052604	-0.005247	0.0017857	0.0017945	0.008997	-0.0041067	0.0035042
P08775	0.0071846	-0.0026467	0.00029356	-0.0010377	0.0036381	-0.0099403	-0.0044222	0.0039144
Q9D2V7	0.019647	-0.0037142	-0.0032214	0.0060428	-0.0046336	-0.004494	-0.0051367	0.006939
Q9QYE6	0.0066196	-4.2853e-05	-0.0011379	-0.0045039	0.0045858	-0.010082	-0.0072145	0.0044901
Q920B9	0.0099338	-0.0059713	0.0019805	-0.0021497	0.006821	-0.0097278	-0.0046436	-0.013846
Q9DBC7	-0.0092439	-0.0017649	-0.00074905	0.0096596	0.0015731	0.015361	0.008904	-0.0047297
Q62266	-0.01287	0.012404	0.0074473	0.00036364	0.0033946	0.022288	0.0058465	0.012982
O88487	0.00014888	0.0038799	0.00013164	0.0033245	-0.00048955	-0.0014168	-0.001518	0.012676
Q8CGB3	0.0080316	0.0086206	-0.00037572	-0.0066674	0.0063485	-0.0072159	0.00059276	0.00045543
Q61687	0.0065247	0.0012285	-3.2618e-08	-0.0012879	0.0037981	-0.0028578	-0.00234	-0.0040552
Q3UVK0	-0.012949	-8.1397e-05	0.0095904	-0.0026432	0.015899	-0.010993	0.002958	0.016731
Q8VCT4	0.0772	0.11216	-0.045104	0.029508	0.0058531	0.0028975	0.015766	-0.010848
Q9D051	0.00077623	0.013103	-0.0073284	0.0066078	-0.0010263	0.00014635	0.00085961	-0.0013485
Q8BFZ3	-0.0355	0.0016363	0.033504	0.013319	0.14058	-0.087905	-0.17284	0.006318
Q8BJS4	0.013276	-0.012079	-0.0022696	0.005681	0.0082671	-0.0011795	-0.0088017	-0.0039743
Q7TPH6	0.00027747	-0.00090433	0.004326	-0.0028276	0.00054966	-0.0061755	-0.0043075	-0.013027
Q60634	-0.00038781	-0.0037417	0.0031553	-0.0028748	0.0015507	0.0008511	0.0069607	0.017146
P62880	-0.00058565	-0.0093693	-0.012817	0.0076083	0.0076635	-0.0051469	-0.003208	-0.0035599
P24369	0.0079794	-0.0037629	-0.0051127	0.0030282	0.0075321	-0.00030882	-0.0056713	0.016473
Q9Z2I0	-0.0030173	0.0041417	0.003907	0.0034448	-0.0019826	-0.0024323	0.0012753	0.012988
Q6PGC1	0.00033983	0.00037338	0.0058626	-0.0015545	-0.0009229	-0.0089293	-0.00023602	-0.0084647
Q8CGF7	0.0081757	0.0061177	-0.0043505	-0.00020675	0.0016724	-0.003184	-0.0034684	0.0037999
Q6GQT9	-0.0021971	-0.0042834	-0.0061859	0.0019027	0.00012659	0.0015768	-0.0012305	0.012449
Q9WTP6	0.014531	0.013941	-0.0083388	0.0066176	0.0033952	-0.0050428	0.0023068	-0.0046673
P47713	0.0031025	-0.00057912	0.0022131	-0.012863	0.0036457	0.0011853	-0.011092	0.00014524
P60122	0.0038596	0.0029941	-0.0061528	-0.0021993	0.0117	-0.01393	-0.0027765	-0.0039813
Q9CZS1	-0.013239	-0.011162	-0.0097364	0.020817	0.0055475	0.012006	-0.0041305	0.012813
P47740	-0.0084361	-0.0027926	0.0041854	-0.0042436	0.0015006	-0.00050304	0.0039868	0.0040936
Q8BY87-2	0.0078048	0.002514	-0.0028202	-0.0099558	0.0047209	-0.0050321	-0.012501	-0.0118
P06684	0.041994	0.013983	-0.012201	-0.0305	0.018127	0.026043	0.011476	0.0065156
P08074	0.0040753	0.0070411	0.011108	-0.026802	-0.0035483	-0.01241	-0.0042937	0.0088383
Q5SUA5	0.015055	-0.016551	-0.00016082	0.017179	-0.0030822	-0.0019248	-0.008678	0.009603
P19157	-0.0072577	0.0012455	-0.0025016	-0.00045167	0.0027124	0.0096382	0.0054739	-9.6521e-05
Q64010	-0.00034955	0.0033583	-0.0038597	-0.0015276	0.0022934	0.0011999	-0.0002391	0.017029
Q8R361	-0.0017323	0.0045318	0.00020807	0.0022722	0.0027839	-0.0086082	-0.0017293	-0.0081841
Q3THK7	0.0025765	-0.0014275	-0.0037711	-0.0026661	-0.0012342	0.0012881	-0.0059742	-0.01696
O08599	-0.0061275	0.00045137	0.0031513	-0.00082248	0.00018433	0.00036835	-0.0014711	3.1411e-05
O55023	-0.010128	-0.0038223	-0.002692	0.00062503	0.004855	-0.0042381	-0.0015281	0.0080822
Q8R146	-0.0019788	0.0024631	-0.0016918	-0.00047391	-0.0039544	0.0011248	-0.0022653	0.01241
P50580	0.007566	-0.0042445	-0.0077227	0.0024276	0.011255	-0.0035748	-0.003651	0.01277
Q3TEA8	0.032411	-0.025351	0.048558	0.0023525	-0.0013242	-0.029185	0.034374	-0.013092
P18654	0.0041123	-0.0056754	-0.0010456	0.0037226	-7.775e-05	0.00048963	-0.0085576	-0.012474
P99029	0.006425	-0.0043106	-0.0025477	-0.0063205	-0.000314	-0.011785	-0.0027273	-0.00037932
Q8C6K9	0.017151	0.021861	0.01151	0.032102	0.0030752	0.0081988	-0.027557	-0.0099314
Q8R016	0.001325	-0.0038577	-0.00039401	-0.00061049	-0.0021635	0.0028698	-0.0047341	-0.0085763
Q9JHR7	0.00020407	0.00066112	0.0025723	-0.0024518	-0.0036394	0.0018788	-0.0088002	-0.004306
Q6P5D8	0.010623	-0.0033899	-0.0011958	-0.00037558	0.00077103	-0.005458	-0.00601	0.0081875
P31230	0.0057571	0.0048888	-0.0047678	-0.0024878	0.0071715	-0.0051835	0.0011272	0.00026212
Q7M6Y3	0.0068628	-0.0017073	0.0043154	-0.003007	-0.0034969	-0.0027972	-0.0031782	-0.0039048
Q9EPE9	-0.00043741	-0.0038459	0.0038565	0.001132	-0.00020061	0.00631	-0.0035575	-0.0079253
P50446	0.035988	-0.01128	0.00038658	0.018166	-0.0064312	0.00095701	0.012311	-0.010571
Q3U962	-0.0045384	-0.0010164	0.0091565	0.013162	0.015862	-0.0079558	0.013132	-0.0034174
P14152	-0.011614	-0.0031678	-0.0023266	0.0025557	0.0080088	-0.0063959	0.0023047	0.00033157
P14148	0.020619	-0.01358	0.065947	0.024627	-0.012128	-0.034777	-0.0046122	-0.010141
P62715	0.00050476	-0.0021223	-0.0082391	0.00038765	0.0044579	-0.00081958	-0.0015065	-0.016619
Q01339	0.020936	0.0077664	-0.0027863	-0.030659	-0.0013183	0.003292	-0.0017818	0.017823
P00329	-0.021543	-0.0026159	0.0064677	0.001374	0.01574	-0.0069517	0.0053411	-0.0035462
Q61702	0.032901	-0.0077589	-0.006526	-0.041806	0.013576	0.014774	0.0085857	-0.011258
O09159	0.019117	-0.0015527	-0.0025714	0.011028	-0.0017489	-0.010164	0.00018286	-0.0081567
Q9CVB6	0.0087647	-0.0058444	-0.0023427	0.0015792	-0.00021198	-0.0060927	-0.001459	0.0040673
O35685	0.0096861	0.0026663	-0.0085676	-0.0011661	0.012435	-0.0084534	-0.0024089	0.0094069
P63330	-0.0040654	0.0031966	0.00063186	0.0056995	-0.0099491	0.012649	-0.0027777	0.0032441
O35841	0.0030943	-0.0056299	-6.0462e-05	0.0010629	0.0017602	0.007064	-0.0075403	-0.0043099
P30681	0.03818	-0.022329	0.0013883	0.013152	-0.01124	-0.0089727	-0.0087308	-0.018054
O70566	-0.0050797	-0.0034329	0.0056566	-0.0026611	-0.0096978	0.0030228	0.0062981	-0.016638
Q569Z5	0.0042111	-0.00028763	-0.00181	-0.0074702	0.009257	-0.010316	-0.0037541	0.012812
Q9D379	-0.014798	-0.00086208	0.0052926	-0.0049603	0.001401	-0.0035294	0.0034198	-0.0080684
Q91VC4	0.01179	0.0024641	0.0058736	-0.011792	0.0046753	-0.010538	-0.00062397	-0.012914
Q61738	-0.017812	-0.0020132	-0.0036984	0.0022615	0.010749	-0.002431	0.018498	0.0052668
Q62219	-0.015496	0.003511	0.0051574	-0.0018012	-0.0085132	0.0085632	0.010046	0.0085296
P51859	0.0076077	0.0076913	-0.0053664	0.004359	0.005062	-0.0076523	-0.00078831	0.012087
P24472	-0.0094371	0.0085296	0.01596	-0.013322	-0.0026694	-0.022103	0.0063606	0.016941
Q3UU96	-0.0055556	-0.0026159	0.0066889	0.0056751	-0.0022266	-0.0046032	0.00094709	0.016323
P45591	-0.012362	0.012125	0.0051776	-0.0060443	-0.028813	0.0081941	-0.0099217	-0.011494
P05201	-0.01222	-0.0070963	-0.0021992	0.0066509	0.0021919	0.007308	0.0019371	0.0085224
Q8VCW8	-0.0033602	0.0071476	0.0053756	-0.0056243	0.0039972	-0.012752	0.0080397	0.01201
P47962	0.02149	0.0056037	0.011903	-0.0048287	0.00048386	-0.013043	0.0041556	-0.0014413
P62702	0.013348	0.00053674	0.012626	-0.004943	-0.0028867	-0.0035324	-0.0019443	0.0080885
Q9DCX2	-0.0053755	0.0028835	-0.0027586	0.0095439	-0.0059176	0.010273	-0.002994	0.0088682
Q91V76	-0.0045827	0.011558	0.00014269	-0.00028475	0.0065173	-0.0096077	0.0037113	0.0080631
Q8CDG3	0.0013011	-0.0014953	-0.00073039	-0.0032846	0.00050276	-0.0010551	-0.0023537	-0.0085243
Q921M7	0.0088404	-0.010325	-0.0053608	0.0075547	-0.0031835	0.0019518	-0.0059883	0.0034044
P18242	-0.0083884	-0.013358	-0.020544	-0.0027094	-0.0083012	-0.0029296	-0.0054127	-0.012616
Q9QUM9	0.0062381	0.0055304	-0.0074624	0.0031083	-0.00021065	-0.0015501	-0.0012548	0.012032
Q03734	0.0099851	-0.0062604	0.00060421	-0.021591	-0.0067203	0.0092556	-0.0046048	-0.0078717
Q91YH5	-0.0083844	0.0005289	0.0063858	-0.0047821	0.00080778	-0.014701	0.0096634	-0.016399
P70124	0.023531	0.01898	0.0056094	-0.029446	-0.00047025	-0.014587	-0.0040061	0.01458
Q5EG47	-0.0047129	-0.0056431	-0.00085476	-0.00073264	-0.0027128	0.00068415	-0.0024688	-0.016247
Q9D6R2	-0.0076669	0.0052953	-0.0052929	0.0063602	-0.0043186	0.008332	0.0014628	-0.0037415
O09131	0.015774	0.023498	0.0044511	-0.022032	-0.0089793	-0.017828	-0.0078153	-0.0073249
Q9JIG7	0.0024478	-0.000775	-0.0014696	-0.0051763	-0.0023494	0.0003964	-0.0022045	-0.00042803
Q9CQE8	-0.0030307	0.0015668	0.0015313	-0.0034294	0.0016801	0.0019656	-0.0038347	-2.9829e-05
Q9R0X4	-0.0041766	-0.0033044	-0.0025184	0.00097417	0.00072218	-0.0019547	0.0043161	0.0083536
Q8K3H0	-0.0042575	-0.002276	6.454e-05	-0.0025369	9.3642e-05	0.0022555	-0.00096695	-0.0083593
Q99PT1	-0.0038428	-0.010412	-0.012161	0.0026671	0.0022405	0.00016705	-0.0024417	0.0012445
Q8C052	-0.0033254	-0.00098057	0.00056886	-0.0054626	-0.0043817	0.0043712	-0.0055954	-0.012378
Q99LC5	0.0057957	0.019245	-0.012379	0.007649	0.0098437	-0.0042205	0.0094974	0.011348
Q9D8U8	0.013685	-0.0081414	-0.0013705	0.011403	-0.013645	-4.086e-05	-0.012028	-0.013175
Q9EPL8	-0.0067498	-0.013041	-0.00078379	0.0059516	0.0077737	0.00072005	-0.0077153	0.012335
O70400	0.018948	0.011136	0.0025373	-0.011151	-0.0025375	-0.0080224	-0.0083664	0.008261
Q91XD6	-0.0036375	0.00016003	0.0005688	-0.0029764	0.0039365	-0.0023423	0.0053077	0.017087
Q8CCJ3	-0.0016387	-0.0064728	-0.0010296	0.00036333	-0.0036087	-0.0027775	-0.0054774	-1.6066e-05
Q8R4U7	0.0023582	0.0083345	0.00096609	-0.010173	0.00020939	-0.002787	0.0085518	0.0165
O35691	0.009256	0.002599	-0.00060188	0.0030366	0.0020399	-0.0053022	-0.0040308	-0.01293
Q9QUI0	0.0011427	-0.0057924	0.0047184	0.00041552	0.0012648	-0.0039348	-0.0056735	0.016346
Q8K4Z5	0.010209	0.00055852	-0.013584	0.010181	0.0074103	0.00022074	0.0021445	0.0080633
P52332	0.0052704	-0.0041484	0.0021062	-0.0014947	-0.0040823	-0.0046323	-0.0052874	-0.0082526
O08692	0.091964	-0.11775	0.020062	-0.051582	0.027234	0.023461	0.031719	1.4307e-05
Q8JZN5	-0.0028958	0.0016105	-2.4725e-05	0.0045647	0.0078243	-0.0048614	0.00073054	0.00058599
Q8C8R3-2	-0.0041733	0.0082002	0.0016793	0.0046413	0.0004811	0.0023223	-0.00046202	-0.0076601
Q8R4H2	-0.0027967	0.0046574	0.0035497	-0.0046175	0.0024086	-0.0064731	0.0036722	-0.0047297
Q2KHK6	0.043289	0.023702	0.0073662	-0.027035	-0.00083653	-0.0018446	-0.030148	0.0084875
P11103	0.0010341	0.00072897	-0.0043106	0.0016449	0.010139	-0.010111	-0.00067088	0.007885
Q80U35	-0.0041929	-0.00071369	-0.0077504	0.0068368	0.0024327	0.0041556	-0.002653	-0.0084134
P62631	0.0042377	0.018602	-0.019962	0.0015941	0.016269	-0.017841	0.0013217	0.0025998
Q7TQK5	0.0019163	-0.0010301	0.00077157	-0.0033123	-0.0013598	-0.0050008	0.00013754	0.0084272
Q9Z1T1	0.0016884	-0.0058802	0.0025567	-0.0013702	0.0094432	-0.0010802	-0.0044345	-0.013167
Q9DB05	-0.00025739	0.00011181	-0.00029156	-0.0010954	0.0051028	-0.002625	-0.0005182	-0.0040968
Q8CGB6	-0.01116	6.256e-05	0.0014329	-0.0040895	0.0053457	0.00052734	0.011968	-0.00015544
Q9CQ62	-0.010341	0.0075485	-0.0048765	0.0043735	0.0069387	-0.004905	0.0033794	-0.008132
Q62407	-0.014709	-0.0065648	0.0012586	0.003785	0.0038894	0.0059133	0.0011331	-0.0032537
Q80XI3	0.0025833	-0.0034542	0.0047642	-0.00083061	-0.0071233	-0.0020514	0.00022512	-0.00067206
Q61655	0.00025733	0.00030919	0.0021962	-0.0046112	-0.0026062	0.00091397	-0.0026813	-0.0086468
Q8R4N0	-0.0060054	0.0091292	-0.0048126	0.0076942	0.0050478	-0.0030089	0.0082819	0.012158
Q9CYR6	-0.0015146	-0.00019932	0.0031865	-0.0056871	-0.00065712	-0.0015945	-0.0048625	0.016877
Q80U93	0.0051497	0.0012016	-0.0027318	0.00024028	0.0035091	-0.006236	-0.0023265	3.8155e-05
P31725	0.079954	-0.12055	0.0037371	-0.01886	0.0020134	0.013716	0.028586	0.0092352
P43277	0.057215	-0.053912	0.1047	0.086365	-0.026406	-0.056833	0.030286	0.010493
Q6P9Q6	0.0098843	0.00083533	-0.0029374	0.0022158	-0.0049398	-0.0038105	-0.0052777	0.0001651
Q9CZJ2	-0.0020294	0.00019023	0.0060595	-0.0038227	0.011292	-0.012346	-0.00017391	-0.0047566
P07758	0.0029635	-0.0057823	-0.016467	-0.0089296	-0.022871	0.050401	-0.0081843	0.0093459
Q6A026	0.0058592	-0.010348	0.0050947	-0.0031643	0.0043976	-0.0054757	-0.0024462	0.0039015
P53026	0.0086004	-0.0030339	0.0081221	0.0041281	0.0058061	-0.016245	-0.01263	0.012382
P15864	0.064617	-0.064585	0.12726	0.11119	-0.041066	-0.076125	0.03868	-0.0019896
Q9D1G1	-0.0048788	0.0020664	0.00014534	-0.0056926	0.014582	-0.01254	0.0055641	-0.0053779
Q91WG2	0.006912	0.0017822	0.0019507	0.0019615	0.0075466	-0.014721	-0.0012592	0.0037857
P08228	-0.010308	0.0076006	0.0018528	0.0056987	0.0055432	0.0061679	0.0092426	0.012091
Q60668	0.0070914	0.0071376	-0.0051817	0.001414	0.0048166	-0.016121	0.0018276	-8.6078e-05
Q1HFZ0	0.0081197	0.0013895	-0.0024236	-0.0055555	0.0071621	-0.015443	-0.0047544	-0.00064572
Q9D819	0.0089571	0.019061	-0.0013936	0.0017939	0.001551	-0.0073026	-0.0010277	-0.0089828
O35857	-0.0040894	-0.0012904	-2.2097e-06	0.0062515	-0.0080029	0.0081439	-0.0032214	0.0085133
P22599	0.012555	0.0071646	0.00016256	-0.021925	-0.016756	0.013613	-0.010861	0.0064576
P55096	-0.0089634	0.0023322	0.0080253	-0.0055893	0.0010622	-0.011629	0.0016483	-0.0046685
Q8R1Q8	0.002834	-0.0039754	-0.00078125	-0.0024297	-0.0013687	-0.00051421	-0.0050594	-0.017009
Q3UEB3-2	0.010323	0.001748	-0.0048189	-0.0010443	0.0056797	-0.007013	-0.004176	-0.0044173
Q5SNZ0	0.0076116	-0.0034536	-0.00813	0.0071356	3.5813e-05	-0.0032838	-0.0053137	-0.0048499
Q9ET78	-0.01637	-0.0026302	-0.005192	0.0043271	-0.0022796	-0.002676	-0.005573	-0.01327
Q9QX47	0.0085637	0.002458	-0.0036672	0.0011593	0.0058118	-0.0032431	-0.0032696	-0.012226
Q80TH2	0.00078003	0.0027844	-0.0017613	-0.005459	0.0029689	-0.0074109	0.0028829	0.016358
Q91WJ8	0.015623	0.0074023	-0.0050386	-0.0044877	0.0064521	-0.0085232	0.0014812	-0.0054006
Q2EMV9	0.016831	-0.0097685	-0.0061049	0.017966	0.0020167	0.0066199	-0.00757	-0.0053009
Q9CZ30	-0.0077606	-0.0067877	-0.0044409	0.00043879	-0.0013198	0.0038431	-0.0033437	0.012229
Q505F5	0.0036189	0.0027804	-0.0047339	0.0020445	0.0010207	-0.0049225	-0.0047128	0.0044324
Q8VDM6	0.0056023	0.00030509	-0.0018604	-0.0023279	0.0049069	-0.0096604	0.0019113	-0.012685
P30275	0.004659	0.011318	0.0044212	-0.010199	6.024e-05	-0.01758	5.9561e-05	-0.0079221
Q9CZU6	-0.0073759	5.2774e-06	-0.0072403	0.0021026	-0.0027636	0.0048322	0.00052077	-0.012077
Q9D7G0	-0.0015522	-0.0028877	0.0012342	0.0034934	0.0014007	-0.0095155	-0.003642	-0.013639
E9Q6J5	0.0081821	0.0024866	-0.0022185	0.0026547	0.0010263	-0.0045354	-0.0012455	0.0085054
Q9JMH6	0.0043525	-0.0051329	-0.0038298	-0.0074466	0.0017984	-0.0017094	-0.0023877	0.0082863
Q64435	-0.011703	0.002574	0.018146	-0.0053705	0.004053	-0.010317	0.0041473	0.0089391
P16332	0.0018389	0.011664	-0.0035932	-0.00034029	0.0011626	-0.0018566	0.0022356	0.0040726
Q99K01	0.0032691	-0.0014711	-0.00040741	-0.0070589	0.0020591	-0.0022442	-0.0055843	0.0080516
Q62420	-0.011136	0.0097197	0.0097953	-0.0029522	0.0082882	-0.029836	0.0044249	0.0085857
O08528	0.026457	-0.0039837	-0.0045545	-0.0029714	-0.0025838	0.0067867	-0.0057014	-0.0093042
Q9DBF1	-0.007494	-0.0023574	0.0006404	-0.0035485	-0.005482	-0.0034135	-0.001258	0.0036529
Q9Z0P4	-0.0042819	0.0049515	0.0017446	-0.0058609	0.00038984	-0.0054972	0.0054283	0.0078389
Q91Z67	0.0064387	-0.0029172	-0.0050225	-0.002027	0.0074549	-0.0096727	-0.0094051	-0.00072827
Q7TSC1	0.0056238	0.0027727	-0.0020076	-0.0019562	0.0035976	-0.0048379	-0.0022882	-0.00018661
Q99MN9	-0.0039647	0.0010014	-0.0076714	0.004414	-0.00032818	0.0038345	0.005457	0.0090058
Q6P1B1	0.003898	0.0011139	0.0026338	-0.004512	-0.0001175	-0.0006206	-0.0041631	0.0079839
F8VPU2	-0.0043555	-0.0022169	0.0052778	-0.0017215	0.00075508	-0.0045657	0.0073197	-0.0082167
Q99020	0.010981	0.0037022	-0.0045537	0.0016522	0.0085988	-0.013417	-0.00031535	0.016086
Q61081	-0.00054405	0.0012235	-0.0029247	-0.00074638	-0.0024946	0.0043993	-0.0046145	0.017008
P98078	0.02542	-0.0015728	0.0040433	0.011221	-0.0087256	-0.0072237	-0.0054753	-0.008545
Q2KN98	-0.007725	0.00037522	-0.0043904	0.0067696	0.0067078	0.00057869	0.0037854	-0.0036581
Q61703	0.018124	-0.0070898	-0.0086859	-0.030036	0.007226	0.016835	-0.012583	-0.0065596
Q9CQ65	-0.0058874	0.00064463	-0.003797	-0.0003615	0.0043079	-0.00099954	0.00078399	-0.0046542
Q8R0Y6	0.031524	0.04047	-0.0092046	-0.0092223	-0.012597	-0.0061287	0.0050939	0.0043079
Q5FWK3	-0.010715	-0.0069066	0.00097942	0.0013871	0.0030669	0.0011027	-0.0032294	0.012341
P10833	-0.019403	-0.0057227	0.0063738	0.0069441	-0.00024042	0.016419	0.0085787	0.01414
P12970	0.027978	-0.025481	0.03988	0.0044965	-0.0045292	-0.0095784	0.019332	-0.00092477
P10711	0.0090258	0.0011927	-0.0051317	0.0012313	0.0069067	-0.014251	-0.0028154	-0.013057
O70194	0.0086559	-0.0020889	-0.0012029	-0.0030923	0.011692	-0.0057316	-0.0011637	0.0036998
Q3UMR5	-0.0088512	0.0020534	0.0064011	-0.0056957	0.012119	-0.015008	-0.00069068	0.017787
Q9D8E6	0.013494	-0.0046925	0.064628	0.018506	-0.029791	-0.041355	0.017653	0.0098872
Q6PAV2	-0.012097	-0.0043638	0.0054166	-0.000813	-0.0083225	0.010189	4.6998e-05	-0.016259
Q9DBE0	-0.0068224	0.00023139	-0.0069708	0.0053131	0.0050534	0.0016417	0.0012758	-0.0084769
Q8BYA0	-0.0032561	-0.0028278	0.0053981	-0.0066341	0.0013608	-0.0030832	-0.0058004	-0.0092702
P28867	0.012639	-0.012566	0.0039567	0.0057367	0.00033649	-0.0073449	-0.0031215	0.012051
Q9Z0N1	0.0003192	-0.0046092	-0.001036	-0.0031109	-0.0030539	-0.0012918	-0.0082777	-0.0086266
Q8JZQ2	-0.0068405	-0.0016665	0.00076062	-0.00017744	0.0051158	-0.0031301	0.003438	-0.012826
P84091	0.0071032	-0.0010838	0.0086814	0.0020257	0.00023947	-0.0064941	-0.0040037	-0.0082525
E9Q634	0.011131	-0.012209	-0.0019029	-0.0078179	-0.0022619	-0.00072025	-0.0047944	-0.00033371
Q9DCN2	-0.0092471	-0.00085659	0.0037435	-0.0030502	-0.0015798	-0.0002062	0.006479	0.0079024
P29699	0.0093363	0.0018004	-0.023552	-0.02317	-0.006281	0.023343	0.001346	0.012992
P24452	0.0077746	0.0013179	-0.0027369	-0.0075415	-0.0069828	-0.0042885	-6.8707e-05	-0.003979
Q91VJ2	-0.009403	0.0061215	-0.0013682	0.011658	0.0014897	0.01233	-0.0013442	-0.0023519
P07744	0.093437	0.061709	-0.021181	-0.081681	0.048485	0.027037	0.0007171	-0.014386
P97371	0.0016387	-0.0092716	-0.012638	0.0082359	-0.0037212	-0.0013145	-0.004858	0.012037
Q3UMF0-2	-0.00036241	0.0063488	-0.0021818	-0.0020648	0.0023923	-0.0099981	-0.0085037	-6.8665e-05
Q5F2E8	0.0051265	0.0047578	-0.0060029	-0.00090248	0.0057902	-0.0090015	-0.0010666	-0.0129
Q8BP47	0.001524	-0.0020302	0.003334	-0.0018069	0.0026177	-0.0069363	-0.0057732	-0.012605
Q3TDN2	-0.0052304	-0.0011057	-0.00082899	-0.0047687	0.00050337	-0.0086139	-0.0049245	-0.012329
O08663	0.00058975	-0.0039879	-0.0058879	0.00087613	0.0028079	-0.0013318	-0.0017617	-0.012554
P11247	0.088477	-0.11024	0.054048	-0.042055	0.041355	0.034081	0.023318	-0.0010689
O89110	0.014827	-0.00099103	-0.0026841	0.0015513	-0.0047075	-0.00016878	-0.0054274	0.0085031
Q8K482	-0.0016699	-0.013259	-0.028874	0.013398	0.0063676	0.011708	-0.034757	-0.0049632
O35459	0.0053832	0.011762	-0.010844	0.0045861	0.0022356	0.0021088	0.0039249	-0.007398
Q61035	0.00038138	-0.0015756	-0.00056859	-0.0028498	0.0033655	-0.0029165	-0.0067776	-0.0042427
P15105	0.045537	0.059228	-0.024115	0.0051465	-0.0056713	-0.001819	0.0098796	0.017454
Q8K1N2-2	-0.0051572	0.0057108	0.0048295	-0.0080316	-0.0055502	-0.010286	0.0095493	0.012727
Q9Z1Z2	0.0053188	0.0049303	-0.0084986	-0.0016503	0.0062325	9.8741e-05	-0.0027525	-0.0083346
Q8R5C5	-0.0039	0.0052787	0.0098396	-0.0043836	0.013316	-0.0035151	0.011971	-0.011639
Q9WUM3	0.0077048	0.0034274	-0.0042787	-0.001568	0.0021001	-0.0012221	0.0034139	-0.016293
Q9CZ42	-0.0091789	0.0021235	0.0043526	-0.004809	0.0027376	-0.0071095	0.0054083	-0.0077557
Q9DBG7	0.0044636	-0.0061293	-0.00092148	-0.0070632	0.0021509	0.0020805	-0.013546	-0.013309
Q80YR5	0.0083068	0.0052805	-0.00035133	-0.0050274	-0.0018566	-0.005252	-0.0021806	-0.0048843
Q03350	0.01376	-0.0067976	-0.0006523	-0.047882	0.021741	0.016294	0.0068826	-0.0087298
Q01768	-0.0018992	-0.0039203	-0.0024555	-0.0039487	-0.005203	0.005254	-0.0025755	0.0084259
Q8CGK3	-0.0065847	-0.00022211	0.00020469	-0.003809	-0.00056015	-0.0036864	0.0033857	0.012861
Q9D8S3	0.0032521	0.0067241	0.0026924	-0.0066636	-0.0014792	-0.007208	-0.00093899	-0.0081848
P83741	0.0037577	0.0019617	-0.0046029	0.0020712	-0.0015632	0.0029531	-0.005367	0.00030164
P54822	-0.0029596	-0.0025462	0.0027199	-0.0014218	0.0076459	-0.0086484	-0.0051889	-0.0044341
P70290	0.0088822	0.0070775	-0.012123	0.0053822	-0.0062835	0.0087373	-0.0034475	0.0038094
Q91VE0	-0.0016247	-0.0030774	0.0045249	-0.0089176	-0.001538	-0.013615	0.0018756	-0.0037189
Q61937	0.0079831	0.0039012	-0.0053953	-0.0088288	0.0059724	-0.010626	-0.004631	-0.003772
Q99KQ4	0.0044075	-0.0084806	-0.0061489	0.0036802	-0.0039095	-0.0003548	-0.0078016	0.0076473
P16045	0.0050229	0.0053027	-0.0074969	0.0023544	-0.0049046	0.0052625	-0.012611	-0.0081003
D3Z7P3-2	0.0022369	-0.0088736	-0.0043719	-0.0088339	0.0059602	-0.0057265	0.0096819	0.0044722
O55201	0.0063343	0.0034342	-0.0015163	0.0031001	-0.0085601	0.0033721	-0.0060577	0.0080593
A2AAY5	0.010728	-0.0026853	-0.0032539	-0.0030513	0.0038506	0.0028378	-0.0063723	0.0085478
Q8K442	-0.013883	0.00067856	0.0063143	0.0074738	0.025244	-0.0059173	-0.0019259	0.013286
Q9Z2U1	0.0068581	0.0038976	-0.0047691	0.0039091	0.0033058	-0.0047509	-0.0052181	-0.0040403
Q99KN9	0.004257	0.0009939	0.0011552	-0.002613	-0.0098524	-0.0046926	-0.0081608	0.0078454
O55022	-0.013161	0.0020867	0.0081524	-0.00694	0.0029492	-0.014574	0.0050172	-0.018116
Q99JI6	0.0054899	-0.0055993	0.0015766	-0.0016162	-0.013324	-0.0050137	-0.012276	0.01332
Q64331	-0.0045387	0.0027584	0.0090897	-0.010461	0.01524	-0.013817	0.0013091	-0.008922
Q8BT60	0.0034915	-0.012201	-0.0011304	-0.0050562	0.0016119	-0.0057208	0.00012092	-0.01654
Q9JL35	0.0054775	0.0032746	-0.00082938	0.0013668	0.0045871	-0.0079535	0.0033021	0.012937
Q922S4	-0.0056462	-0.014677	-0.0059049	0.0057304	0.011936	0.0079195	-0.0038497	0.0087067
Q9JHI5	0.0025462	0.01727	-0.0071163	0.0039637	0.010146	-0.012791	0.0099711	0.00078476
P27659	0.024824	-0.013819	0.041535	-0.006281	-0.0025148	-0.0052792	0.014332	0.00058127
P13707	0.095659	0.13562	-0.057798	0.026889	-0.014425	0.0061128	0.010711	0.021288
Q8BKG3	0.015737	0.0039967	0.0027233	-0.014218	-0.00069377	0.005735	-0.0043063	0.0098869
Q7TNC4	0.010399	0.0085776	0.00098088	-0.0075957	-0.0077146	-0.010878	-0.0035659	0.0084625
Q9D662	0.0070037	-0.0055262	-0.0031881	0.0015432	-0.00044471	-0.0070625	-0.0013354	-0.0084394
Q3B7Z2	3.2705e-05	-0.0062098	0.0010212	0.0078555	0.012786	-0.010626	-0.0008678	0.0033754
P43274	0.045845	-0.037507	0.09426	0.063804	-0.015667	-0.054259	0.040488	0.0020918
E9QAT4	0.005056	-0.0011413	-0.00048072	0.0016933	0.00258	-0.0022743	-0.00012555	-0.012953
P01942	0.0076263	0.024939	0.0017173	-0.006542	-0.074515	0.010377	-0.0079267	0.0050327
Q80U72	-0.0009474	0.00066441	0.011879	0.0031122	1.1091e-05	-0.010132	0.018669	-0.013306
Q8BH43	0.006271	-0.0011691	-0.0034596	0.0018807	-0.005888	0.00083825	-0.0040479	-0.0084092
Q91VC7	-0.018189	-0.0026747	-0.0052394	0.0080702	0.0021211	0.0098547	0.0094807	0.0013234
P39061-1	0.00084262	0.0017575	-0.0019878	-0.0084666	-9.8712e-05	-0.0089774	0.0037892	0.0078601
Q8BHG1	0.0039886	-0.0057677	0.00035192	1.4871e-06	0.0035361	0.0024145	-0.0089159	0.016777
Q9Z110	0.0027946	-0.0015012	-0.004682	0.00097542	-0.0022437	-0.0025362	-0.0093852	5.1074e-07
Q8BRF7	0.0035815	-0.002465	-0.001156	-0.0072159	0.0017687	-0.004953	-0.0054209	-0.0086503
P60229	0.0010937	-0.0085294	-0.00099887	0.00013517	0.0018548	0.001389	-0.0062219	0.0038425
Q99KH8	0.0018089	-0.0010866	-0.0048955	0.0017405	0.0033105	-0.0016603	0.0010155	0.0086587
Q71FD7	8.5438e-05	0.01176	0.0035265	-0.011759	-0.010323	-0.0018784	0.0050909	0.0035288
Q64378	0.009439	-0.002227	-0.00030094	-0.0022841	-0.0023209	0.001456	-0.0011397	-0.0083431
Q8BQ30	0.0058504	0.002782	-0.0070272	-0.00024585	-0.0040061	0.0042758	-0.002991	-0.0086934
O08759	-0.0010875	-0.0043939	-0.004026	-0.004725	0.0019011	-0.0044266	-0.0054631	0.0040889
P49443	-0.00097487	0.0017505	0.0043889	0.0087981	-0.009378	0.00046282	-0.0048427	-0.00020957
Q61107	0.00064345	-0.0047713	-0.024147	0.015694	0.0050986	0.011296	-0.027426	0.013278
Q5SQX6	0.013898	-0.020649	0.0093237	0.0066749	0.0055927	-0.0015688	0.0076581	-0.008948
Q9DB20	-0.0087984	-0.0029791	-0.0017467	0.0037044	0.00065493	-0.001122	0.0019073	-0.012805
Q9QY76	-0.0063265	0.0035549	0.0048946	-0.0054866	0.0020279	-0.011809	0.0039164	0.0089342
O35711	-0.0076564	0.0018973	0.0057428	-0.003455	0.021319	-0.023116	0.0046593	-0.0081999
P63323	0.010807	0.0052761	-0.006027	-0.0017646	-0.00065922	-0.0031318	-0.0046333	-0.00045104
Q9WTP7	-0.0056245	0.0071688	0.0012549	-0.00054488	0.00143	-0.0046661	0.0062623	0.0082258
Q9WV92-7	0.0031593	-0.0076667	-0.0098045	0.0039351	0.004108	-0.0083285	-0.0070726	0.016417
Q8CIZ8	0.025873	0.0051482	-0.00043836	-0.024752	0.0092787	-0.0020557	0.0076406	0.012874
P81117	0.01313	0.012048	-0.00064295	-0.0046307	-0.010985	-0.0086266	-0.010514	0.0011477
Q9EQG9	0.00027579	-0.0011688	-0.0014884	0.0080649	0.003839	0.00072619	0.0036051	0.0002404
Q9CQC6	0.0039518	-0.0037535	0.0028325	-0.0052955	0.0020528	-0.0025212	-0.0047623	0.0038735
P53564	0.0041247	0.00033085	-0.00015851	-0.0035506	0.00063358	-0.0037811	-0.0046107	-0.012867
Q6NZC7	0.00089833	-0.0061245	-0.0030683	-0.0050312	-0.0033371	-0.0042808	-0.0098643	0.01766
P32261	0.0002001	0.016322	-0.00010444	-0.026588	-0.0092303	-0.022859	0.024505	-0.0065782
Q3UMU9	0.0057255	0.007057	-0.0026856	-0.0027614	0.009649	-0.01276	-0.00044172	-0.0045999
Q8CHG3	0.0082796	0.0039638	-0.0035598	-0.0025842	0.0046296	-0.0066739	-0.0028087	0.0038198
Q62419	0.0067944	0.0091333	-0.00044821	-0.00306	0.0010753	-0.0033057	-0.0031988	-0.008708
P97314	-0.0036205	0.015482	0.0035323	-0.0073698	-0.016047	0.0047954	0.012557	0.0010737
Q8VHE0	0.010851	-0.0042381	-0.00071799	-0.0026815	0.0069205	-0.0012746	-0.0066995	0.0080193
P97494	-0.010608	-0.001857	0.004556	-0.0035551	0.0055343	0.0032776	0.0068048	0.016928
Q91VM9	-0.0069021	0.0036972	-0.0033834	0.0035239	0.0083379	-0.010576	0.0019642	0.0076498
Q8C147	0.0094698	-0.0096694	0.0030937	0.00034031	0.00059849	-0.007304	-0.0018548	0.0039972
Q9CYZ2	-0.00069115	0.0015227	-0.01153	0.0015121	-0.0039854	-0.0025885	0.0009393	-0.00031748
Q8BRN9	-0.0010439	0.0022173	-0.0019019	0.0036588	-0.0016276	0.00048407	-0.0010068	-0.012486
Q60770	-0.0019808	-0.0059152	-0.0047478	0.0021517	-0.002201	-0.00086163	-0.00619	-0.0040149
Q8CFX1	0.0099964	-0.0024441	0.0045232	-0.017088	-0.0018319	-0.00014202	0.0021061	0.003852
Q6Q899	0.0033722	-0.010959	-0.022189	0.0035408	0.0062784	-0.00061009	-0.011153	-4.6355e-05
Q8BJY1	5.7735e-06	-0.0016085	0.0010537	-0.012631	-0.0050467	-0.0013638	-0.0070234	0.0077287
Q02357	0.030477	0.040383	-0.024328	0.0098699	-0.01209	0.016592	0.018787	0.0088533
Q3TKT4	0.0018225	-0.006397	0.0028916	-0.00019495	0.0023809	-0.010587	-0.0071417	-0.0043748
O70589	0.0012024	-0.00026704	-1.7933e-05	-0.0061255	0.010047	-0.0066266	0.0038356	0.0036874
Q62148	0.0066357	0.01011	0.0091676	-0.022892	-0.0090445	-0.0047221	0.0025563	-0.012379
Q62469	0.016512	0.0022655	0.0040562	-0.020464	0.014797	0.00022524	0.0020233	-0.017166
Q6P069	0.0089744	0.0015125	-0.0016066	-0.0071023	0.0073303	-0.0087165	0.0030038	-0.0040509
Q62028	-0.00054072	9.5738e-05	0.0063853	-0.0049801	0.0074253	-0.011314	-0.0040463	-0.0086115
Q61503	-0.011236	-0.010038	-0.0096691	0.0026166	0.024453	-0.013021	-0.013831	-0.012627
P25976	0.0089097	0.0023284	-0.00026192	0.0070778	0.00225	-0.0070073	0.00019333	0.013096
Q9R1C7	0.012299	0.0030306	-0.0041488	0.00024634	0.0059888	-0.0080075	0.00072953	0.011707
Q9CS42	-0.0028833	-0.0030522	0.0026504	-0.0096555	0.010727	-0.017192	-0.0019821	-0.00043927
P08551	-0.0056472	0.022412	0.015662	-0.019147	0.0095286	-0.015035	0.020373	-0.01283
Q8K0U4	-0.0083781	0.0023152	0.010406	-0.0082501	0.0067983	-0.0076671	0.0060568	-0.016547
Q91WU5	0.0014454	0.0023599	-0.0059887	0.001936	0.010067	-0.0064584	-0.0045904	0.0086122
Q3ULD5	0.0006803	0.0032581	-0.0076976	0.00098217	-0.0099615	0.03999	0.0036698	0.0032182
Q99JI4	0.0020711	0.000995	0.0017187	-0.0041143	0.00017241	-0.0054077	-0.0094467	-0.004226
O35071	-0.0052038	0.0031812	0.0020676	-0.0010805	-0.0043132	-0.001616	-0.00013403	0.0039983
P70333	0.0088676	0.0021263	-0.00053501	0.0010212	-0.011403	0.0053063	-0.0022203	-0.013267
Q9DAR7	0.0018091	-0.0014589	-0.0018623	0.00047126	0.002185	-0.015279	-0.0025362	-0.0045829
P25976-2	0.0069875	-0.0020953	-0.00038006	-0.0013462	-0.0049249	-0.0011971	-0.0041355	-0.00072793
Q6PDL0	-0.0076846	0.0045198	0.0050175	-0.0043654	-0.005572	-0.0026406	-0.0013135	0.0078152
Q9D906	0.0053993	-0.0073669	-0.0022091	-0.0026467	-0.00021062	-0.0055179	-0.0046044	-5.1314e-05
P62082	0.0075145	-0.0039417	-0.010705	0.0093042	0.0052852	-0.016397	-0.010494	-0.0099216
P49710	0.026799	-0.01343	-0.013767	0.019526	-0.0019986	0.0012714	-0.0067325	-0.0035376
Q921F2	0.0096076	0.005269	-0.0035723	-0.0058601	0.0072074	-0.0087086	0.001503	-0.0074143
Q61166	-0.0026676	-0.0021868	0.00083906	-0.0030926	-0.00636	0.0008677	-0.0050111	0.0045607
Q61739-2	0.012067	0.0070485	0.0011053	-0.014793	0.010657	-0.0017121	0.003898	0.0092585
Q9R0P3	-0.0075328	-0.0089256	-0.011587	-0.0012006	-0.0055992	0.00052624	-0.0078598	0.015739
Q9Z1Y4	-0.001652	0.0030405	0.0020958	-0.00081139	0.0029781	0.0029	0.0056267	0.00021616
Q62000	-0.011508	0.0093602	0.0025169	-0.00090394	0.014767	-0.005201	0.00055275	-0.012137
Q64324	-0.00035259	-0.005937	-3.0072e-05	0.00090444	0.0071736	-0.0050664	0.0030048	0.016075
Q8BRH0	-0.0031482	-0.00034219	0.002075	-2.6275e-05	-6.2919e-05	-0.0011559	-0.0031619	-0.0040929
Q9CQM9	0.0023111	0.0033827	-0.0055136	-0.001232	-0.0076651	0.00029168	-0.0086938	-0.012601
D3YZP9	0.00092047	0.010921	0.0034601	-0.00096424	0.0015097	-0.0068083	0.0001337	0.0044068
Q9D554	0.0069272	-0.0048544	-0.0090464	-0.0070114	0.008717	-0.011023	-0.0021756	-0.012709
Q8C547	-0.0047528	-0.0052847	0.0044028	-0.0034518	0.0031145	0.0017512	-0.0032132	-0.00040715
P25911	0.0038179	-0.022556	-0.00010169	-0.0029914	-8.296e-05	0.0034516	-0.014196	-0.0043888
Q9JIF0	0.0077265	-0.0038474	0.00091781	-0.0050417	0.0032088	-0.0060559	-0.0096075	-0.011533
Q8BFZ9	-0.0056362	0.0022	0.0038213	-0.00475	0.006878	-0.0066407	0.0045753	0.016838
Q61176	0.047275	-0.051439	0.0031004	0.066144	-0.036759	-0.010427	-0.0201	0.013038
Q9EPC1	-0.021674	-0.0086778	0.0041383	-0.00038412	-0.0025805	0.0063632	0.0097243	0.012213
Q9D2G2	-0.0073	0.0035606	-0.0053176	0.0060628	7.3076e-05	0.010606	0.010531	0.00030086
O08796	-0.0030803	-0.00029242	-0.0068446	0.012702	0.003635	-0.00036467	-0.0065069	0.012092
P61205	-0.0011962	-0.010735	-0.00073105	0.0044495	0.0026506	0.00034683	-0.0090901	0.0045143
Q80SW1	-0.00445	-0.0038465	-0.0025182	0.0024676	-0.0023001	0.0030519	-0.0033031	-0.0080177
Q3UHJ0	-0.0023607	0.0023962	0.0072876	-0.00039625	-0.0043893	-0.00059249	-0.0022791	0.012548
P24547	0.013127	-0.0011472	-0.0026696	-0.0029797	0.0033081	-0.00047675	-0.0042384	-0.0039382
Q9Z1G3	-0.00046963	-0.018283	-0.012886	0.0022332	-0.0052967	-0.0019721	-0.0056783	-0.0058032
Q91WP6	0.024982	0.0070168	0.0029274	-0.012741	-0.013606	-0.001746	-0.013065	0.011717
Q8CJ53	-0.0020922	0.0003418	-0.00030357	0.0038882	0.0046946	-0.0035517	-0.0023049	0.0084966
Q9D4H8	0.00089078	-0.0015112	0.0087412	-0.002406	0.0064675	-0.0014167	-0.0058455	0.0042999
Q61990	0.0038397	-0.0021496	-0.00091016	-0.0038903	-0.0014513	0.00099298	-0.0065286	-0.016892
Q3ULW8	0.0016082	0.0041582	-0.0038656	-0.00081877	-0.00048204	-0.0016191	-0.0054388	0.012473
Q9QXY6	0.0010562	0.0030504	0.0033123	-0.012145	0.0070021	-0.004719	0.013726	-0.0049082
Q9QY06	0.0089772	-0.0056488	-0.0059968	0.00077955	-0.0050701	0.00056021	-0.010848	0.008798
P54823	0.0036735	-0.0048697	-0.00031537	-0.0056358	0.001028	-0.0043952	-0.0036796	-0.0087568
B2RSH2	-0.0032047	-0.0063477	0.00056896	0.01145	-0.0063781	-0.012258	-0.0060929	0.003717
Q8VEM8	-0.0077482	-0.0079413	-0.0015544	-0.0019647	-0.0031326	0.0024601	-0.0013965	-0.01188
P46467	0.004502	-0.0037985	-0.00075471	-0.00090506	0.0037342	-0.0040352	-0.0010762	-0.00028424
Q61789	0.0060648	-0.0013979	0.010026	-0.013485	0.024938	0.0054499	0.017574	-0.00043006
Q9DBR1	0.0077562	0.0015752	0.00097877	-0.0075856	0.0025912	-0.0075987	-0.0063629	0.012213
Q6P8X1	0.0096773	0.0034563	-0.0014844	0.0012557	0.0063924	-0.010144	0.004566	0.0039383
Q9Z1R2	-0.0026124	-0.0022697	0.0037041	0.00319	0.0023444	-0.0052723	0.0060967	0.012814
A3KGK3	-0.0091815	0.0027446	0.010818	-0.006657	0.0052078	-0.0086815	0.0032196	-0.011605
Q91W90	0.0093612	0.0084337	-0.0096951	0.0015295	0.0065021	-0.00096947	-0.013086	-0.013023
Q9ERS2	-0.0075893	9.0779e-05	-0.0045962	0.0050292	-0.0046756	0.00062963	-0.0040291	-0.0086881
O35375-6	-0.0060606	0.00017308	-0.00024781	0.00071834	-0.0059252	-0.004531	0.00049457	0.012665
Q9QZD9	0.0065096	0.0057617	-0.0055539	-0.0012603	0.00074735	0.000865	-0.0026613	-0.012461
A2A5R2	-0.0028798	-0.0079537	0.0019931	-0.00080979	-0.0019147	-0.0020425	-0.0030087	-0.013038
Q9DCT2	-0.0033231	0.0040836	-0.001143	0.001953	0.0005422	-0.009299	-0.0033	-0.00010975
Q8CJG0	-0.0056241	-0.0047091	0.0015525	0.0036676	0.00037515	0.0026062	0.0015487	0.0083041
Q2TPA8	-0.008585	0.0045142	-0.0035652	-0.0017475	0.010148	-0.011322	0.010109	-0.012518
Q9ES52	0.015223	-0.016994	-0.0075542	0.01402	-0.0082248	0.0029597	-0.0072875	-0.0081429
Q9JLQ0	0.0011188	0.011304	0.00078154	-0.0081192	0.0072293	-0.014911	0.002792	0.01193
Q99P58	-0.015933	0.00036743	0.011507	-0.0039898	0.018143	-0.014223	0.0039984	0.0060602
P24549	-0.0019927	0.01271	-0.0044006	-0.015212	0.00232	-0.011064	0.0062901	0.0033976
Q8QZY1	0.0019559	-0.0077555	0.0056276	-0.00074523	0.00087942	-0.0027176	-0.010298	0.0048229
P70441	0.013176	0.0045578	-0.00018481	0.00266	9.4734e-05	-0.014757	0.001364	-0.0045514
Q60823	-0.00078622	-0.0010371	-0.0021236	0.0011863	0.0077585	-0.00082484	-0.0044872	-0.016754
Q8K4Q8	0.013425	0.005115	0.0014149	-0.011787	-0.0047066	-0.0044449	-0.002067	0.0076517
Q4VA53	0.0044779	-0.0053436	0.0034519	0.0013237	0.0089238	-0.010937	-0.0020273	-0.0001191
P48193	0.0058823	0.011445	-0.0068498	0.0014554	-0.00030618	-0.0066886	0.0028484	-0.010901
Q9ER72	0.0041933	0.0004641	0.00025183	-0.0035627	-0.0073401	0.0014834	-0.0087415	0.012851
Q8BVQ5	-0.0092515	-0.0075347	0.0029936	-0.00012978	-0.0031717	-0.0022993	0.0052627	0.0097548
Q9Z1N5	0.002681	-0.0071281	-0.0010285	0.0019197	0.0044716	-0.0024044	-0.0045826	-0.0039348
Q8BMF4	-0.0056033	0.0055847	-0.0044305	0.0025366	0.002687	-0.0023967	0.0063876	0.0039654
P13864	0.019161	-0.0061465	-0.0013289	0.0042253	0.00090444	-0.0031811	-0.0017735	0.013099
Q9CWZ7	0.00060014	0.0031434	-0.0055299	0.0037476	0.003383	-0.0022854	7.3962e-05	-0.0037294
Q99LR1	-0.0062021	0.0025451	0.0062869	0.00023192	0.005461	-0.015738	0.0015108	-0.005053
Q8R0X7	-0.011625	-0.0055742	0.012634	-0.0040983	-0.0070802	-0.011995	0.0035675	0.0097021
Q3ULJ0	-0.013273	-0.0060399	0.002835	0.002231	-0.0033054	0.0056462	0.0023974	0.008585
Q8K1B8	0.027067	-0.020915	-0.0089296	0.014888	-0.0010634	0.0013928	-0.01135	-0.0069408
Q3U319	0.0061044	0.0022005	-0.003415	0.0012431	-0.0029829	0.0037034	-0.0051202	0.0043331
Q9Z2X1	0.016044	0.0051926	-0.0066584	0.0025645	0.008723	-0.010131	0.0017561	-0.0093506
P0DOV2	0.03512	-0.011311	-0.015834	0.015584	-0.0043913	0.0048429	-0.012738	0.015596
P01897	0.017474	-0.0020138	-0.017064	0.021907	-0.0058727	-0.0019148	-0.0049281	0.0071435
Q8R5I6	-0.016831	-0.007194	0.0011753	0.0023314	0.00022656	-0.0048155	-0.00052086	0.00012609
Q8BK64	-0.0012496	-0.0038022	-0.0028294	9.008e-05	-0.0022491	0.0005244	-0.0065041	0.0080634
Q9ES28-2	0.0084982	0.0064242	-0.0019311	-0.0047516	0.0038342	-0.0056658	-0.00081735	-0.0077968
Q8BMD8	-0.010657	-0.0034208	0.010067	-0.0063073	0.007169	-0.008514	0.0088174	-0.0075855
P63094	-0.004253	-0.0012463	-0.0048471	0.0001964	-0.0023015	-0.0039238	-0.0014062	-0.0081963
Q9Z2N8	0.0069966	0.00099371	-0.0013358	6.0208e-05	0.0038134	-0.0057847	-0.0038401	-0.012507
P35279	0.0021623	-0.004769	0.0037189	-0.004119	0.0022181	6.587e-05	-0.0016543	0.0039992
Q9D0F3	0.0044522	0.0020193	-0.00024563	-0.0022638	-0.0072508	0.0062014	-0.0068973	-0.016979
Q61464	0.0078221	0.0029748	-0.0014213	-0.0018274	0.0021244	-0.0055561	-0.0049851	-0.0085688
A2A432	-0.0024706	-0.00074544	0.0044972	-0.005228	0.007874	-0.0034019	-0.0010906	-0.0122
Q99LI8	0.0013364	-6.2188e-05	-0.0024622	0.00018702	-0.0028249	-0.0039862	0.0014667	0.0084038
Q9CSN1	0.0088382	0.0067413	0.0013807	-0.0043628	-0.0093401	0.0030515	-0.0070225	0.011974
Q9DBX3	-0.013825	-0.0025155	-0.010433	0.010976	0.010703	-0.0017501	-0.0050712	0.0181
Q5SSZ5	-0.0036501	0.0013708	-0.00078174	-0.0038879	-0.0018238	-0.0058574	0.0084116	0.00020251
P62270	0.011929	0.00089508	0.014293	0.001655	-0.0084017	0.0071181	-0.0057432	-0.011861
P21279	-0.0098092	-0.0022819	-0.0047672	-0.0011637	0.00058656	-0.0073976	0.0065887	-0.012087
Q8BH95	0.004913	0.018892	-0.0070156	0.0025937	0.0094053	-0.0078911	0.0056604	-0.016526
A6H5Y3	0.0035745	-0.0026222	-0.0042828	-0.0011015	-0.0011889	0.0048697	-0.010373	0.0034813
P70302	-0.0061234	-0.0045115	-0.00061432	0.005898	0.0018542	-0.0055251	-0.0020931	-0.0040434
Q68FL4	-0.0045041	-0.00086175	0.0026813	0.0014665	0.011286	-0.016166	0.0024161	0.0078622
P62960	0.01722	-0.0032426	-0.0022551	0.012115	-0.00083544	-0.0054677	-0.0077313	-0.013457
Q99NH0	0.0049198	0.0013497	-0.0015076	-0.0014278	0.0042757	-0.0025345	-0.0055866	0.0041663
P21271	-0.0034356	0.0039363	0.015046	-0.013899	0.0056175	-0.019271	0.0039972	-0.0010105
Q7TQH0-2	0.015166	0.0030539	-0.0034617	-3.5767e-05	-0.00078429	-0.0039257	-0.0042938	0.0032758
P62874	0.00078707	1.8113e-05	-0.0076516	0.0057741	0.011497	-0.012867	0.0034585	0.0085723
P97298	0.0061878	0.010291	-0.0008625	-0.0060366	0.0017943	0.0026555	-0.010083	-0.003935
Q3TZZ7	-0.003662	-0.0019459	0.0016333	-0.0044826	0.00037366	-0.010101	0.00054893	5.9316e-05
Q5H8C4	-0.0076935	-0.0012199	0.0018366	0.0037429	0.0020057	-0.0059609	0.0014458	-2.0229e-05
Q8BJW6	0.0061411	0.00082738	-0.0066756	0.00071882	0.0041168	0.0032809	-0.0053952	0.0084894
Q61555	0.014085	-0.008551	0.01766	0.054478	0.0021146	0.0083141	-0.0042861	-0.010898
Q60930	-0.012376	-0.011883	-0.0023243	0.0016343	0.0016222	0.014076	-0.0013574	-0.0042275
Q04750	0.019818	0.00053158	0.0080147	-0.0055713	0.00024135	-0.0066794	0.0066226	-0.00013552
O89079	0.007967	-0.0016367	-0.0023852	0.00020964	-0.00041568	0.00095416	-0.0097962	0.011922
Q6KAR6	-0.001502	-0.0030481	0.002257	-0.0041539	-0.0019836	-0.004102	-0.0015569	6.0942e-05
P34914	0.035523	0.064531	-0.023244	0.010942	-0.016975	0.0025457	0.0015593	-0.0072426
B1AVH7	-0.0040587	0.00292	0.012519	-0.0052805	0.005049	-0.010248	9.8949e-05	0.0045249
Q9R1T2	0.0030185	-0.0030326	0.003428	0.0020283	-0.0027457	0.0043687	-0.0074349	-0.0083717
P70122	-0.0034545	0.0015757	0.0052752	0.00085817	-0.0054749	-0.0035437	0.0037587	-0.0081845
Q9ESL4-2	-0.016399	-0.011891	-0.011288	0.00017251	-0.0017391	0.0023329	0.0012458	0.013141
Q9JHW9	0.023981	0.0094053	0.00010437	0.0010005	-0.011531	0.030474	-0.013682	0.003822
Q8C0C7	-0.00077507	-0.0060784	-0.0014071	0.0066065	0.005161	0.0023214	-0.0029024	-0.0043374
B2RXR6	0.011314	-0.0056555	-0.0029946	0.0021002	0.0075765	-0.0091552	0.0020652	0.013429
P17183	-0.0055934	0.0051335	0.0015041	0.0052158	-0.0038139	0.014275	0.00013419	-0.012822
Q6PGL7	0.0068408	0.0055265	-0.0041603	-0.0034643	-0.0010938	-0.0045386	-0.0079907	-0.017367
P14901	0.0037782	-0.032339	-0.027128	-0.011172	-0.0034017	-0.0040866	-0.022742	0.018482
Q9Z329	0.0089372	-0.0012214	0.00056966	0.0017259	0.0027622	0.0044395	0.0013555	-0.012632
Q6Y7W8	0.0069821	0.0058898	-0.0019964	-0.0039721	0.003456	-0.0041656	-0.0019599	-0.0081805
Q8BWF0	-0.0073439	0.0069933	-0.0003453	5.0349e-05	0.0068171	-0.0088953	0.0019825	-0.0004695
Q3UHX2	0.00023148	0.0033917	-0.0025728	0.00046817	-0.0020783	-0.0014625	-0.0025363	-0.0081265
Q61074	0.0087174	0.0018055	-0.0010466	-0.0018138	0.0056834	-0.0055621	-0.0042419	-0.0044677
Q9JLC8	-0.010321	-0.0054827	0.0056327	0.0043064	-0.0038055	0.017025	-0.0064926	-0.007858
Q8K183	-0.0062815	0.0027602	-0.0051788	0.0056101	0.01199	-0.0073108	0.0028782	0.012927
O35737	0.010758	0.0044064	-0.0070894	0.00014296	0.012028	-0.0073982	0.0026283	-0.012345
Q3UDE2	0.0025322	0.0021075	-0.0022449	-0.0033001	-0.0013107	0.0019968	-0.0056861	-0.012335
Q9D172	-0.0050144	0.011281	-3.9098e-05	0.0030746	0.0073155	-0.017757	0.010033	-0.008127
Q9CY64	-0.0065058	-0.0061345	-0.0019037	-0.001117	-0.0019773	0.0013521	0.0003497	0.0042182
Q9R0E2	0.015647	0.00093186	-0.0064479	-0.0045366	-0.00051829	0.0035764	-0.010172	-0.012915
Q61584	0.0043606	0.0011386	-0.005434	0.0021104	0.0070925	-0.0021045	0.0018651	-0.0033944
Q6P8Y7	-0.021065	-0.0038323	0.011419	-0.0031657	0.019968	-0.018763	-0.0032639	0.0045422
Q8CIH5	0.019497	-0.014819	-0.0034826	0.003959	-0.0056688	0.015151	0.0038574	-0.011295
Q8CG19	0.00566	0.00072964	0.031137	0.006164	0.00086389	-0.018108	0.042958	0.010519
Q3TCH7	-0.001062	-0.0012267	0.0079073	0.00031507	-0.0023453	0.0023304	-0.0098709	-0.01699
Q6ZPJ3	0.0017088	0.0003438	-0.0024832	-0.0024724	-0.0020301	-4.1948e-05	-0.0017859	-0.012654
Q8C129	-0.00040845	-0.0087549	-0.0041456	0.0077928	0.0053935	0.0071578	-0.0044408	0.00039696
Q8K124	0.01474	0.00053188	-0.011164	-0.00085343	-0.0096059	0.0016737	-0.0060052	0.013527
Q9D964	0.028069	-0.015539	0.0061248	0.042797	-0.010955	-0.0082138	-0.015012	-0.00049747
Q9WV55	-0.0015276	0.0007896	0.0011789	-0.0072708	0.00070868	-0.0101	-0.00065987	0.012729
P61027	-0.0076648	-0.0032712	0.0039498	-0.0015834	0.0036164	0.0051427	-0.0015805	0.0040448
Q9ESB3	0.023602	0.0026047	0.0007169	-0.035939	0.0033445	0.0049034	0.0013102	-0.0046998
P0DP27	-0.0024937	0.0025051	-0.0063175	0.0046182	0.0063433	-0.00040238	0.00086827	-0.012015
P42125	-0.0081871	0.0092393	-0.0043763	0.0050206	0.0060628	-0.0056426	0.0071629	-0.0081174
P47754	0.0012831	-0.00099768	-0.0080646	0.0038736	-0.0028128	-0.0063261	-0.0010206	0.0033635
Q9D1Q6	0.0069444	0.0075497	-0.0036166	0.0003062	0.0060492	-0.0051275	0.0016297	0.016432
P62897	0.0052899	0.0044113	-0.0082772	0.01097	-0.005161	0.0040517	0.0062869	0.016667
P29788	0.041051	-0.026259	-0.017222	-0.091687	0.044379	0.015191	0.032271	0.0077043
Q9D832	-0.0096183	0.0032871	0.0038053	0.0012345	-0.00076213	0.0060878	0.0016566	-0.0043382
Q6PDM2	0.012499	0.0079502	-0.0057777	-0.0057372	-0.0029723	-0.008962	-0.0044695	-0.011661
Q9DBG5	-0.0082578	-0.00053919	0.0039231	-0.0057065	0.0042395	-0.0089783	-0.0020557	0.016945
O70310	0.0048585	-0.0018355	0.0022969	-0.0044033	0.0017134	-0.01022	-0.0025348	0.012593
O08795-2	0.0058092	0.0076812	-0.0028088	-0.0041043	0.00025967	-0.0041336	0.0016307	-0.00093329
O35945	0.014289	0.029493	-0.00065404	-0.014788	-0.0018065	-0.014976	-0.0032021	-0.0088452
Q61704	0.048806	0.00056504	0.01502	-0.059455	0.003805	0.016623	0.0037879	-0.0019433
Q8CDN6	0.0061554	0.0037528	-0.0011594	-0.0035073	0.00014467	-0.0065256	-0.005214	0.01585
Q8BFY9	-0.0019386	-0.010128	0.0015332	-0.0023104	-0.0028641	0.0016175	-0.0059948	-0.00010688
Q6NZF1	0.010757	0.0017436	-0.00027238	0.0028005	-0.0083735	-0.0096756	-0.0089218	0.007672
P14869	-0.00088978	-0.012047	0.0047465	-0.0018017	-0.0074411	0.0045404	-0.014786	0.0083308
Q80TL7	-0.0006114	-0.0084152	0.0041069	0.005136	-0.004427	0.002691	-0.011716	6.0601e-05
Q9QWL7	0.017382	-0.06041	-0.0017528	0.060091	-0.050251	-0.03899	-0.0088076	0.013145
O88587	-0.0042198	0.00065275	-0.0010255	0.0021018	-0.00066268	0.0045096	0.0032974	0.0042264
P70663	-0.0041639	0.010946	-0.0073349	-0.0070881	-0.0081928	-0.0019881	-0.0088933	-0.0041642
P22437	-0.0043473	-0.0038328	0.009623	-0.0058921	-0.003305	-0.001644	0.010568	-0.0038705
Q5SV85	0.0019438	0.0034276	-0.0030783	0.0025019	0.0081903	-0.0045489	-0.0033805	-0.008736
P20060	0.0033933	-0.010129	0.00072524	-0.0020411	0.0031314	-0.0028499	0.0013175	0.0035222
Q8R550-2	0.0078986	0.0019622	-0.003989	0.0065958	0.00067475	-0.00095239	0.0020473	0.0086396
O35206	-0.014189	-0.007234	-0.01307	0.012039	-0.0030645	0.010122	-0.0033013	0.013017
Q9JHW2	-0.0045817	-0.00060542	-0.0067914	0.0034984	0.0072012	-0.002837	0.00094672	0.0041497
Q5I2A0	0.028142	-0.021844	0.0046789	0.029488	-0.010401	-0.0069541	-0.015507	0.0046676
Q5SSH7	-0.0013064	-0.0051367	0.0045118	0.0059254	-0.0022919	0.0044897	-0.0026267	-0.01323
Q922P9	0.0041924	-0.0057057	-0.0022729	0.0035153	0.0037628	-0.012737	-0.0025943	-0.0081577
Q9CPW4	0.012382	-0.011145	-0.0091527	0.0056562	0.0063183	-0.0069312	-0.0056513	-0.0042593
Q6P1F6	0.00092184	0.0047163	-0.0033894	0.0021764	0.0045063	-0.0068336	-0.002608	-0.0086872
Q61792	0.014611	0.01213	-0.0075576	-0.0060965	0.0062275	-0.0129	0.0040941	0.017343
Q9CRB9	-0.0067339	0.0073141	0.0016664	0.0017257	-0.0059989	0.0047555	0.0027952	0.012316
Q9JJU8	-0.0026101	0.0051878	-0.0016887	-0.0080323	0.00077754	-0.0075565	0.017091	0.0073483
Q8CCK0	0.010367	-0.0084402	0.030243	0.01609	-0.00077163	-0.026886	0.023755	0.013524
Q3THS6	0.0040664	0.0025833	-0.0025444	0.00010985	0.012339	0.00034364	-0.0001369	0.0081932
Q3UPF5	0.0092748	0.00085054	-0.0066217	0.0015403	0.0066403	-0.00076329	0.00038327	-0.011706
G3X9K3	0.0033139	0.00045197	0.0027409	-0.01214	0.0045645	-0.0087515	-0.002675	-0.00072729
Q3TRM8	0.028207	-0.051767	-0.025894	0.008351	-0.013535	0.0029343	0.0046451	-0.017031
Q99KV1	0.010266	0.0029743	-0.0077093	0.0022999	0.0034122	0.0045792	-0.0050525	-0.017277
P21278	-0.0078202	-0.00025514	0.0069122	0.00060348	0.0066453	-0.005541	0.002514	0.017206
P53996-2	0.008408	0.014008	-0.01008	0.0080292	0.0035314	0.0035696	0.0016196	-0.0048455
Q8BGT6	-0.007346	0.0014263	-0.0034705	0.0094779	0.0070819	0.0068859	-0.0051734	0.0082878
P25444	0.010211	-0.0029564	0.0036487	0.0042384	0.0053961	-0.015175	-0.0066953	0.0065262
P28658	0.0075972	-0.001809	0.0029112	-0.013021	-0.0018865	-0.0027581	-0.011081	-0.0046712
Q6P549	-0.0018638	-0.0083848	-0.0060184	-0.00078682	-0.0034162	0.014988	-0.013855	0.013507
P28798	0.008537	-0.0088341	-0.016804	0.010199	0.0013458	0.010486	-0.0037669	-0.0008958
Q3UMY5	0.0040762	0.00039481	-0.0010773	0.0013799	-0.0036859	-0.012483	0.00032307	0.0040726
Q99NH2	-0.0019898	0.0053176	-8.8608e-05	-0.0061562	0.010228	-0.0048242	0.0057548	0.0049311
O70435	-0.0015858	-0.0031358	-0.003118	2.1541e-05	-0.0057831	0.0020418	-0.0030993	0.0082082
P70296	-0.0053483	0.007021	-0.0018031	-0.0046928	0.002901	-0.015648	-0.002021	-0.00027846
Q9WVB4	0.011022	0.00041196	0.0026655	-0.025811	-0.0028146	-0.0030248	0.0012849	0.0080351
P0C605-2	-0.017765	-0.0082612	0.002093	-0.0040003	0.0094492	-0.0094742	0.019939	0.0042309
Q62159	-0.0061358	-0.0064738	-0.009661	-0.0097272	-0.0029264	-0.006262	-0.0049226	0.0080823
Q6R891	0.013499	0.0035525	-0.010291	-0.0049919	-0.00028948	-0.0025421	-0.0057164	0.0035418
A6H8H2	-0.003659	-0.005096	-0.00072244	0.0037437	-0.0021645	0.00075963	0.0017891	0.00010114
Q80U87	-0.0035524	-0.0034367	-0.00058372	-0.003677	-0.0010219	-0.0024647	-0.0082151	0.0038383
Q9EPX2	-0.0084127	0.0076448	0.0070181	-0.0022599	0.0050582	-0.0062868	0.012898	-0.0045313
E9Q5C9	-0.0017308	0.01148	0.0041087	-0.0015129	0.0052205	-0.0066828	0.0078638	0.00033007
P55194	0.01759	-0.013058	0.0086797	0.006563	-0.0067835	-0.010796	-0.013744	-0.00024403
Q8VBT6	0.039558	-0.023779	-0.0050283	0.026145	-0.016167	-0.0023421	-0.0075548	-0.012423
P50518	0.0077774	-0.0067208	-0.0083774	0.00050899	0.0013447	-0.0022937	-0.00035261	0.016407
O35226	0.0040686	0.0018658	0.00071161	-0.0013348	0.0023627	-0.0089687	-0.00022877	-0.0042542
Q6ZWN5	0.026591	0.0010109	0.028184	-0.00021517	-0.014248	-0.015498	-0.0022042	0.0083102
Q60953	0.0070986	-0.0027162	-0.010211	0.00027421	0.0065553	-0.01137	-0.0062836	-0.004396
Q8BHZ0	-0.0090767	0.0034541	-0.001477	0.0029899	-0.0019441	-0.0016627	0.00081253	1.3587e-05
Q80WQ2	0.0055174	-0.0028336	0.0012523	-0.0004593	-0.0024389	-0.0031784	-0.0031883	0.012785
Q99J77	0.0046541	0.0071549	-0.0029659	-0.0038417	0.0041522	-0.010842	-0.0067519	-0.00070621
Q8VEE4	0.0074824	-0.0031877	-0.0017894	0.0051823	0.0020581	0.0017371	-0.0075238	-0.0042248
Q9R0N0	-0.0041452	-0.0025371	-0.0013591	-0.00040574	0.0054527	-0.0049039	-0.0022606	0.012184
O08756	-0.0079358	-0.0047614	0.0024621	0.0032952	0.0051022	-0.0025255	0.00077486	0.013562
Q6ZWV3	0.01061	-0.0021491	0.02887	-0.0053193	-0.010536	0.0051189	0.0055997	-0.016731
P14576	0.00020378	-0.003431	0.0046441	-0.0059665	-0.00096025	-0.0020197	-0.0072869	0.01766
Q8BIJ7	-0.00072129	-0.0036658	-6.5932e-05	-0.0031007	0.0015885	-0.011106	0.0012081	0.00020767
Q3UHC7	-0.0030449	-0.0016067	0.00021214	0.00072368	0.0019948	0.0027277	-0.0010568	-0.0084054
Q5SXY1	0.0088544	-0.0047985	-0.0059452	-0.0048284	0.0063988	0.0019731	-0.0051975	0.01664
Q9DBG6	0.0020875	-0.0071026	-0.00096491	0.0036336	0.010643	-0.0027441	-0.0038925	0.016244
Q8BPB5	0.002811	0.010793	0.023326	-0.014194	-0.0043382	-0.014963	0.031738	-0.0015043
Q6PGF7	-0.0032689	8.4401e-05	0.0029054	-0.0038439	-0.0042516	0.0013376	-0.0042015	0.0038381
Q6DYE8	0.0097858	0.0069788	0.0070071	0.014247	0.010182	0.011416	0.0080088	-0.0092764
P35123	0.0097264	-0.0017289	0.0025141	-0.00027204	-0.007192	-0.0010052	-0.0059178	-0.012447
Q9D132	-0.015699	-2.0426e-05	0.0085442	0.0019277	0.0056693	-0.0027991	0.012648	-0.0071351
P53994	-0.00082136	-0.0035734	0.005667	0.003136	-0.0010333	0.00045591	-0.0088075	-0.0042267
A2AJI0	0.0036017	0.0044165	0.0010389	0.0037184	-0.010907	-0.0056629	-0.0088231	-0.0081034
O55098	0.015268	-0.0067272	-0.0098766	0.0051763	0.0048369	-0.0070377	0.0035152	0.0047271
P22315	-0.0054663	0.0019792	0.00073436	0.0047538	0.0037311	0.00098512	-0.0024162	0.0001757
Q810A7	0.0051452	-0.00032663	-0.0021868	-0.003801	0.0006857	-0.0010464	-0.0072625	-0.016027
O70433	0.0011745	0.0075753	-0.0011805	-0.011348	-0.0018869	0.0009718	0.00081271	0.012049
Q99LC3	-0.00091805	0.0072189	-0.0054388	0.0067313	0.0034887	0.0087133	0.006168	-6.2418e-05
Q8K2Q9	0.0042483	0.0065913	-0.0085179	-0.00456	-0.0016297	-0.0051792	-0.0085022	-0.013311
Q8K370	-0.00739	0.0010647	-0.00024301	-0.00031406	0.0093346	-0.011128	0.012515	-0.016229
P47791	0.0047573	0.0017497	0.00063661	-0.0037427	0.011452	-0.010728	0.0068327	-0.0081013
Q99L04	-0.0046309	-0.011578	-0.0026493	-0.00031439	0.0062265	-0.003479	-0.00060135	-5.8288e-05
P10518	-0.0039914	-0.0024871	-0.013247	0.0023747	0.0037928	-0.0079009	0.0017684	-0.012936
P47934	0.0079352	0.020672	-0.011289	0.0087392	-0.0032907	0.0021546	0.0038807	0.0027577
Q9D6J6	-0.0060437	0.0099815	-0.00047444	0.0071523	0.011715	-0.0038652	0.014571	0.0037048
O70309	0.028227	-0.0306	-0.013087	-0.015975	0.011012	0.00056646	-0.00021707	-0.0052229
Q61823	-0.0096645	-0.0026309	0.0031819	-0.002862	0.010504	-0.0078868	0.0076581	0.0081458
P23475	-0.0016774	0.0026797	-3.3412e-05	-0.0043231	0.0026384	-0.0052973	-0.0038451	0.016928
Q64105	-0.01485	-0.012062	-0.0072302	0.0051277	0.0025822	0.0039109	0.0012643	0.0051394
Q9Z160	-0.0016839	-0.0033508	0.0040138	-0.0042865	0.0022936	0.0047952	-0.0026641	-0.0039578
P61222	0.0010765	-0.0022581	0.00061454	-0.0075728	-0.0023455	-0.0057607	-0.003633	0.0079983
Q9DC51	0.008405	-0.006879	-0.0036399	0.0034514	-0.0047037	-0.00034338	-0.0046762	0.012534
E9PZJ8	0.0056008	-0.0029342	-0.00097366	-0.0027935	0.00063755	-0.00056023	-0.0082629	-0.0085596
O08915	0.0030524	0.0027475	-0.0024882	0.001664	0.0038898	-0.0062837	0.0022701	-0.0085524
P36552	0.0040541	0.007531	-0.00097371	0.00043487	-0.0026518	-0.014426	0.0018378	-0.00027406
P55302	0.009568	0.0071221	-0.0096415	-0.006616	0.0043904	-0.0067536	0.0036127	-0.011998
Q8BIK4-2	0.0007593	0.0037806	0.0091336	-0.0080572	0.009616	-0.0093614	0.0037724	0.0045248
Q9Z2D6	-0.0037822	0.00074364	0.007599	0.011286	0.0015289	0.002693	0.0087193	0.0089789
Q9QYJ0	0.0031377	0.0052112	-0.0029782	0.0027769	0.0075231	-0.0051966	0.0050122	-0.017546
Q9QVP9	-0.0017578	-0.0083836	-0.0028882	0.0034018	0.0018645	-0.0070333	0.0035566	0.0044042
Q9CZN7	-0.0036329	-0.0047803	0.0052884	0.00090013	0.0017181	-0.0071087	-9.387e-05	0.0082353
P33434	0.016775	0.0074558	0.0042139	-0.019235	0.0091639	0.0033387	0.0085103	-0.017644
Q08943	0.011004	3.8663e-05	-0.0045879	0.0010956	0.0015288	-0.0054616	-0.0018416	0.0040802
Q9Z2H5-2	0.00038255	0.0025325	-0.00078783	9.6802e-05	-0.0034241	-0.0082001	-0.0023491	0.0043624
Q149F3	0.0080138	-0.0015432	-0.0036947	-0.0022736	-0.00066093	-0.0030071	-0.0083542	0.0036265
Q91YN9	-0.013815	0.0050105	-0.0022303	0.0078928	-0.013539	0.016183	-0.0019063	0.013222
Q64669	-0.011182	0.0089118	0.015779	-0.014085	0.0044796	-0.015576	0.01426	-0.0042953
Q8CH25	0.0099227	0.0042888	-0.001865	0.0027905	0.0030892	-0.011129	-0.0029626	0.0036946
P04117	0.017117	0.044635	-0.019902	0.031714	0.026899	0.0056548	0.02169	0.024206
Q9Z183	0.026939	-0.0041613	0.0045417	-0.022027	0.0060731	-0.013812	0.00039566	-0.011923
Q01279	0.0087094	-0.00017775	-0.0016984	-0.0080688	0.0027537	-0.0017929	-0.0092589	-0.013049
Q60714	0.030861	0.045063	-0.016297	-0.0016717	-0.013044	0.0093416	-0.0057692	-0.006259
Q8BK67	0.0075093	-0.0038809	-0.0019805	-0.0007585	0.00077603	0.00038506	0.0020124	0.012464
Q9R1P3	-0.0019469	-0.010189	-0.010141	-0.0044886	-0.0039351	-0.020247	-0.0056657	-0.013534
P70248	0.030277	-0.025854	-0.0031811	0.0064395	-0.0098224	0.00028996	-0.011615	0.008002
Q91W89	-0.0078271	-0.0022493	0.001376	-0.00016826	-0.0092328	0.0084111	0.0016257	-0.0041532
P16330	-0.00041183	0.0012365	-1.8626e-05	0.0086492	0.017071	0.00033277	0.0010407	-0.0037285
Q8VHR5	0.003661	0.0037354	-0.0066824	-0.0021139	0.0057108	0.0028918	-0.0084708	2.4469e-05
O35855	0.0086671	0.013902	-0.0066489	0.0010163	-0.00213	-0.0055682	-0.001251	-0.00081009
Q9DBS1	4.424e-05	-0.0012426	0.0045998	0.003014	0.0013941	-0.0025567	0.0016425	-0.012922
P70372	0.0056093	-0.00028437	-0.0023411	-0.00025009	0.01078	-0.0087053	0.00022984	0.0037153
Q9CZY3	-0.0065367	-0.0029958	-0.0036617	0.00028382	-0.0014945	0.0032779	0.0025352	0.012746
Q6ZQK5	0.00082539	-0.0060822	0.001098	-0.0024694	0.0055212	-0.0081992	0.00052745	0.0042287
P14094	-0.010962	-0.0047911	-0.0072393	0.013633	0.0052057	0.001528	-0.017852	0.0035577
Q80U49	-0.0036492	0.0088697	0.0016575	-0.0011386	0.00053711	0.0026989	-0.00066146	-0.016619
Q8CJG1	-0.0047914	-0.0028453	0.0024812	-0.0013866	0.0034187	-0.0061513	0.0041148	0.012464
Q91VR2	-0.0041701	0.006752	-0.004219	0.0036663	-0.001098	0.0028503	0.0013454	-0.013011
P11352	0.0033979	-0.0010207	-0.0064049	-0.0042795	-0.00087914	-0.016525	0.0092598	-0.0050709
Q8K354	-0.001267	5.1781e-05	-0.0031815	0.0018603	0.00059407	0.00077827	-0.0026299	-7.4353e-05
Q01320	0.03033	-0.017408	0.0029113	0.0035649	-0.0086704	0.020411	-0.013396	0.0148
Q91VC3	0.0031772	-0.0091778	0.0014377	0.00089835	-0.0044152	0.00011809	-0.0077782	0.0088614
O08688	-0.002368	0.0034883	0.0082093	-0.004938	0.00088472	-0.013508	-0.0027638	0.0083558
Q99LE6	0.0047051	0.00065748	0.0011968	-0.0039	-0.0011442	-0.0018393	0.0012926	0.0086864
Q9Z1Q2	-0.0073943	-0.0029093	0.00080202	-0.0026703	-0.0040737	0.01013	0.0024877	0.0087454
Q9Z2U0	0.0048207	0.003452	-0.0036272	-0.0028789	0.0056312	-0.0066756	-0.0010884	0.012668
Q9QZQ8	0.02326	-0.0098483	0.044132	0.019993	0.00029564	-0.032549	0.022744	0.002196
P51855	-0.002716	0.0017975	-0.00098987	-0.0072456	-0.00063101	-0.0030449	0.00031168	-0.013104
Q78ZA7	0.0026743	0.0014283	-0.01113	0.0095736	0.0026307	0.0080333	-0.0032201	-0.0043142
Q811L6	-0.0010878	0.00089177	0.0040204	-0.0049329	-0.0033151	-0.0030026	0.0034478	-0.012723
Q9WTX5	-0.0032184	0.00059947	-0.0016568	0.0047197	0.0069718	-0.0038645	-0.0042936	0.008671
P56959	0.010782	0.0064777	-0.0045183	-0.0015623	0.00387	-0.0046855	-0.000834	-0.013269
Q8CH18	0.0048379	-0.0020835	-0.0037983	-0.00020197	0.006036	-0.0087459	-0.0053936	0.0080925
Q6Y685	-0.0025317	0.0027862	-0.0032745	0.0031846	0.0042551	-0.0055326	0.007318	0.013057
P70698	-0.0022888	-0.0066045	-0.005072	-0.0025305	0.0031773	0.005523	-0.0028748	0.00017631
Q60520	0.0069704	-0.0051194	0.0011465	0.0034881	0.0017212	-0.0080106	-0.0013731	-0.0089775
Q91WK2	0.0062095	0.00036023	-0.0023559	-0.0026455	0.0011469	-0.0026233	-0.0037883	-0.01724
Q9CR68	-0.0041734	0.0046811	-0.0088719	0.010382	0.0046798	0.013682	0.0073063	-0.0075033
Q60875	0.012356	-0.0094205	-0.0028658	0.0011043	0.0019825	0.0015676	-0.0052362	0.012647
Q9WVL3	-0.006141	0.0017235	0.0085107	-0.0033843	-0.0010319	-0.008034	-0.0023991	-0.017484
P08730	0.05184	0.02004	-0.0076396	-2.5948e-05	0.038933	0.020614	0.025919	0.017496
Q9R0E1	0.014907	-0.0034371	-0.0045287	-0.0071014	-0.00031719	0.0032812	-0.00257	-0.00013501
P43276	0.059771	-0.060281	0.088027	0.08809	-0.032115	-0.045385	0.0030051	0.011193
Q62383	0.0015959	-0.00582	-0.0024211	-0.0018371	0.0017754	-0.0018353	-0.0015924	-0.00016182
Q8BXA1	0.0057739	0.0012108	2.5229e-05	0.0019788	0.0062541	0.0052793	-0.0067756	-8.0198e-05
Q9Z2Y8	-0.0060659	0.0012451	-0.0053087	0.0024503	0.0052821	-0.0032313	0.0043114	0.0075669
Q9EQQ9	0.00054096	-0.0033757	0.00067478	-0.0062991	0.0055079	-0.0047585	-0.0056841	-0.017311
Q8CHT0	-0.0036555	0.011585	-0.001231	-0.0021518	-0.018167	0.001668	0.0012855	0.00052431
Q9R0Y5	-0.0084659	0.0012191	-0.012377	0.0046754	0.0060189	0.010893	-0.0080131	-0.0073537
Q9D620	0.00093333	0.0071254	0.0073515	-0.0076873	0.0023411	-0.016289	0.0082945	-0.0086922
P06837	-0.01077	0.0036645	0.0050131	0.012793	0.019939	-0.0071455	0.0094492	-0.0037913
Q924K8	0.00093513	0.00079565	-0.002203	-0.0020315	0.0008804	-0.0023191	-0.00621	-0.0087043
Q61129	0.017197	0.0030218	0.01052	-0.028439	-0.0091128	0.01293	-0.0056136	-0.014597
P54731	0.0023409	-0.0013902	-0.003988	-0.0019022	0.0015625	-0.0053633	-0.0070961	0.0081531
Q8R3S6	0.0017099	0.00049691	0.0019957	-0.0043353	-0.0017274	0.00074488	-0.0014032	-0.0082427
Q64437	-0.015532	0.0016173	0.012352	-0.011125	-0.0013937	-0.020829	0.020455	0.0054424
O35382	-0.003318	-0.0048174	0.0019066	-0.0043447	0.0041883	-0.0070036	-0.0013338	-7.9735e-05
Q68FL6	0.0030728	-0.0041444	0.00017685	-0.0064024	0.00099026	-0.001751	-0.0053305	0.012343
E9Q2M9	0.0089338	-0.010632	-0.0010289	0.022241	0.0061307	-0.019488	0.0063676	-0.00051916
Q99P88	-0.00038696	-0.01076	0.0012941	-0.0039383	0.0041674	-0.0068454	-0.0055352	0.011826
P61759	0.0023576	0.0032286	-0.0058627	0.0014219	0.00083402	-0.0061323	-0.0019251	-0.017385
Q9QZZ6	-0.0042111	0.0078209	-0.0058621	-0.0049034	0.0081293	0.0016802	-0.0034465	-0.012152
Q91VN4	-0.0087905	0.0035457	0.0015062	0.0019405	0.01291	-0.0029012	0.011078	0.011905
P22892	-0.0082009	-0.015242	-0.0035086	-6.6314e-06	0.006478	-0.0025219	-0.0036206	-0.0064863
Q9WVJ9	0.0067424	-0.002684	-0.0022843	-0.01109	-0.001261	0.010366	0.0055739	-0.0044711
Q6IFX2	0.026927	-0.039652	0.0017082	0.084294	-0.036106	-0.03761	0.0075438	0.0061808
P97496	0.016207	-0.00060176	0.00010586	0.0036502	0.0017201	-0.0027593	-0.0068745	0.0088895
Q9WUP7	0.0067115	0.00061093	-0.0029075	-0.0009219	0.003004	-0.0049619	-0.0061736	-0.016733
Q8BGH2	-0.0086	-0.004543	0.0025081	0.00042329	0.0039067	-0.0045568	0.0025864	-0.017503
Q9ESX5	0.0065348	0.0021186	0.010693	-0.00092434	0.006188	-0.017373	0.0032876	0.012056
Q99KP3	-0.014022	-0.0019895	-0.000896	0.0002632	0.0070215	-0.0093256	0.00063348	-0.0048458
P05063	-0.0071479	0.0015689	0.0061647	0.00077008	0.0079746	-0.00033629	0.0062992	-0.0045589
Q8CG76	-0.0037268	0.0065283	-0.003718	-0.0031061	0.0034143	-0.0084515	0.0029759	-0.016787
Q9DCH4	0.0002074	-0.014115	-0.0076392	0.0094994	-3.6635e-05	0.012426	-0.0075738	-0.012113
P29533	0.013716	0.00041046	-0.0038287	0.0036141	0.017408	0.0013581	0.0086249	0.004187
Q91YJ2	0.0028497	0.00039747	-0.0024245	-0.0093766	-0.0090358	0.0043392	-0.0079387	-0.0049319
Q62422	0.022733	-0.0044952	-0.010559	-0.00045094	0.00078272	-0.003878	-0.0010105	0.009195
Q8BWY3	0.0051667	-0.0034931	0.00038175	-0.001942	0.0066048	0.0023692	-0.0039228	0.0085357
Q3UMB9	0.0022772	-0.0042834	0.006137	-0.0010058	-0.00038382	-0.0028164	-0.0032929	-0.011818
Q07797	0.026296	0.004358	-0.017453	0.0028031	0.0074193	0.0023187	0.010324	0.010567
Q60931	-0.012255	-0.010908	-0.0065921	0.0062752	-0.0024472	0.023344	-0.0068651	0.0049439
Q9ERG2	-0.00054066	0.00095555	-0.0036756	0.0064903	0.0090572	-0.0025556	0.0036435	0.0044803
P48725	0.0069427	-0.0057981	0.0014827	0.013416	0.0075183	0.005749	-0.003181	-0.012037
Q9Z247	0.012181	0.0060642	-0.011026	-0.0010162	0.0052426	0.00041281	-0.010376	0.0009002
Q61398	0.008335	0.012615	0.0016315	-0.0076906	0.0021335	-0.0058257	-0.0060637	0.01734
Q8BGZ7	-0.062836	-0.19213	-0.38075	-0.046849	-0.14205	-0.19396	0.099556	0.0056479
Q148V7	-0.011595	0.0015093	0.0053889	-0.0036625	0.0057595	-0.0025344	0.0040747	0.012149
Q9D281	0.0023283	0.0068181	-0.0016041	-0.0044438	0.00062891	-0.0037165	-0.0057049	-0.0009956
Q922Q8	0.012598	-0.0019084	-0.0029077	-0.0075736	0.0027448	-0.0061729	-0.011905	-0.0076341
P55264	-0.0061223	0.0049367	-0.0036855	-0.0066828	0.006028	-0.0030897	-0.0014141	-0.00021624
P16675	0.010123	-0.010576	-0.018011	0.0079784	-0.0012107	-0.0011148	-0.0035575	0.0086563
Q63844	-9.874e-06	-0.0043111	-0.0043825	-0.005344	0.0087125	-0.010633	-0.0037971	0.012575
Q9R190	0.01728	-0.0033525	0.0052512	0.0016155	0.0078402	-0.015885	0.0012737	-0.0074108
O35250	-0.00078383	0.00085476	0.0041279	-0.0050473	-0.0045758	-0.0069434	-0.0034448	0.017589
Q9D8T2	0.0035219	-0.0081085	-0.0044431	0.0046779	-0.0040443	0.0014785	-0.011396	0.012644
Q99K28	0.0029924	0.0054884	-0.0027518	-0.0018431	0.0047188	-0.0039129	-0.004048	0.00034892
Q9D7B6	-0.0070749	0.0017658	-0.0011297	0.0010284	0.0065159	-0.0069215	0.0057915	0.0086385
Q9Z1P6	-0.00030766	0.0095985	-0.0027331	0.0044877	0.0076694	-0.0080643	0.0049838	-0.00073703
Q9WVH9	0.001762	0.011771	0.026578	-0.024589	-0.0029782	-0.020742	0.041983	-0.0082464
Q9Z0S1	-0.010308	-0.0049245	-0.0013137	-0.0014367	-0.0015438	0.00049375	0.0029171	-0.0087071
P47753	0.011678	-0.0065331	-0.0078296	0.0047355	-0.00071783	-0.014613	-0.004876	-0.0040941
P60670	0.00078526	-0.0041137	0.0039671	0.0055677	-0.0044483	-0.0033017	0.0025467	0.00081911
O70305	0.004117	0.0076008	-0.0032734	-0.0038133	0.013906	-0.0089996	0.0025117	0.016028
Q925B0	-0.015842	0.0030417	0.0026152	-0.0085649	0.0046673	-0.0069811	0.019674	-0.0031108
Q9CQQ7	-0.0086992	-0.00072228	0.0039704	0.003023	0.00028963	-0.00015217	-0.0044645	0.0044612
P35278	0.0036859	-0.0084712	-0.0023877	0.0044799	-0.0030851	-0.0032885	-0.0051956	-0.012701
Q3TMW1	-0.0026503	-0.00022772	-0.0060326	0.010484	0.0083379	-0.012398	0.0020452	0.013152
P82347	-0.017816	-0.0051803	-0.00067786	0.0025269	-0.007356	0.016386	-0.00138	0.013268
Q91YM2	-0.0034548	0.0021209	0.0030607	-0.0028114	0.0035948	-0.0038743	0.001703	0.0080485
Q9D1D4	0.0040543	-0.00011711	0.00035731	-0.0050317	-0.0042412	-1.756e-05	-0.0070174	0.0040879
P28659	0.00090924	-0.0012356	-0.0074971	0.0028747	0.0057696	6.8298e-05	-0.00090074	-0.00027716
P62754	0.030991	-0.0301	0.045193	-0.00042464	0.0093324	-0.0066907	0.022224	0.0058379
P31938	-0.0073471	-0.011214	-0.0053417	-0.00020464	-0.010566	0.00093403	-0.0027963	0.0085353
Q9QYG0	-0.01718	-0.0065714	-0.002425	-0.0060839	0.017661	-0.012972	0.00305	0.00099518
P40336	0.0034174	-0.00074403	0.00079813	0.0014867	-0.0022292	0.0033333	-0.0046881	-0.012357
Q60865	0.014194	0.0066038	-0.0099532	-0.0016991	0.0058866	-0.0017254	-0.0031692	0.016598
Q9R0L6	0.0058622	-0.00053844	-0.0034446	-0.0016692	0.0098695	-0.0084101	-0.0015798	-0.008919
Q8BYW1	0.017298	-0.016004	-0.024409	0.0084793	-0.0017836	-0.014917	-0.0019766	-0.0089336
Q60676	-0.00082717	0.0021454	-0.0039501	0.0028514	0.0018377	0.0033886	-0.0072406	0.0046752
Q8R0G9	0.0017122	-0.0067509	0.006786	0.0019528	0.0015848	-0.0049308	4.8439e-06	-0.00057113
Q05186	0.015072	0.012135	-0.010096	0.00089532	0.010822	-0.0046774	-0.0012118	0.013209
A2ADY9	0.0035238	0.0061136	-0.0034772	-0.0076282	0.0042144	-0.0104	0.0023302	0.0035541
Q8CG47	0.023275	-0.005112	-0.0067427	-0.00093933	0.004241	0.0067345	-0.010162	-0.008698
Q91YR1	0.0067675	0.0067557	0.0016153	-0.0025778	0.0043684	-0.0026583	0.0015596	-0.01664
P70403	0.0074496	0.00092684	0.0029489	-0.0059022	0.0025794	-0.005988	0.004224	0.012406
Q11136	-0.0045093	-0.0032349	-0.011657	0.011849	0.0065928	0.0064038	-0.0058861	-0.0011828
Q8BNW9	-0.0045618	0.0052458	0.0032787	-0.0087024	0.01073	-0.017486	0.0016857	0.0085957
Q8K4G5	0.0037794	0.014218	0.0058653	0.0015368	0.0020342	-0.005428	0.0067764	0.012878
P38575	-0.016706	-0.0025193	0.011694	0.0054286	0.010777	-0.010608	0.015096	0.0058389
P54310	0.038058	0.047918	-0.018073	0.0096364	-0.0012295	0.0039322	0.00069524	-0.015983
Q8BPM0	-0.0076017	0.0010149	-0.0021556	-0.0013509	0.0051275	-0.00097185	-0.0044241	0.0084335
Q6KCD5	0.0044773	-0.0058897	0.00032078	-0.001578	-0.003238	-0.0047809	-0.0019914	-0.0042848
Q8BH79	-0.0083081	-0.0048201	0.00025407	-0.0013462	0.0010536	0.0030628	0.0043624	0.00048934
P03958	0.0023435	-0.00042219	-0.013845	0.0066509	0.0062532	0.0014805	-0.0097462	0.00787
Q9CSB4	-0.0021565	0.002347	-0.0041141	0.0040578	0.012911	-0.0057142	0.0034901	0.0039364
P70451	-0.0060129	-0.00015739	0.0029508	0.0025039	-0.00073268	-0.0033973	-0.0053342	-0.0087405
Q3TL44	-0.0017022	-0.0038551	0.00031611	-0.0025436	0.0042851	-0.00268	-0.0066496	0.0077229
P46978	0.0087087	-0.0033554	0.00029488	-0.0018287	0.00091634	-0.0018909	-0.0083489	2.5417e-05
Q5SRX1	-0.0058893	0.0012012	0.0023695	-0.0021733	-0.007562	0.00068383	0.0015105	0.016941
Q9Z2C6	-0.027307	0.00052133	0.014146	0.0009882	0.020915	-0.016517	0.021544	0.010148
Q64471	-0.017881	-0.0073043	-0.00069556	-0.0075493	0.011054	-0.018622	0.020571	0.017519
Q9D666	-0.0052564	0.0018679	0.0048897	-0.0033451	-0.0034478	-0.011106	-0.0032712	-0.0088839
Q9WUD1	-0.00026769	0.0073132	0.00070792	0.0036307	-0.0023382	-0.00065838	-0.0027682	-0.0039121
P49722	0.0054872	0.0018708	-0.0035994	-0.0025748	-0.0012615	-0.0052137	-0.0067728	-0.013351
P26516	0.0028456	0.00029683	0.0050362	-0.003885	-0.015833	0.0092845	-0.010809	0.0084406
Q69ZW3	0.0004325	0.0027415	-0.0026785	0.0019926	-0.011507	0.0043436	-0.0093723	-0.0049448
Q62093	0.013187	0.0050256	-0.00059082	-0.0025206	0.0034212	-0.003813	-0.0026695	0.0087875
Q9DCL9	0.00073528	-0.0001733	0.00098415	-0.005993	0.0018951	-0.0049758	-0.0076874	0.0036336
Q9CXT8	-0.0026919	0.0011301	-0.0043974	0.0018108	-0.0011801	-0.00097898	-0.0023365	0.0081866
Q9CZX8	0.012636	0.0045309	-0.00088094	0.0010279	-0.0037323	-0.01516	-0.010857	-0.0036519
P09242	0.015118	0.018106	0.011268	-0.021342	-0.013833	-0.016918	0.0049656	-0.016373
Q8CHP8	-0.0015245	0.0051432	0.0028325	-0.0029594	-0.0095314	0.00081164	-0.0015943	0.0080174
Q02257	0.0038795	-0.0027611	0.0067366	-0.0065772	-0.0010861	-0.0074773	-0.0059163	0.012545
P27601	-0.00014294	-0.0028054	-0.0046248	0.00040868	0.0060823	-0.007834	-0.0042037	0.016614
Q9DBX6	-0.0087809	0.0086681	0.016338	-0.019203	-0.005568	-0.028024	0.0066433	0.0075885
Q80UM7	0.0044651	-0.007087	0.00033278	-0.00079594	-0.0011954	-0.0057896	-0.007522	-0.00019379
Q9JHL1	0.01024	0.014019	-0.0007933	-0.0050325	0.0095023	-0.018967	0.0094034	-0.009093
Q9CQF9	-0.0062676	-0.0023254	0.0052241	-0.00073475	0.0051598	-0.0016667	0.0065076	0.0078697
P15532	0.0048267	-0.0047496	-0.004475	-0.0072485	0.0055209	-0.0083156	-0.005611	-0.0042818
Q99JY3	0.0063196	0.0063718	0.0078489	0.0007286	0.020236	-0.025398	0.024944	0.00069427
Q91V61	-0.0046444	0.0047136	0.011773	-0.0092559	-0.0082635	-0.015845	0.0064688	-0.013044
Q6DIC0	0.0017609	0.002158	0.0020455	-0.00085287	0.011256	-0.018431	0.0004056	-0.0091739
Q9QWR8	-0.0036872	-0.010389	-0.0090548	0.0043143	-0.0011995	-0.0013159	-0.0018763	0.0039504
Q9D1E6	0.0052756	0.0021976	-0.0030363	-0.0031914	0.0033878	-0.0025163	0.0028061	0.0083838
B2RX12	-0.003634	0.00022519	0.0074131	-0.0052094	0.0057014	-0.0028808	0.00052633	-9.0558e-05
Q91WD5	-0.0032649	0.0020668	0.0011337	0.0043664	-0.0027206	0.0049237	-0.0046675	0.012765
Q61753	0.015968	0.0053105	-0.0075274	0.0058097	0.011482	-0.0045153	-0.018291	-0.0095348
Q9R1Z8	0.0030258	0.00588	0.0041516	-0.0053697	-0.0074599	0.0024553	0.0013072	-0.0001465
O55026	-0.016299	0.0037665	0.0073574	-0.0052479	0.019052	-0.019591	0.02073	-0.0046722
Q5SW19	0.0039411	0.0056606	0.0016756	-0.0015252	0.0016372	-0.0028849	-0.0058023	0.003827
Q3TPX4	-0.0041866	-0.0013131	0.0025004	-0.0020145	0.00030773	-0.0039358	-0.0023303	-0.012922
Q3UKC1	-0.0034079	0.0033685	0.0028937	0.00031726	0.0022923	-0.0054113	0.0094229	0.0083713
P0C605	0.0082448	0.0001885	0.016525	-0.00048282	0.017728	-0.0092092	0.013102	-0.00425
Q9CS72	-0.0099936	0.0024047	-0.0026824	0.010818	0.0018393	0.0074163	-0.0022538	0.0057054
P35492	-0.0034936	-0.0069728	-0.006296	-0.0061589	0.0043818	0.0036051	0.01621	0.0080983
P45377	0.011047	0.012353	0.0052723	-0.019494	-0.014744	-0.0043558	-0.017632	0.0037991
Q8C2E7	0.0023246	-0.0071013	0.0024163	-0.002897	-0.0065344	0.0019541	-0.009268	8.5546e-05
Q3U0J8	0.0041788	0.0014423	-0.00030151	-0.0040301	-0.0026827	0.00029119	-0.0055373	-0.017356
B1AY13	-0.00015402	-0.0030054	0.0014118	-0.0020503	0.0063887	-0.0011743	-0.0029053	-0.0084327
P14206	0.0059139	-0.0012281	-0.0053994	-0.0020112	0.0020854	3.2456e-05	-0.0048702	0.0039696
P27661	0.01659	-0.0021833	-0.00018007	0.0092943	0.002664	-0.0060723	0.0091963	0.0034384
P16110	0.012649	-0.0071647	-0.016572	-0.0047939	-0.0079403	-0.014506	0.0022506	-0.0048573
P53395	-0.0019312	0.004862	-0.0016373	0.0019149	0.0023752	-0.0032225	0.0054715	0.0085756
Q9CZU3	0.0028072	-0.0051923	-0.00081853	-0.0013599	0.00056976	-0.002892	-0.0017981	-0.0080328
A2BH40	0.0069238	-0.0036653	-0.0028407	-0.0022949	0.0026229	-0.0032867	-0.0080759	0.01241
Q5SVR0	0.00093562	-0.002387	-0.00031624	-0.0043514	0.00057558	-0.0040806	-0.0066691	-0.0039856
Q8R151	0.00344	-0.0022573	0.0052684	0.0063463	-0.00072463	0.001127	0.0027038	-0.016859
Q8K2I3	-0.013766	0.0038818	0.017663	-0.017855	0.01657	-0.020292	0.019571	-8.7227e-05
Q8R3V5-1	-0.00097636	0.014603	-0.0014083	-0.0046894	-0.00057153	-0.010099	0.0044459	-0.008495
P50136	0.0067611	0.020307	-0.0061058	0.001577	0.0099712	-0.0058486	0.012005	-0.00041216
Q99JR1	0.0018505	0.0026129	0.0048332	-0.0024905	0.010452	-0.0080095	0.0025095	-0.0035723
P62264	0.0085376	-0.002739	0.0020608	0.010844	0.0014923	-0.017133	-0.0082263	-0.016043
Q62470	-0.0092761	0.0034658	0.0067558	-0.0088954	0.0047322	-0.0099248	0.014083	0.012864
P59672	-0.0058493	-0.00031228	0.0022002	0.0028538	-0.0027917	-0.00048938	0.0017185	0.0085448
Q99MQ4	0.0042924	0.011163	0.011184	-0.012119	0.0032684	0.00053258	-0.015469	-0.00024148
Q8BYC6	0.010704	-0.00048489	-0.0069063	0.00064994	0.0022585	-0.0074347	-0.0023038	-0.012789
Q60790	0.0056164	-0.0049573	-6.3864e-05	0.0041376	0.0054623	0.002365	-0.0024769	3.2876e-05
P54923	0.0054537	-0.0095628	-0.0042591	0.00038923	0.00038379	-9.0833e-05	-0.0067565	0.016314
P28667	0.00046619	-0.0021744	0.0029049	-0.0053985	0.0049187	-0.003711	-0.0021617	0.0085243
Q8K0D5	0.0009434	-0.0016361	-0.0043115	0.0073942	-0.0016572	0.012948	0.0014275	0.013474
Q80W21	-0.011747	-0.011828	-0.0029099	-0.013957	0.0017081	-0.024436	0.016647	0.017199
Q9Z108	0.0085586	0.0030948	-0.0049891	0.0036439	-0.0036783	-0.007767	-0.012218	-0.009643
Q3U487	-0.0028108	-0.0072882	-5.3823e-05	0.0040144	-0.0033184	0.00042895	-0.0077613	0.0046083
Q64525	0.013405	-0.0037676	-0.01128	0.018246	0.0032497	-0.00263	0.0067807	-0.0041408
Q8C7X2	-0.0022461	-0.0032758	0.003813	-0.0014914	0.0034273	-0.0028531	-0.00048172	-0.012443
P14131	0.01107	-0.0002775	0.0067089	-0.0043308	0.0054967	-0.0031629	-0.00233	-0.00099135
Q6PB93	0.013269	0.00022917	0.0031243	-0.013339	-0.0027189	-0.0037979	-0.0019482	-0.012333
Q571I9	0.010227	-0.0078299	0.0056147	0.0048106	0.00039262	-0.0010029	0.0019983	0.0079811
Q80VQ0	0.015825	-0.026095	-0.0076157	-0.0058375	-0.0023934	0.033836	-0.00080611	-0.0089794
Q3UIJ9	-0.0077015	0.00076111	0.0037831	0.014035	-0.0043674	0.025156	-0.0050201	-0.010766
Q8JZR0	-0.0076896	-0.0024585	0.0047125	0.0009716	0.0034443	-0.0065601	0.0021905	0.0038124
P55772	-0.008377	-0.0024626	-0.0034068	0.0055023	0.015249	-0.0074742	-0.002384	-0.00832
Q8CGY8	-0.00020866	-0.0060434	-0.0057366	0.0011173	0.0080184	-3.7171e-05	-0.001426	-0.0088632
O08547	-0.001726	0.0014106	0.0025084	-0.01009	0.00219	-0.0052784	-0.0020283	0.017951
Q8K3J1	-0.0025509	0.0028833	-0.0063651	0.003357	-0.0054308	0.0025805	0.0033563	0.004329
P05132	-0.0047032	0.0050235	0.0032298	-0.002153	0.0029111	0.0057145	0.0036632	-0.012379
Q8VE88	0.0014476	-0.0005447	0.00083552	-0.0019387	0.0013566	-0.0019886	-0.0027616	0.0039331
Q923D2	0.0081157	0.017509	-0.013731	0.0053619	-0.0028685	0.0099373	0.00074347	0.0064282
Q3V1T4	0.023189	0.0015924	-0.0096132	-0.001375	-0.0025732	0.0076458	-0.010416	-0.001189
P17918	0.014263	-0.011758	-0.01065	0.0010643	-0.0047957	0.00050835	-0.012978	-0.0044524
Q80UW5	-0.0078216	-0.0026304	0.0049509	0.0031274	-0.0027708	0.013718	-0.0015035	0.0089833
Q8BMP6	0.006066	0.00064945	-0.004301	0.0013818	-0.003192	0.0023622	-0.0014392	0.012738
P35550	0.0070912	0.003126	0.0070526	-0.00084856	0.0024469	-0.019183	0.0042737	-0.0080857
Q9WTR5	-0.013246	-0.0032625	-0.0081636	0.0070503	0.01802	0.02539	-0.0116	0.012312
Q62376	0.012068	0.0042217	-0.0039712	0.00195	0.0039852	-0.0099424	-0.00378	0.0042735
Q9DC23	-0.00013	-0.0087487	-0.0024414	0.0028358	-0.0023087	0.0097916	-0.010734	0.0097275
A2AT37	-0.00088862	-0.0039708	-0.00059542	-0.0025341	-0.0012702	-0.003852	-0.002827	-0.000361
Q9DCZ1	-0.0081917	0.00021135	-0.00048154	0.010662	-0.00043323	0.0075857	-0.0019982	0.0084909
P10852	0.013052	-0.0060603	0.00052123	0.0062388	-0.014755	0.0027359	-0.012388	0.0090913
Q8BH74	0.0021524	-0.0043555	0.0030064	-0.0056667	0.0029608	-0.00355	-0.0037138	-0.0085879
Q8BZW8	-0.0046045	-0.00072269	-0.0025846	-0.00098713	0.0019779	0.0054798	0.0023475	5.6918e-05
Q6A068	0.0080542	0.0018435	-0.0020544	0.00017902	0.0018106	-0.0069682	-0.0013423	-0.012907
O35593	0.0018764	0.0022106	8.9207e-05	-0.0060612	0.011202	-0.017389	0.0016068	0.0088937
Q9Z2G9	-0.010013	-0.000797	0.0064058	-0.0030208	-0.0019277	-0.013492	0.0057133	-0.0044236
Q99KY4	0.0045632	-0.0027264	0.0033092	-0.001428	-0.0026113	-0.007397	-0.0021698	0.012924
Q61247	0.017113	-0.00043954	0.005051	-0.032451	-0.012716	0.00585	-0.01453	0.0059122
Q8QZR5	0.0015059	0.016625	8.255e-05	-0.0056777	0.00057376	-0.012922	0.0021824	0.012773
Q9DB34	0.00064768	0.00068446	0.00017786	0.0024184	0.0044428	-0.0077792	0.0038949	0.0079226
Q3UHD6	0.0028773	-0.0064793	0.0085686	0.007156	-0.0022702	-0.0024993	0.0077453	0.013327
O55137	-0.017488	0.0067157	0.010013	-0.010579	0.016361	-0.027672	0.011795	-0.00036225
P63328-2	-0.003726	-0.0015079	0.0045409	-0.0029824	0.0020958	-0.0054006	0.0045754	0.012632
Q9Z2M7	0.00027961	0.00013994	0.0021636	-0.00061868	-0.0022879	-0.0064446	-0.002924	-0.012768
P21958	0.015008	-0.013124	-0.017264	0.020243	-0.0078084	-0.004438	-0.0091161	-0.0039973
P28650	0.0046359	-0.022074	-0.0064738	0.0072081	0.0036342	0.0020308	-0.0024257	-0.0013302
Q8CB12	0.059725	0.041013	-0.006166	-0.034516	-0.0048988	-0.0056026	-0.015993	0.013028
Q68FF6	0.0055387	0.001842	-0.0023214	-0.0038361	0.010098	-0.010004	0.0029855	-0.016838
Q6PAJ1	0.0089437	-0.0031513	0.0020054	-0.0066507	0.0026265	-0.00093369	-0.0040397	-0.012985
O70325	-0.0055948	-0.0035814	-0.0048904	0.0040884	0.00028008	0.0063781	0.002196	-0.008487
P52479	-0.0036567	0.00025258	0.0019695	-0.00022293	-0.001119	0.0039071	-0.0036289	-0.0085724
Q8BVI4	-0.0026815	0.001295	-0.0004655	0.0012623	0.0073667	-0.00706	0.0046305	-0.0046391
Q9WUM5	-0.0055858	0.0077557	-0.0022663	0.0082791	0.0031507	-0.0040308	0.0029832	0.012604
P97310	0.020827	-0.0067439	-0.0013845	-0.00094107	-0.0013683	0.011046	-0.017182	-0.0046957
Q6IMF0	-0.047746	-0.14671	-0.29053	-0.047085	-0.098811	-0.14363	0.087114	0.0071092
P30412	0.016265	0.0055944	-0.011658	-0.0092759	0.0029447	0.0002587	-0.011714	0.012937
Q99JT2	0.0088926	-0.0015818	0.003539	-0.0077895	0.0031118	-0.008629	-0.0080382	0.0079912
B1AZI6	0.0048396	-0.0062939	0.0042547	0.001454	-6.648e-05	-0.0042035	-0.0062699	0.0088377
P29391	-0.0024151	0.005735	-0.0061682	-0.0078144	-0.0037974	0.021042	-0.0075854	0.0010743
P62717	0.028564	-0.0081999	0.034459	-0.0061095	-0.010463	-0.0078691	0.01102	0.011345
Q8C7R4	0.00089708	-0.0039376	0.0028445	-0.0030403	-0.0054792	-0.0028539	-0.0069291	0.0038005
Q91W86	0.00070968	-0.0025558	0.0049582	-0.0054982	0.0023815	-0.0088959	-0.0082337	0.0086011
P62317	0.0036264	0.00047386	0.00071726	0.010918	-0.0011614	-0.023883	-0.0042337	0.013693
Q6ZQI3	0.0021513	-0.0044268	0.0078243	0.0038177	-0.0042339	0.0059837	-0.0040883	0.012459
Q9Z1D1	0.006725	0.0048428	-0.0043437	0.0020469	0.0041201	0.00072841	-0.0028746	0.0080631
Q80YS6	-0.0045448	0.0073471	0.0039654	-0.0033589	-0.01437	0.0057504	-0.0021604	0.0046066
Q921F4	0.005578	-0.0021468	-0.00024561	-0.0040886	0.0028654	-0.010566	-0.0018396	9.6521e-05
Q9CR00	0.0028509	0.0021239	-0.00040134	-0.001122	0.00029108	-0.018542	-0.0015341	-0.017086
Q9JM76	0.0063654	-0.0053344	-0.004168	-0.0033612	-0.0018084	-0.0043772	0.00078853	-0.0080621
Q6DFW4	-0.00080428	-0.0064032	0.0087938	1.5604e-05	0.0001909	-0.0096172	-0.0026217	0.0039418
P42859	-0.0013597	-0.0062316	0.0012316	-0.0020455	0.0016253	0.0063416	-0.0048414	0.0041241
O08739	0.010632	-0.0091296	-0.0063614	0.0054344	-0.012375	0.0084607	-0.019787	0.0035658
Q6Y5D8	-0.0079349	-0.0040054	-0.0010445	-0.0022791	0.0025342	-0.005452	0.0013754	-0.016913
Q9EPK7	0.0020494	-0.0045635	0.0039104	0.00033398	-0.007167	-0.006906	-0.010713	0.0077006
P59808	-0.00094814	0.0077437	-0.0010799	-0.0018653	0.0033219	-0.010926	0.0022806	0.012991
Q8C854	0.0058313	0.0025065	-0.0062963	-0.00025204	0.001892	0.00055544	-0.00259	-0.0042685
P47811	0.0017462	-0.014489	-0.004824	0.004695	-0.007231	0.0011334	-0.0076904	0.00060184
O70252	0.0013274	-0.0050623	-0.0073391	0.0024118	0.00076629	-0.0035965	-0.0035358	-0.0044166
P09470	0.015899	0.0093376	0.0094242	-0.022323	-0.0035166	-0.0058705	0.0063974	-0.016839
Q9Z0P5	0.022827	-0.0055949	-0.0073055	0.0049837	-8.2473e-06	-0.0017591	-0.0049689	-0.01263
P97311	0.028904	-0.0050533	-0.0082574	-0.0086797	0.016518	0.0055202	-0.019462	-0.0082262
P35831	0.011565	-0.0050195	-0.0038389	-0.002105	-0.0035495	0.0018839	-0.0068404	0.0077164
Q99J99	-0.0029076	0.0023332	0.0057036	0.0022938	0.0070762	-0.015718	0.0011074	0.016147
P63276	0.0044181	-0.00035642	0.0052476	-0.01152	-0.0037298	-0.0080122	0.0021006	-0.00026057
Q9JLV6	0.019762	-0.019509	0.00045743	0.0010701	-0.0026565	-0.004194	0.0015191	0.0028498
Q8BPU7	0.0091355	-0.014059	-0.0068523	-0.0012124	-0.00031259	-0.0021381	-0.0070215	-0.01776
Q62393-3	0.0081229	-0.00026519	-0.0067146	0.0008023	-0.012732	-0.0047888	-0.010713	-0.012501
Q9JK48	0.0073365	0.0058647	-0.0078215	0.0018172	0.0048185	-0.0017742	-0.00086612	0.0080614
Q9R1P0	-0.0025412	-0.00833	-0.0069794	0.0030584	0.0082645	-0.0067068	-3.3784e-05	-0.0082594
Q99MD9	0.023915	-0.0016126	-0.0060412	-0.0047897	-0.0065862	0.00057059	-0.013162	0.0010714
P84084	0.007783	-0.0056901	-0.0010773	-0.0035121	0.0069477	-0.0062157	-0.0080732	-0.00069538
Q8BGC0	0.005206	0.0029214	-0.0054814	-6.031e-05	0.012965	-0.0070103	-4.6533e-05	0.0045109
Q63932	-0.0051577	-0.0069537	-0.0069514	-0.0033798	-0.001806	0.0018844	-0.00041496	0.0039536
O88448	0.00029342	0.0069077	-0.0013186	0.0020104	0.001054	-0.001914	-0.003244	0.01669
A2A8L5	-0.0023848	0.0060844	0.0054056	0.00078777	-0.00058612	-0.0083267	0.004619	-0.0085264
O55106	0.014515	0.0034622	-0.0066308	-0.00096492	0.00058776	-0.0046645	0.0029848	-0.012018
P09541	-0.019394	-0.0058224	0.0074747	-0.0094763	-0.00054157	0.0040245	0.064551	-0.0089653
P62320	0.01747	-0.0062352	-0.0027714	0.012781	-0.002202	-0.036112	-0.010539	-0.01773
Q8BZ98	-0.0024015	-0.011682	-0.0098584	-0.0059228	-0.0075868	-0.0087549	-0.0016591	0.0036947
P99027	0.010871	0.0071382	-0.0087713	-0.0020608	0.0015958	-0.0080016	-0.0044462	0.017451
P60766	0.0037546	-0.0037674	-0.0009596	0.00013964	-0.0087428	0.0040718	-0.0066384	-0.0086758
P28352	-0.0030304	-0.0052348	0.00058953	-0.0035025	0.0058661	-0.01352	0.0073537	0.0083621
P59279	-0.0030592	-0.0058494	0.0052382	0.0044028	0.0035009	0.012084	-0.0046884	-0.0002031
Q8CHH9	-0.001254	0.010839	-0.00021242	-0.018705	0.015479	-0.021861	0.0037694	0.0043748
Q9DBH5	0.0077584	-0.0012461	0.0044404	-0.0021728	-0.0018184	-0.00083787	-0.0082872	-0.0051588
O35598	0.0070157	0.0035746	0.0026682	-0.0033234	0.0046287	-0.0075458	-0.0051424	-0.008407
Q99LD4	-0.0037062	-0.0016375	0.0058995	-0.0016003	0.007131	-0.0043776	-0.0046729	0.007707
O09061	0.0065014	0.003535	-0.0045332	0.0019263	0.0031373	-0.0040643	-0.0027147	0.0003703
Q8BSL7	0.00057565	-0.0096948	-0.0062048	-0.0024541	-0.0033772	0.0030882	-0.013204	0.016831
O35678	0.021181	0.032058	-0.014429	0.0089154	0.0014526	0.00075977	0.0028416	0.0066471
Q99PL6	-0.011048	0.00066411	0.0017621	-0.002541	0.0020549	-0.01172	0.0007136	0.0005798
Q920E5	-0.0027141	0.0024313	0.015359	-0.011971	0.0080616	-0.01135	0.012863	0.0087139
Q8BKI2	0.0010339	0.00101	-0.0054783	0.00099092	0.006538	-0.0015305	-0.00092993	-0.017225
Q8BWW9	-0.0033827	0.00031059	0.0024022	-0.0010866	0.0050834	-0.0085404	-0.0018445	-0.0085328
O35309	0.017622	0.00028695	-0.012819	0.006734	0.0029184	0.0010653	-0.0060556	-0.016238
P63085	-0.0034528	-0.0028231	-0.0010566	-0.004979	-0.0029844	-0.0055362	-0.007256	0.0082426
O08807	0.013183	0.012582	-0.014454	-0.0011167	-0.004719	-0.0019375	-0.0074024	0.0093923
Q6PD03	0.0060989	-0.0052649	-0.0025367	0.00091847	0.0043172	-0.0055611	-0.0075915	0.016506
Q3UZ39-2	-0.0058176	0.0077371	8.6671e-05	-0.0017224	-0.002092	0.0053607	0.0040815	0.0084789
Q66JS6	0.0052213	0.0034418	-0.0017382	0.0038482	-0.00045865	-0.0028639	-0.0037808	0.0087333
Q91YP2	0.004975	0.0016404	-0.0017384	-0.0036212	0.0012433	0.0024082	-0.0013695	-0.012409
Q3UKJ7	0.0013354	-0.0084457	-0.0026871	-0.00021088	0.0062598	-0.0090947	-0.0040143	0.0008243
Q80VI1	-0.0016053	-0.0012972	-0.00084247	-0.0020267	0.0010389	-0.0040432	0.0012834	0.0079579
Q99K30	-0.0033167	0.0098692	0.0069503	-0.0068668	0.0032279	-0.010236	0.0034294	-0.017834
Q64012-2	0.013041	0.0033958	-0.0014471	0.0010501	-0.0080737	-0.0053834	-0.012108	0.017314
Q9R0B9	0.015076	-0.0041349	-0.0063251	-0.013866	-0.013327	0.0081994	-0.026135	-0.0039689
Q6A065	0.0034314	0.0024927	-0.0086184	0.0023801	0.0069053	0.0051951	-0.0012029	-0.013306
Q80UK0	-0.0067182	-0.0062495	0.00025434	0.006916	0.0022156	0.0049444	-0.0017451	-0.0039494
P36993	-0.005365	0.0010682	-0.00053081	0.0052048	-0.0032748	0.0056787	-0.0023384	-0.0079966
P51655	-0.0095811	0.0062456	7.3149e-05	-0.0084842	-0.011986	-0.004174	-0.00043097	0.011641
Q64213	0.011016	0.0056634	-0.0036873	-0.0015058	0.0049949	-0.0092533	-0.0020248	-0.0048881
Q8BH86	0.0004837	-0.0016441	0.0011938	0.004898	0.0048449	-0.012657	0.00096524	-0.0036428
Q9ES74	-0.0061471	-0.0082826	-0.0029148	0.00010674	-0.0027437	0.0032032	-0.003819	-0.004261
Q61599	0.038061	-0.033868	-0.0054332	0.013443	0.008863	-0.0036938	0.0072452	0.0096978
Q3TDD9	0.008467	-0.0016866	0.0021467	-0.0017084	-0.0026352	-0.004722	-0.007735	0.0094406
Q9JI10	0.0084979	0.002006	-0.0057763	-0.0056219	0.0075904	-0.0044507	-0.0070063	0.012268
Q9D394-2	-0.004752	-0.0010856	-0.00017412	-0.0022762	0.010732	-0.0095991	0.0027817	0.0081365
Q9QYI3	0.014132	0.0022161	0.00068411	0.0039384	-0.00010171	-0.0032003	-0.00098663	0.0084842
Q91YN5	0.014826	0.0064348	-0.0021037	-0.0088815	0.0063762	0.0038494	-0.0079492	0.0083305
Q6EDY6	0.0012516	0.00024815	0.0052084	-0.0090787	0.0047003	-0.00432	0.00018205	0.013223
P02463	-0.015408	0.0015427	0.01089	0.0037792	0.0039401	0.0073336	0.046407	0.011558
Q9Z2G6	0.0029088	-0.00041932	0.0048218	-0.00085864	-0.0028335	0.00051872	-0.0070811	0.012754
Q9WUQ2	-0.0059631	-0.0018487	0.0043503	-0.00053719	-0.0011924	-0.015555	-0.0081296	0.0076281
Q69Z37	0.021034	-0.0036253	-0.010738	0.0001514	0.0091332	0.0095769	-0.0012517	0.00035654
Q9DC50	0.0016136	0.0024198	0.0036597	-0.008198	-0.0053205	-0.006455	-0.004317	0.0076543
Q80TM9	-0.0024618	-0.008204	-0.00025014	0.0052063	-0.0030195	0.0063295	0.00013336	0.012203
Q9CZR2	-0.0045238	0.0060516	0.0067249	-0.011138	0.0036785	-0.012183	0.016949	0.0074118
O70145	0.047326	-0.042419	-0.0082558	0.0019416	-0.0014712	0.010378	0.00031528	-0.0045499
Q9R0P9	-0.011995	0.0080606	0.016301	0.0088017	0.015872	-0.0072769	0.0066834	0.017221
O35295	0.00013487	0.0067007	-0.003965	-0.0026973	0.0073895	-0.0058006	0.003263	0.0081349
P47856	0.0093391	-0.011307	0.0041766	-0.00095582	0.0026694	-0.002126	-0.010407	2.127e-05
P61022	0.012064	0.016462	-0.0059798	-0.0039356	-0.0059036	-0.0051434	6.3859e-05	-0.011994
P23506	-0.010082	0.00054681	-0.0012417	0.0096775	-0.0062789	0.012902	9.9766e-05	0.0075268
Q64442	-0.0080179	-0.0013697	-0.0093252	-0.0007161	0.015495	-0.014682	-0.0023169	0.012763
P70268	0.0041107	-0.0062949	-0.0017213	0.0011951	-0.0005525	-0.0020014	-0.0015864	-0.0088814
P49586	0.0046004	-0.00066073	-0.0067975	-0.00041373	0.0017186	-0.0031661	0.002056	-0.016814
Q9JLI6	0.0035976	0.00082091	-0.0083924	0.0036868	0.0029996	-0.0043054	0.0053467	0.0082888
Q571E4	0.011401	-0.0061718	-0.0026612	-0.0032876	0.00062755	-0.0080557	-0.0011172	0.01258
P31324	0.026758	0.022995	-0.011674	0.001667	0.0059849	0.001532	0.0050433	0.008793
P61021	-0.0084227	0.0022199	0.0039186	-0.0032053	-0.0031314	-0.001594	-0.0038481	-0.016853
Q9QYR9	-0.014803	-0.0031894	0.0031074	0.0017295	0.014526	-0.011278	0.0025847	0.0046531
P63325	0.0091393	0.00056887	-0.0076522	0.00055328	0.0050228	-0.01247	-0.0085434	0.0035202
Q3UIR3	0.021808	0.002859	-0.020993	0.010645	0.0091913	0.0015138	-0.0052969	-0.00027146
P09528	-0.0066257	-0.0041068	-0.013806	0.01148	0.0080743	0.023793	-0.012101	0.011523
Q9CR62	-0.0097939	-0.0059919	0.0068576	0.0047759	0.0057156	-0.0003719	-0.0019299	-0.01616
Q99L20	-0.018062	0.00089985	0.012656	-0.0055481	0.008442	-0.019133	0.010855	-0.00020747
Q9D2M8	-0.0073501	-0.0079472	-0.012233	-0.011036	-0.0044039	-0.0029557	0.00025769	-0.0003443
Q8CBW3	0.0086662	0.0043216	-0.003718	0.0024818	-0.0059929	0.001203	-0.0046903	-0.0084993
Q6P9R2	-0.0061433	-0.0022233	0.003035	0.0014238	0.0030096	-0.0041919	0.00041673	0.00048333
Q9WU79	-0.006549	-0.00081483	0.0014465	-0.0045884	0.0014321	-0.0062667	0.0046033	-0.0047069
Q8BSQ9	0.0092221	-0.0025207	-0.0017556	0.0024957	0.0023706	-0.013346	-0.0046648	0.0074176
Q9CXS4	-0.010095	0.0024504	-0.0024731	0.0083521	0.018636	0.0024948	0.0058105	0.0052171
P84104	0.010351	0.0050544	-0.00046624	-0.00119	-0.0040767	-0.010219	-0.0043579	0.017093
Q8R326	0.0038084	0.004468	-0.0012577	0.0016319	0.014121	-0.007058	0.0077529	-0.00032513
P31750	0.0042458	-0.0010692	-4.139e-05	-0.002175	-0.0044112	-0.00039506	-0.0086505	0.012362
O55111	0.0067874	0.01402	0.00079465	-0.011706	0.0051485	-0.014793	-0.0036228	-0.0082996
P63001	0.004109	-0.012608	0.00089261	-0.0068317	0.010013	-0.0071703	0.00082348	-0.0042605
Q8BW75	-0.0091359	-0.0049875	-0.017617	0.013223	0.021427	-0.012748	-0.019055	0.0047198
Q9CRB6	-0.0053347	0.015586	-0.0020732	0.016727	0.021273	0.012109	-0.018036	-0.016239
P47199	-0.0047316	0.005927	0.002521	0.0019098	-0.0012724	0.00068554	0.0045968	-0.0076685
P61202	-0.001605	-0.008929	-0.0080946	-0.0018038	-0.0020638	-0.011068	-0.002641	-0.0050006
Q9JHS4	0.010005	0.0075056	0.001939	-0.0045062	0.00070027	-0.0060758	-0.0092207	-0.012505
O35379	-0.0034031	-0.0056119	0.00037846	0.0057549	-0.0023471	0.0038903	-0.010693	0.004842
Q62230	0.018282	0.00074114	-0.029874	0.011089	0.0017272	-0.0033952	0.0094934	-0.0048669
Q2UY11	-0.011343	0.0089507	0.0072321	0.00055979	0.02055	-0.0060411	-0.01563	0.012108
Q9CR98	-0.0091646	0.0026673	0.0012339	0.0055644	0.002007	0.0036848	0.0064084	0.0084522
A3KGS3	-0.0040093	0.0049908	0.0059061	-0.00066126	0.0056229	-0.011314	0.0031613	0.0091926
Q8BWQ6	0.00025768	-0.0058827	-9.6888e-05	-0.0055709	0.0023838	-0.00025387	-0.0037574	0.0079792
P47911	0.034492	-0.032675	0.062641	0.031996	-0.0049409	-0.0098191	0.016854	0.005132
Q8BH97	0.022408	0.0048375	-0.010378	0.0072211	0.00052964	-0.0018592	-0.010377	0.0098765
P21956	0.0013028	0.003096	0.016608	-0.041541	0.0025947	-0.028599	0.03164	9.1572e-05
Q8C0I1	0.01033	-0.012365	4.2834e-05	-0.0028965	-0.00016454	0.00068918	0.00090369	-0.0089102
P21447	0.0032636	0.0016909	0.0032622	-0.013303	0.0086052	-0.006736	0.011137	0.0077622
P70399	0.0053853	0.0089572	-0.0031896	-0.0042253	0.014407	-0.0078714	0.0054294	0.013554
P23591	0.0055317	0.00040708	0.002201	-0.0056635	0.0057033	-0.012393	-0.00040684	0.0082353
B1AXH1	0.0073527	-0.004539	-0.0048589	0.0053988	0.0021348	-0.0050324	-0.0098277	0.008609
O88456	-0.0070337	-0.0027634	0.00073994	0.0034134	0.0038749	0.0036409	0.00032475	0.0045283
P59016	-0.000593	-0.0024517	0.0042829	-0.0030233	-0.0050888	0.00071932	-0.0021513	0.00403
Q9EPW0	-0.015563	-0.0057283	-0.00021258	0.00819	-0.00070137	0.034806	-0.011908	0.01313
P97370	0.0042174	-0.004631	-0.006055	-0.0030612	-0.0022094	-0.001902	-0.0020742	-0.017128
Q922U1	0.013881	0.0062267	0.0045572	-0.0025014	-0.0056675	-0.0062449	-0.0060344	0.01281
P57722	-0.009944	0.00075652	0.0038315	-2.5149e-05	0.0036257	-0.0063613	0.0012202	0.003855
P46664	0.0019577	-0.0038014	-0.0012045	-0.0057246	0.0045388	-0.0088937	-0.0015912	-0.0042017
E9Q7D5	-0.0024511	0.0049952	0.0055106	-0.0048958	-0.005906	-0.0098261	-0.0037024	0.0037628
Q8R001	-0.0074891	-0.0052772	0.0006342	0.0006068	0.010613	0.0027074	-0.0016143	-0.0011658
P03987	-0.016666	-0.0016191	0.012666	-0.0031883	0.054065	-0.035942	-0.043836	0.0085766
Q00915	0.0045609	-0.001218	0.0099412	-0.0082163	-0.018911	-0.00087788	-0.013237	-0.010887
Q62077	0.0023359	-0.00017444	0.0061115	-0.0026605	0.00088985	-0.002472	-0.0018785	-0.016726
Q61072	0.0053332	9.3074e-05	0.00051011	-0.0043031	0.0037832	-0.0048428	0.0035783	-0.00015536
Q8BG67	0.00020227	-0.0016745	0.0022266	-0.00086985	0.004249	-0.00076902	0.00011983	0.0043689
Q9DBC3	0.01028	-0.0029664	0.00065908	-0.00089044	0.0046381	-0.0037165	0.0013727	0.0085459
Q9CQW2	8.9946e-06	-0.0070131	0.0051485	0.0091222	-0.017138	0.0095773	-0.0082708	-0.00065152
Q09014	0.052885	-0.047368	-0.0027112	0.0049595	0.0061739	0.0030587	0.0048989	0.0025027
Q9CQX2	-0.0051146	0.0092804	0.0046673	-0.0035663	0.00079913	-0.0079745	0.0053824	-0.0079552
P51410	0.015146	0.0022434	0.0082826	-0.0076711	0.00051196	-0.011628	-0.0077586	-0.001778
Q9Z277	0.01516	-0.011037	0.012616	0.0073083	0.0045259	-0.009138	-0.00049377	0.0017285
Q9Z0H4-6	0.010875	0.002317	-0.007102	0.0099543	-0.0038302	-0.0071329	-0.010724	0.0068985
Q9CSU0	0.010552	0.0035047	-0.0031256	-0.0009832	0.0099895	-0.01204	0.0032627	0.0041519
Q99LJ0	0.01498	0.00061386	-0.0062083	-0.0086225	0.0055926	-0.002709	-0.006989	0.0075762
Q6PIP5	0.0024498	-0.0041413	-0.0023676	-0.0017344	0.0046406	0.00075432	-0.0049418	-0.004621
Q9Z315	0.012083	0.0076535	-0.0059854	0.00039365	0.015625	-0.014163	0.0021383	0.00013147
Q9WVJ2	0.0021548	-0.004934	0.0072842	-0.0016431	0.010967	-0.0068424	-0.0069696	-0.0040892
Q9WVA3	0.009932	0.001579	-0.0021686	-0.0023198	0.0044602	-0.0035845	0.0010913	0.0039769
O88307	0.0005325	-0.0010183	0.0051413	-0.001198	1.8899e-05	-0.0089775	0.0021521	0.01649
Q64133	-0.0082336	0.0027339	0.010264	-0.0055126	-0.009266	0.001853	0.0061381	0.0081923
Q7TNV0	0.012592	-0.0030039	-0.0050836	0.011858	-0.0025835	-0.0088698	-0.0099846	0.012759
Q922Q4	0.0032674	-0.0027496	-0.0069678	-0.0017716	0.003602	-0.0082214	-0.0090588	0.016859
P29387	-0.010197	-0.00091953	0.001876	-0.0011521	-0.0067592	-0.0043253	0.013478	-0.0083803
P63037	0.010442	0.007507	-0.00030449	-0.0074908	-0.0065112	-0.0047787	-0.004817	-0.0048584
Q8WTY4	0.0080288	0.0022376	-0.00084415	0.0019562	0.00117	-0.0050558	-0.0047321	-0.012719
A3KGB4	0.0051444	-0.0036149	0.0011801	-0.0021611	0.0016377	-0.0094235	-0.0063076	0.0068572
Q9DBS9	-0.0048151	0.002535	0.0054145	-0.00034135	0.00043678	0.00047699	0.0058927	-0.00061402
Q99L27	0.00040125	-0.005961	-0.0023324	0.0094842	0.0071246	-0.0031731	-0.0013487	0.0082344
Q8BVE3	0.0077355	-0.0065726	-0.0031462	0.00063464	-0.0024804	-0.00039229	-0.0012227	0.012075
O08582	-0.002947	-0.0029451	0.0027921	0.0028388	0.0015977	0.0013774	-0.00066203	-0.012538
Q9JK81	-0.0003042	-0.00038862	-0.0021214	0.0021536	-1.4095e-05	0.0028398	-0.0029576	-0.0001038
Q9Z1M8	0.0075317	0.0047333	-0.00079763	0.0028914	0.0014357	-0.0069124	-0.0049555	-0.00050401
O88522	0.0026806	0.0075118	0.004328	0.0029176	0.00047967	-0.0045957	0.0020866	-0.016262
Q9ERL7	0.032615	-0.019602	-0.012807	0.009985	0.0076358	-0.00086379	-0.0047175	0.0026987
Q9Z2K1	-0.0032749	-0.021828	0.0063953	0.044773	-0.020098	0.0033536	0.0024055	-0.0038859
Q8BUV3	0.0015475	0.0018848	-0.0040982	0.0016086	0.0020533	0.00034792	-0.0066583	-0.012205
Q6PE01	0.01242	0.0046718	-0.0031547	-0.0041332	0.0053175	-0.020135	-0.004344	-0.012136
P54116	0.0053105	-0.0058004	-0.012246	0.0056305	0.00026228	0.00202	0.00088691	-0.00044672
Q99KK9	0.00022473	0.0021613	0.0013976	0.0016082	0.00053771	8.6324e-05	-0.0035175	-0.008417
Q99LP6	0.005339	0.0091573	-0.0025581	0.0016703	0.0034731	-0.0097321	0.0030258	0.0088809
Q80VA0	0.010662	-0.0070826	-0.0044326	-0.00498	0.0018284	-0.011921	-0.004339	0.0031255
P09581	0.017605	-7.798e-05	-0.0044863	0.019673	-0.010223	-0.0028765	-0.018449	0.016895
Q6ZQ58	0.01101	0.0017188	-0.002249	-0.0014179	0.0070172	-0.011295	-0.0024372	-0.0044629
Q8CCN5	-0.0042	-0.0039911	-0.00094707	0.0034577	-0.0023666	0.00048596	-0.0042198	0.013031
P63028	0.010013	0.0070574	-0.0087568	-0.0044533	0.0022576	-0.0016659	-0.0096318	-0.0048752
Q9JI11	0.017533	-0.0080989	-0.0029063	0.0055127	0.0033928	-0.0064863	-0.0028524	-0.012125
Q8CC86	-0.0021482	-1.0371e-05	3.203e-05	-0.010024	-0.0014964	-0.0050835	-0.013889	-0.012864
P47963	0.022179	-0.021279	0.047346	-4.4254e-05	0.0074951	0.0098537	0.013427	-0.0010923
Q65Z40	0.00592	-0.0044801	-0.00089495	-0.0070491	0.0016045	-0.0079785	-0.0059905	-0.017079
Q6PGH2	0.0048305	0.0077636	-0.0024275	-9.964e-05	-0.0065041	-0.0058454	-0.0039518	0.00032928
Q80XN0	-0.016251	-0.0046007	0.0090821	-0.0080472	-0.0087311	-0.00049299	0.021176	0.0044297
D3YVF0	-0.010292	0.015878	0.018748	-0.032949	-0.028043	-0.042416	0.031972	-0.011233
Q9CX86	0.0062878	0.0062489	0.0012028	0.00082378	-0.006403	-0.010824	-0.0016685	-0.0089948
Q91YI0	-0.0041219	-0.0010131	0.007724	-0.00086633	-0.0048563	-0.0033583	0.0066463	-0.0044557
O08999	-0.0036052	0.0075475	-0.014361	0.011131	0.0030136	0.0034444	-0.042039	0.016133
Q91VH2	0.0063731	-0.00065557	0.0046324	-0.0016073	-0.0077003	0.002625	-0.003627	0.00077967
Q9WUK2	0.0032399	0.0042018	-0.0028014	0.0020432	0.0012044	-0.0040506	-0.0025715	-0.013008
Q9WV60	-0.0072357	-0.0038665	0.00068924	-0.0052528	0.0061494	0.0002771	0.001715	-0.016826
Q9Z0J1	-0.0046215	0.0011971	0.0023918	-0.0041555	0.0048197	-0.011211	-0.0015451	0.0083525
Q8CIG8	0.0016943	-0.0049616	0.0022714	0.00050028	-0.0059382	0.0020268	-0.0084378	-0.0004876
Q8VDW0	0.018132	-0.0086486	-0.0063893	-0.00562	0.014206	-0.0024174	-0.0079337	0.012613
Q60972	0.013174	0.0054372	-0.0055964	-0.0022453	0.0042102	-0.0088928	-0.0014462	-0.013625
Q9Z1G4	0.00017325	0.00017182	0.0041221	-0.0025002	-0.00069323	-0.0042444	0.0060615	-0.016998
Q9DCS9	-0.0032295	0.0079958	-0.0065726	0.00082378	0.0019785	-0.0025451	0.0012188	-8.5155e-05
Q9D2Y4-2	0.018575	0.0019691	-0.0047228	-0.0088212	0.0016143	0.0063358	-0.0059291	-0.004037
Q91YS8	0.003953	-0.002684	-0.0010379	-0.00072313	-0.0036229	-0.0096826	-0.011033	-0.0047972
O88738	0.0018868	-0.007524	-0.0030023	-0.0015525	0.0037399	0.0012334	-0.0053389	0.0042046
Q8R164	-0.009216	0.0029423	0.0030018	-0.0039906	0.0059238	-0.019476	0.0056677	0.004518
O09044	0.005191	-0.0053604	-0.00050483	-0.00016111	0.0028	-0.011306	-0.0072642	-0.013368
Q8R4C2	-0.0046521	0.00022366	0.0046665	-0.0053504	0.002974	-0.0021963	0.0019647	0.0080985
Q52KR3	-0.0091299	0.0026862	-0.0033711	0.011616	0.0036017	0.010253	-0.0029985	-0.00029182
Q8BMG7	-0.0038655	-0.0040094	0.00047996	-0.00062486	0.0045559	-0.00055451	-0.0036342	0.0080386
Q8VBT9	-0.0006935	-0.0069022	-0.0086305	0.0021263	0.002029	-0.0069175	-0.00012112	0.01695
Q8K0C9	0.0052318	0.0055647	-0.0033105	-0.0010227	0.0078223	-0.011609	-0.0040567	-0.0042824
P61922	-0.010327	-0.00032904	0.0089322	-0.0019043	-0.013168	0.0059443	0.014212	0.0090805
Q8R2S8	0.1019	-0.085945	0.027843	-0.13231	0.086143	0.067348	0.042697	0.03156
Q9WTK5	0.0062548	-0.0099965	-0.011028	0.0059016	-0.0030483	0.013602	-0.017135	-0.0034799
P62242	0.0051468	-0.012584	0.013378	0.011891	-0.021452	-0.0063249	0.0079831	0.0087101
Q8BHL5	-3.1862e-06	-0.014805	-0.0133	-0.00021584	-0.0048294	-0.0011323	-0.0065566	0.013658
Q9CYH2	0.0066578	0.010201	-0.00023041	-0.0051259	-0.006011	0.0068041	0.0061255	-0.007498
Q8R4R6	0.004845	-0.0011818	-0.0018458	-0.0058916	0.0075346	-0.012953	-0.0017575	-0.0092371
Q5U458	-0.0093395	-0.0047955	0.003408	0.008474	0.0068808	-0.0013147	-0.0021989	0.0041233
Q80UJ7	-0.0027004	-0.0040865	-0.0011174	-0.00026516	0.0037733	-0.003239	-0.0020406	-0.013278
P97390	-0.0027627	-0.0046699	0.0017104	0.0017267	0.0013705	-0.0037538	-0.0015494	0.0042201
Q99M87	-0.0011892	0.0034275	-0.0030356	0.0073198	0.0019386	-0.0019932	-0.0044982	0.011466
Q8R2Z5	-0.006292	0.0015933	0.0017352	0.0035073	0.0051236	-0.010809	0.0028089	-0.012043
Q8BP92	0.00037396	0.0092087	-0.0041752	-0.0032975	0.0091158	-0.0058105	0.011657	-0.016452
Q9CXF4	0.0053425	-0.00081718	0.0020735	-0.0074393	0.0027435	-0.0076685	0.00014234	-0.00036726
Q9JIS8	0.00073554	-0.0038937	-0.0011329	-0.0036088	0.00041847	-0.0040693	-0.00026021	-6.6986e-05
Q9R1R2	-0.0064696	-0.0066711	-0.00057159	0.00059338	0.005683	0.0014879	-0.001451	0.0036884
Q6NZB0	0.0070814	0.003226	-0.0033687	0.0010705	0.0058705	-0.0084925	0.0015523	0.012391
P70429	0.017193	-0.0099144	-0.031294	0.01913	0.0040264	-0.012482	-0.001769	0.0068803
Q4QRL3	0.016455	-0.012219	-0.0010472	0.012269	0.00011566	0.0072997	-0.0012357	-0.0049714
Q9JM52	0.00074533	-0.0063156	-0.00083532	0.00013957	0.0043955	-0.0020682	0.0025625	-0.0039867
Q4VAA2	0.0052697	0.0052903	-0.0081149	-0.0025894	0.0060334	-0.0069424	-0.0018404	-0.0047248
O88543	-0.00693	-0.0085763	-0.007571	-0.00014837	0.0053774	-0.0094474	0.0054811	0.012788
O35601	0.010392	-0.0084248	-0.02697	0.013879	-0.0027368	0.014381	-0.027003	0.0057998
P53811	0.0043119	0.0022471	0.0014809	-0.0019459	0.005249	-0.0074583	-0.0024414	0.003778
Q922D4	0.0060677	-0.002376	-0.0006411	-0.0014055	0.0089847	-0.0072205	-0.0045495	0.012374
Q8K012	-0.0017834	0.0035584	-0.0012403	-0.0023308	0.0080284	-0.0076468	-0.0022073	0.0082872
Q9JLM8	0.012968	0.00046303	-0.0097375	0.006769	-0.0040651	0.0056744	-0.016886	-0.0094054
Q62351	0.023651	-0.01493	0.0068039	0.032256	-0.012122	0.010412	-0.01715	0.0046024
A3KMP2	-0.0085381	0.00071797	0.00039187	-0.0028871	0.0087211	-0.01171	0.0016593	0.0038675
Q9CYI4	0.011799	0.00093797	-0.0060077	0.0044122	0.0059725	0.0038398	-0.0052481	0.012786
Q0KL02	0.00054775	-0.0029345	0.00084378	0.0024416	0.0010543	0.0014072	-0.0054831	-8.6711e-05
Q9DCS3	-0.0027165	0.008953	-0.0015158	-0.00032441	-0.0023815	-0.00073103	0.0095265	-0.017034
P61028	0.011658	-0.020703	-0.008113	0.011109	0.007761	-0.0058016	-0.0091628	-0.0038483
P00920	0.027794	0.04358	-0.017115	0.018657	-0.025497	0.021737	0.011718	0.00037698
P97742	-0.0015955	-0.0037654	0.0019388	-0.0035409	0.0045223	-0.0076386	-0.00097663	0.0082549
Q99LM2	-0.0037343	-0.006004	-0.0051449	-0.0026876	0.00052723	0.0035242	-0.00030848	-0.0087753
P47941	0.0056684	0.0034555	-0.0059081	0.0017962	0.0068371	-0.0090228	-0.0015347	-0.012474
Q91X43	-0.0046145	0.0096427	0.0041423	-0.0019129	-0.007355	0.00061876	0.0061924	0.0036222
P35585	-5.3268e-05	-0.0014276	-0.0042527	-0.0019536	0.00041385	0.026437	-0.00337	0.008085
P97855	0.0092905	0.0048589	-0.0037973	0.0020952	0.0061104	-0.0015514	-0.005424	-0.00055761
P28740-2	0.0048981	-0.0049677	-0.0050939	-0.0028815	0.0036007	-0.0031064	-0.0055928	-0.017243
Q6NV83	0.0020287	-0.0027296	0.0041657	-4.8216e-05	-0.0088236	-0.0040913	-0.01223	0.017004
Q9WTL7	0.0036952	-0.0011867	0.0035256	-0.0014934	-0.001634	-0.012846	-0.0057294	-0.005054
Q9QXD8	0.0060305	0.0012888	-0.0011677	-0.0039675	-0.0028631	-0.0027891	-0.0026633	0.012639
P46061	0.0070367	-0.0028932	0.0027948	-0.0041279	0.0002593	-0.0076512	-0.0085778	0.0082269
Q61136	0.0063992	0.0022144	0.00018257	-0.0031294	-0.0010867	4.4347e-05	-0.013056	6.6334e-05
Q3UJD6-2	0.0068732	0.0054866	0.0016546	-0.014095	-0.011125	-0.0057514	-0.011408	-0.012333
P47809	-0.0064954	-0.0052	0.0021379	0.0023049	-0.0057545	0.0099482	0.0062646	-0.012387
P54728	-0.00031496	0.010587	-0.00054962	-0.0010079	0.0099414	-0.011541	0.0045636	0.0055577
O55234	-0.0053702	-0.003628	0.0073097	-0.00068397	-0.0032863	0.011431	-0.00051022	0.0010931
P08030	0.0037367	-0.015944	-0.012144	-0.0015923	0.0078332	0.0057989	-0.0034718	0.001368
Q9D5V6	0.0053806	0.0067887	-0.0015857	-0.0011413	-0.0018309	-0.0031758	0.00079044	0.0036923
Q99JF8	0.0071136	0.0041084	-0.0045246	0.01066	0.0024758	-0.015517	-0.0034856	-0.0073255
Q8C166	0.0023808	-0.0050306	-0.00243	0.0019419	0.0023572	-0.0028591	-0.0023927	-0.0043214
Q9EQ06	-0.0048081	-0.009953	0.010472	0.0013154	0.0039764	-0.0031552	0.0020483	-0.017954
Q91ZR2	-0.0031221	-0.0018495	0.003173	-0.0077079	0.0093745	-0.014254	0.0036175	-0.0043362
P23198	0.0078115	0.0027596	-0.00029904	0.00012826	-0.0016535	-0.014856	-0.0078552	0.0033671
P70362	-0.00212	0.0023974	8.5163e-06	-0.0023761	0.0021961	-0.0064561	-0.0015548	-0.008327
P08103	0.019104	-0.020323	-0.012331	0.0066206	0.00020632	0.0073675	-0.0097757	-0.0097831
Q8BK72	0.011264	-0.0035396	-0.0012325	-0.0036193	-0.0049728	0.0012901	-0.010621	-0.0039666
Q8JZU2	0.0030444	0.015431	0.0018013	-0.0033288	-0.0098546	-0.0095509	0.00051712	0.00014811
P00493	0.00030128	-0.0075999	-0.0069216	0.0040816	0.002252	0.00041025	-0.009055	0.017348
Q9DCM0	-0.0067714	-0.002305	-0.0040606	0.015339	0.0018732	0.012863	0.0061783	0.0053347
P54265-5	-0.023224	-0.006925	0.00089877	0.011654	-0.0035955	0.014324	0.0058788	-0.0080676
Q99LB6	0.001481	0.0032996	-0.003065	0.005066	0.002249	0.003524	-0.00028135	-0.012066
P98197	-0.0027018	0.0021285	0.0067901	-0.0023485	0.0023875	-0.003004	0.0039037	0.0037208
Q9CZ04	-0.0012889	-0.0018431	-0.00025289	0.001739	0.0069535	0.00049916	-0.0011126	-0.016635
Q9ERB0	0.0076531	0.003224	-0.0056795	0.00020851	-0.00060393	-0.0074177	0.0025376	0.012627
Q6NSR8	-0.0047848	0.00066312	-0.0032191	-0.00033228	-0.0034547	-0.0074824	-0.0044723	-0.00030438
Q9CQC9	-0.0014071	-0.0019748	0.0040627	-0.003275	0.0035394	-0.009778	-0.0075816	0.012319
Q6ZWR6-2	0.0078681	-0.0070126	-0.00050902	0.0032069	-0.001503	-0.0097273	-0.0019552	0.0037579
Q06138	-0.014543	-0.016414	-0.0073634	0.0033483	-0.0030617	-0.0073169	0.001646	0.017026
P34152	0.0010019	0.0012429	0.0034632	-0.0080579	-0.0066477	0.0021237	-0.0054795	0.016528
Q9JIW9	-0.0033413	-0.0030987	0.0017854	-0.0014605	0.0015093	0.0051682	-0.0031245	0.0084006
Q8JZM7	0.0072316	-0.00039112	0.00015932	-0.0053278	0.0014577	-0.0060703	-0.0017589	0.016746
Q60739	0.0069915	0.0087583	-0.0019185	-0.0015095	-0.0013658	-0.0013006	-0.0036154	0.012694
Q8CAS9	0.020835	-0.0039693	-0.0059817	0.012368	0.0017358	0.0035473	-0.0071336	0.012691
Q8BU85	-0.012828	0.0054288	-0.0024813	0.0041104	-0.0073607	0.0076323	-0.00174	0.00468
P25799	0.0098577	-0.0026661	-0.0030026	0.0042198	0.0032232	-0.0016965	-0.0057529	0.01696
Q9QYJ3	0.0072395	0.0076811	0.0008815	-0.0030556	0.0047681	-0.0082359	0.00060768	-0.0088499
Q8K4B0	0.0049324	0.0024319	0.0024428	0.0012967	-0.0056829	0.0029153	-0.0010752	-0.0081921
Q64674	0.0093496	0.0042862	-0.0034267	-0.0031943	0.0010111	-0.0018103	-0.0062902	-0.0083675
Q9DC61	-0.0047447	-0.0042122	-0.0063766	0.0029116	0.0062649	-0.0004544	-0.0024239	0.008561
Q9R099	0.0077836	0.00043424	-0.0010693	0.0026868	-0.01348	0.0039506	-0.011471	0.012184
Q99KK2	-0.0074374	-0.0043266	0.0074415	0.00028266	0.0057861	-0.0009144	0.0049967	-0.013167
Q9CQD1	0.0010025	-0.0022746	0.00060041	0.002631	-0.0048021	-0.00052798	-0.0087378	-0.0084764
Q3THG9	-0.001227	0.00079311	-0.0056343	0.0053185	-0.0039755	0.0060825	-0.010872	0.0083267
Q9D2N9	-0.0023561	-0.0033696	-0.00039486	-0.001572	-0.0051692	-0.0013799	-0.00057195	0.0042066
P83940	0.003949	-0.0020074	-0.01498	0.019671	0.0070747	0.013385	0.0025873	-0.00028149
Q8CI59	0.018348	0.013534	0.0030665	-0.0053186	-0.0090878	-0.0018689	-0.0015014	0.009738
Q8BRT1	0.00085348	0.00031429	0.0010251	-0.0016371	-0.0061634	0.0027908	-0.0052146	0.008283
C0HKD9	0.0060777	0.0046643	-0.0013756	0.0010343	0.0039654	-0.0079614	-0.0039934	-0.012148
P24668	0.011071	0.0018114	-0.004728	0.00040155	-0.008971	0.0052311	-0.010645	-0.0031909
Q9D1M0	0.0017847	0.0024437	0.00096397	0.0047517	-0.00049521	0.0016527	-0.0049974	-0.012829
Q91ZU6-5	-0.0035557	0.013222	0.017115	-0.0055294	0.00038523	0.020075	0.020324	-0.00029309
P57784	0.0061853	-0.0054956	-0.0039095	-0.0025984	0.0029846	-0.011208	0.0013148	0.00452
Q8VDK1	-0.010986	-0.0088915	-0.0077584	0.0063679	0.0047826	-0.0069917	0.0052454	-0.011684
Q07456	0.019165	-0.0024727	0.0085159	-0.038683	-0.0022682	0.0091448	0.0028616	-0.0060473
Q8BKX1	0.011243	0.0019273	-0.0017851	-0.0016664	-0.0058863	-0.0089159	-0.0013709	-0.013274
Q99LD8	0.00014825	0.011234	0.0027187	-0.0064793	0.0057724	-0.0064824	0.005591	-0.0038873
P62889	0.0063171	-0.011277	0.0076397	0.0043461	-0.0042803	0.005104	-0.011568	-0.012182
Q62433	0.00078944	-0.0028655	0.0044648	-0.0033701	0.0055525	-0.013095	-0.0010303	-0.00503
Q7TNP2	0.010435	0.0022255	0.0027797	0.0014579	0.0029094	0.0084323	-0.0056924	0.0083972
P05480	-0.0029983	-0.0026863	0.0021011	0.00078488	0.0047135	-0.0036391	0.0020538	-0.012844
Q9WTX8	0.0085231	0.0021716	-0.00058462	-0.0031364	0.008335	-0.010158	0.0013829	0.0037037
Q60716	0.014798	-0.0050023	-0.015077	0.0018634	-0.0039341	0.014108	-0.019838	-0.0045987
Q8CHC4	0.0099904	-0.0069478	-0.0036551	-0.0027337	0.0030085	-0.0084534	-0.0054963	0.0039876
P0DOV1	0.018868	-0.0044009	-0.014947	0.016873	-0.0098603	0.0047611	-0.02149	0.0077548
P54729	0.0031861	0.00076898	-0.0026033	-0.0011858	0.0053137	-0.0057507	-0.0042581	-0.0047738
Q9Z0F7	0.003732	0.026929	-0.0041703	0.0072166	0.020844	-0.0040275	0.017515	-0.014693
P17225	0.0057392	-0.0010573	-0.0013181	-0.0090964	0.0039651	-0.013496	-0.0081218	4.3472e-05
P19783	-0.0025879	0.0033602	-0.00050851	0.0052239	-0.00051915	0.001253	-0.00030784	0.0039325
Q8R2G4	-0.022285	-0.011071	-0.006892	0.022566	0.0080426	0.019916	-0.010196	0.0034112
P43025	0.002021	0.015744	0.0059211	0.0030612	0.0090638	-0.015198	0.0023185	-0.012485
Q3UFY7	-0.013025	-0.0093249	-0.0049303	0.0087842	0.0047944	0.0057729	-0.0034626	-0.0079747
Q99LG2	-0.0070691	-0.012153	9.3567e-05	0.0063845	-0.0041846	0.00045782	-0.005975	0.0077513
P35922-7	0.0069436	-0.0029636	-0.0038478	-0.0014977	0.0030465	0.001401	-0.01175	-0.00020002
Q9EPJ9	0.010001	0.0012412	-0.0041401	0.00036518	0.00060588	0.0034494	-0.010379	0.0081392
O35343	-0.0043379	-0.0047697	-0.0054453	-0.001241	0.0053253	-0.0010699	-0.0070493	0.016919
Q922Q1	-0.0071217	-0.0010148	0.0061439	-0.0032273	-0.004987	-0.0032429	0.0015354	0.017091
Q8BX90	0.01713	0.00073956	-0.0017876	-0.004644	0.0020076	0.0010776	0.0019308	-0.0043882
Q99LI7	0.0084144	-0.0011962	-0.0012876	-0.0049023	-0.0021322	-0.007883	-0.01394	0.0082496
Q80VD1	-0.0039116	0.0022084	-0.0036506	-0.006722	0.0061632	-0.0041128	0.0028526	-0.00031405
Q91V12	-0.00035742	-0.0021645	0.000114	-0.0014789	0.0013605	-0.0069081	-0.0037826	-0.00019512
P54869	-0.020309	-0.011202	-0.008395	0.028249	0.032908	0.0029264	-0.039	-0.014121
Q8K2V1	0.0077491	-0.0026214	-0.0043382	-0.0063848	0.0036513	-0.00574	-0.0089378	-0.012236
P97471	-0.017518	-0.010357	0.0029433	0.020808	0.0016992	0.021545	0.013694	0.01347
Q9ERE2	-0.033627	-0.088194	-0.17617	-0.017391	-0.066338	-0.063194	0.041624	-0.012369
Q6ZPZ3	0.0099623	-8.0983e-05	-0.0046043	-0.0027907	-0.0032083	-0.0052155	-0.0018927	0.016503
Q6NVE8	0.00062166	0.004177	-0.0038584	0.0019669	-0.0081526	-0.0014777	-0.0027478	0.0042895
Q9CZC8	-0.0024431	0.013118	0.0067637	-0.0095333	0.0036967	-0.0064796	0.0025626	-0.0082386
P62996	0.012274	0.0057516	-0.004975	0.0021004	0.0024607	-0.0087455	0.00078077	0.012128
O35381	0.0070726	0.006574	-0.0045982	-0.0025364	0.0097025	-0.013826	0.0014117	0.011558
P54103	0.014568	0.0019007	-0.00091706	0.0038627	0.00068643	-0.0032228	-0.0039271	0.015446
Q99N50-2	-0.0060388	0.0038659	0.0054183	0.0001532	0.0072234	-0.0093062	-0.002017	0.011399
P41233	0.0081907	-0.014286	0.00059665	0.0039562	-0.0060053	-0.002204	-0.0036425	-0.0039926
Q60780	0.0048386	0.0011308	-0.0092342	0.0042939	0.0027705	0.0017092	-0.0095982	-0.0042335
[truncated: 3,987 more rows]
