# Supplementary material for: Host tissue proteomics reveal insights into the molecular basis of Schistosoma haematobium-induced bladder pathology
Source: PLoS Negl Trop Dis. 2022 Feb 15;16(2):e0010176. doi: 10.1371/journal.pntd.0010176 (PMC8846513; doi:10.1371/journal.pntd.0010176)
Supplement: S6 Table — (XLSX) [file pntd.0010176.s009.xlsx]

## Sheet: univAnalReport
Accession	Description	Mean_Controls	SD_Controls	Mean 1_Cases	SD 1_Cases	Fold Change (Cases/Controls)	Up or down regulated	p.value.origin
A1L314	Macrophage-expressed gene 1 protein OS=Mus musculus OX=10090 GN=Mpeg1 PE=1 SV=1	97.25	-28.071	105.725	-18.162	1.08715	up	0.63027
A2A432	Cullin-4B OS=Mus musculus OX=10090 GN=Cul4b PE=1 SV=1	101.7	-4.313	97.975	-4.075	0.963373	up	0.25597
A2A4P0	ATP-dependent RNA helicase DHX8 OS=Mus musculus OX=10090 GN=Dhx8 PE=2 SV=1	94.3	-5.537	108.65	-6.336	1.15217	up	0.05907
A2A5R2	Brefeldin A-inhibited guanine nucleotide-exchange protein 2 OS=Mus musculus OX=10090 GN=Arfgef2 PE=1 SV=1	101.6	-2.206	97.45	-7.033	0.959154	up	0.30318
A2A690	Protein TANC2 OS=Mus musculus OX=10090 GN=Tanc2 PE=1 SV=1	98	-6.346	104.425	-5.87	1.06556	up	0.18769
A2A6A1	G patch domain-containing protein 8 OS=Mus musculus OX=10090 GN=Gpatch8 PE=1 SV=1	93.7	-3.794	106.55	-11.079	1.13714	up	0.07063
A2A6Q5	Cell division cycle protein 27 homolog OS=Mus musculus OX=10090 GN=Cdc27 PE=1 SV=1	102.625	-4.222	97.35	-7.822	0.948599	up	0.28012
A2A6T1	Cerebellar degeneration-related protein 2-like OS=Mus musculus OX=10090 GN=Cdr2l PE=1 SV=1	92.025	-8.607	109.375	-21.532	1.18854	up	0.18517
A2A791	Zinc finger MYM-type protein 4 OS=Mus musculus OX=10090 GN=Zmym4 PE=1 SV=1	96.625	-7.738	102.5	-6.992	1.0608	up	0.30291
A2A7S8-2	Isoform 2 of Uncharacterized protein KIAA1522 OS=Mus musculus OX=10090 GN=Kiaa1522	101.35	-10.388	98.9	-8.877	0.975826	up	0.73216
A2A863	Integrin beta-4 OS=Mus musculus OX=10090 GN=Itgb4 PE=1 SV=1	93.075	-11.51	111.1	-10.009	1.19366	up	0.05602
A2A8L5	Receptor-type tyrosine-protein phosphatase F OS=Mus musculus OX=10090 GN=Ptprf PE=1 SV=1	101.075	-6.667	99.825	-4.176	0.987633	up	0.76142
A2A8U2	Transmembrane protein 201 OS=Mus musculus OX=10090 GN=Tmem201 PE=1 SV=1	104.625	-10.868	96.125	-3.02	0.918757	up	0.18252
A2A8Z1	Oxysterol-binding protein-related protein 9 OS=Mus musculus OX=10090 GN=Osbpl9 PE=1 SV=1	93.175	-4.098	105.425	-5.107	1.13147	up	0.00961
A2AAE1	Transmembrane protein KIAA1109 OS=Mus musculus OX=10090 GN=Kiaa1109 PE=1 SV=4	101.425	-6.212	97.2	-5.443	0.958344	up	0.34573
A2AAY5	SH3 and PX domain-containing protein 2B OS=Mus musculus OX=10090 GN=Sh3pxd2b PE=1 SV=1	93.5	-5.51	106.85	-6.814	1.14278	up	0.02261
A2AB59	Rho GTPase-activating protein 27 OS=Mus musculus OX=10090 GN=Arhgap27 PE=1 SV=1	103.5	-9.003	98.225	-10.107	0.949034	up	0.46534
A2ACP1	Tetratricopeptide repeat protein 39A OS=Mus musculus OX=10090 GN=Ttc39a PE=2 SV=1	106.15	-14.202	94.775	-2.923	0.89284	up	0.0294
A2ADY9	Protein DDI1 homolog 2 OS=Mus musculus OX=10090 GN=Ddi2 PE=1 SV=1	98.25	-4.713	102.625	-7.719	1.04453	up	0.2
A2AF47	Dedicator of cytokinesis protein 11 OS=Mus musculus OX=10090 GN=Dock11 PE=1 SV=1	88.925	-7.792	111.325	-15.34	1.2519	up	0.04045
A2AGH6	Mediator of RNA polymerase II transcription subunit 12 OS=Mus musculus OX=10090 GN=Med12 PE=1 SV=1	99.025	-3.634	105.15	-5.513	1.06185	up	0.11297
A2AGT5	Cytoskeleton-associated protein 5 OS=Mus musculus OX=10090 GN=Ckap5 PE=1 SV=1	101.725	-3.868	97.175	-4.843	0.955272	up	0.19244
A2AHC3	Calmodulin-regulated spectrin-associated protein 1 OS=Mus musculus OX=10090 GN=Camsap1 PE=1 SV=1	102.225	-4.009	98.825	-2.155	0.96674	up	0.18575
A2AIG8	1-aminocyclopropane-1-carboxylate synthase-like protein 1 OS=Mus musculus OX=10090 GN=Accs PE=2 SV=1	102.4	-3.153	99.4	-2.131	0.970703	up	0.16592
A2AIV2	Protein virilizer homolog OS=Mus musculus OX=10090 GN=Virma PE=1 SV=1	94.525	-3.926	105.05	-8.788	1.11135	up	0.07138
A2AJ15	Endoplasmic reticulum mannosyl-oligosaccharide 1,2-alpha-mannosidase OS=Mus musculus OX=10090 GN=Man1b1 PE=1 SV=1	93.6	-7.682	108.05	-6.877	1.15438	up	0.03104
A2AJI0	MAP7 domain-containing protein 1 OS=Mus musculus OX=10090 GN=Map7d1 PE=1 SV=1	95.475	-1.234	103.425	-5.879	1.08327	up	0.07066
A2AJL3	FGGY carbohydrate kinase domain-containing protein OS=Mus musculus OX=10090 GN=Fggy PE=1 SV=1	96.9	-11.532	101.175	-12.293	1.04412	up	0.63007
A2AJT4	Arginine/serine-rich protein PNISR OS=Mus musculus OX=10090 GN=Pnisr PE=1 SV=1	95.15	-14.351	107.5	-11.503	1.1298	up	0.22785
A2AKG8	Focadhesin OS=Mus musculus OX=10090 GN=Focad PE=1 SV=1	98.875	-3.16	97.35	-5.796	0.984576	up	0.66032
A2AKX3	Probable helicase senataxin OS=Mus musculus OX=10090 GN=Setx PE=1 SV=1	99.6	-4.461	98.375	-4.208	0.987701	up	0.70336
A2ALU4	Protein Shroom2 OS=Mus musculus OX=10090 GN=Shroom2 PE=1 SV=1	93.2	-5.048	104.8	-6.426	1.12446	up	0.02961
A2ALW5	DnaJ homolog subfamily C member 25 OS=Mus musculus OX=10090 GN=Dnajc25 PE=1 SV=1	97.65	-3.156	102.6	-2.531	1.05069	up	0.05
A2AMZ4	NADH dehydrogenase [ubiquinone] 1 alpha subcomplex assembly factor 8 OS=Mus musculus OX=10090 GN=Ndufaf8 PE=1 SV=1	102.225	-12.802	99.975	-9.141	0.97799	up	0.78444
A2AN08	E3 ubiquitin-protein ligase UBR4 OS=Mus musculus OX=10090 GN=Ubr4 PE=1 SV=1	99.3	-1.581	99.5	-5.985	1.00201	up	0.95058
A2AP18	1-phosphatidylinositol 4,5-bisphosphate phosphodiesterase eta-2 OS=Mus musculus OX=10090 GN=Plch2 PE=1 SV=2	103.675	-6.443	96.225	-7.592	0.928141	up	0.1852
A2APT9	Kelch domain-containing protein 7A OS=Mus musculus OX=10090 GN=Klhdc7a PE=1 SV=3	106.575	-10.249	92.8	-7.82	0.870748	up	0.07646
A2APV2	Formin-like protein 2 OS=Mus musculus OX=10090 GN=Fmnl2 PE=1 SV=2	92.225	-2.155	107.65	-9.839	1.16725	up	0.04866
A2AQ07	Tubulin beta-1 chain OS=Mus musculus OX=10090 GN=Tubb1 PE=1 SV=1	65.575	-6.188	146.95	-93.694	2.24095	up	0.18067
A2AQ19	RNA polymerase-associated protein RTF1 homolog OS=Mus musculus OX=10090 GN=Rtf1 PE=1 SV=1	93.775	-3.703	106.975	-5.242	1.14076	up	0.00626
A2AQ25	Sickle tail protein OS=Mus musculus OX=10090 GN=Skt PE=1 SV=1	100.925	-6.012	101.25	-3.835	1.00322	up	0.93034
A2AR02	Peptidyl-prolyl cis-trans isomerase G OS=Mus musculus OX=10090 GN=Ppig PE=1 SV=1	92.675	-3.876	107.4	-6.144	1.15889	up	0.0067
A2ARA8	Integrin alpha-8 OS=Mus musculus OX=10090 GN=Itga8 PE=1 SV=1	108.125	-8.437	93.1	-5.901	0.86104	up	0.02667
A2ARP1	Inositol hexakisphosphate and diphosphoinositol-pentakisphosphate kinase 1 OS=Mus musculus OX=10090 GN=Ppip5k1 PE=1 SV=1	102.225	-1.85	96.225	-4.932	0.941306	up	0.06298
A2ASQ1	Agrin OS=Mus musculus OX=10090 GN=Agrn PE=1 SV=1	102.575	-6.077	97.325	-5.355	0.948818	up	0.2425
A2ASS6	Titin OS=Mus musculus OX=10090 GN=Ttn PE=1 SV=1	98	-7.665	100.2	-18.121	1.02245	up	0.83047
A2AT37	Regulator of nonsense transcripts 2 OS=Mus musculus OX=10090 GN=Upf2 PE=1 SV=1	100.625	-2.67	99.125	-3.262	0.985093	up	0.50341
A2ATU0	Probable 2-oxoglutarate dehydrogenase E1 component DHKTD1, mitochondrial OS=Mus musculus OX=10090 GN=Dhtkd1 PE=1 SV=1	103.25	-10.753	96.775	-2.55	0.937288	up	0.31812
A2AVA0	Sushi, von Willebrand factor type A, EGF and pentraxin domain-containing protein 1 OS=Mus musculus OX=10090 GN=Svep1 PE=1 SV=1	92.3	-4.343	106.1	-6.104	1.14951	up	0.05714
A2AWA9	Rab GTPase-activating protein 1 OS=Mus musculus OX=10090 GN=Rabgap1 PE=1 SV=1	103.875	-3.269	95.475	-3.783	0.919134	up	0.05714
A2AWP8	Rho guanine nucleotide exchange factor 10-like protein OS=Mus musculus OX=10090 GN=Arhgef10l PE=1 SV=1	103.1	-3.459	96.525	-1.621	0.936227	up	0.01377
A2AX52	Collagen alpha-4(VI) chain OS=Mus musculus OX=10090 GN=Col6a4 PE=1 SV=2	105.8	-7.668	97.7	-5.604	0.92344	up	0.13894
A2BDX3	Adenylyltransferase and sulfurtransferase MOCS3 OS=Mus musculus OX=10090 GN=Mocs3 PE=1 SV=1	100.825	-1.024	102.675	-3.47	1.01835	up	0.34595
A2BE28	Ribosomal biogenesis protein LAS1L OS=Mus musculus OX=10090 GN=Las1l PE=1 SV=1	95.325	-7.641	103.85	-5.517	1.08943	up	0.12042
A2BH40	AT-rich interactive domain-containing protein 1A OS=Mus musculus OX=10090 GN=Arid1a PE=1 SV=1	95.775	-5.7	104.3	-4.218	1.08901	up	0.05297
A2CG49	Kalirin OS=Mus musculus OX=10090 GN=Kalrn PE=1 SV=1	101.975	-6.106	97.2	-9.113	0.953175	up	0.41745
A2CG63	AT-rich interactive domain-containing protein 4B OS=Mus musculus OX=10090 GN=Arid4b PE=1 SV=1	102.3	-8.662	100.15	-6.885	0.978983	up	0.71097
A2RSJ4	UHRF1-binding protein 1-like OS=Mus musculus OX=10090 GN=Uhrf1bp1l PE=1 SV=2	101.575	-4.591	97.925	-3.48	0.964066	up	0.25204
A2RSQ0	DENN domain-containing protein 5B OS=Mus musculus OX=10090 GN=Dennd5b PE=1 SV=2	100.45	-4.99	99.725	-3.255	0.992782	up	0.81581
A2RSY6	TRMT1-like protein OS=Mus musculus OX=10090 GN=Trmt1l PE=1 SV=1	95.5	-4.205	103.25	-3.915	1.08115	up	0.03567
A3KGB4	TBC1 domain family member 8B OS=Mus musculus OX=10090 GN=Tbc1d8b PE=1 SV=1	96.1	-4.65	103.25	-3.638	1.0744	up	0.05171
A3KGF9	Coiled-coil domain-containing protein 9B OS=Mus musculus OX=10090 GN=Ccdc9b PE=1 SV=1	98.175	-13.65	97.475	-25.952	0.99287	up	0.48571
A3KGK3	Fer-1-like protein 4 OS=Mus musculus OX=10090 GN=Fer1l4 PE=2 SV=3	105.125	-9.956	94.175	-6.588	0.895838	up	0.11627
A3KGS3	Ral GTPase-activating protein subunit alpha-2 OS=Mus musculus OX=10090 GN=Ralgapa2 PE=1 SV=2	102.7	-8.07	98.4	-2.624	0.95813	up	0.34995
A3KGV1	Outer dense fiber protein 2 OS=Mus musculus OX=10090 GN=Odf2 PE=1 SV=1	96.95	-8.55	106.3	-9.358	1.09644	up	0.19059
A3KMP2	Tetratricopeptide repeat protein 38 OS=Mus musculus OX=10090 GN=Ttc38 PE=1 SV=2	105.625	-5.966	93	-2.128	0.880473	up	0.00723
A6H584	Collagen alpha-5(VI) chain OS=Mus musculus OX=10090 GN=Col6a5 PE=1 SV=4	53.875	-7.924	152.45	-62.761	2.8297	up	0.02857
A6H5X4	PHD finger protein 11 OS=Mus musculus OX=10090 GN=Phf11 PE=2 SV=1	95.325	-36.929	110.4	-32.961	1.15814	up	0.56479
A6H5Y3	Methionine synthase OS=Mus musculus OX=10090 GN=Mtr PE=1 SV=1	96.975	-5.952	101.125	-1.748	1.04279	up	0.22936
A6H5Z3	Exocyst complex component 6B OS=Mus musculus OX=10090 GN=Exoc6b PE=1 SV=1	103.875	-2.819	96.375	-5.07	0.927798	up	0.04146
A6H611	Mitochondrial intermediate peptidase OS=Mus musculus OX=10090 GN=Mipep PE=1 SV=1	103.5	-1.383	100.2	-2.376	0.968116	up	0.05327
A6H630	Damage-control phosphatase ARMT1 OS=Mus musculus OX=10090 GN=Armt1 PE=1 SV=1	99.975	-4.272	100.025	-4.536	1.0005	up	0.98772
A6H6A9	Rab GTPase-activating protein 1-like OS=Mus musculus OX=10090 GN=Rabgap1l PE=1 SV=1	99.05	-3.751	100.15	-3.674	1.01111	up	0.68979
A6H6A9-3	Isoform 3 of Rab GTPase-activating protein 1-like OS=Mus musculus OX=10090 GN=Rabgap1l	99.3	-11.618	100.875	-9.26	1.01586	up	0.83911
A6H6E2	Multimerin-2 OS=Mus musculus OX=10090 GN=Mmrn2 PE=1 SV=1	93.95	-7.84	111.125	-10.608	1.18281	up	0.04044
A6H8H2	DENN domain-containing protein 4C OS=Mus musculus OX=10090 GN=Dennd4c PE=1 SV=1	102.65	-2.231	97.125	-4.692	0.946176	up	0.07754
A6X8Z5	Rho GTPase-activating protein 31 OS=Mus musculus OX=10090 GN=Arhgap31 PE=1 SV=1	94.675	-4.049	105.175	-3.864	1.11091	up	0.00949
A6X935	Inter alpha-trypsin inhibitor, heavy chain 4 OS=Mus musculus OX=10090 GN=Itih4 PE=1 SV=2	80.1	-11.597	132.075	-54.589	1.64888	up	0.15176
B0V2N1	Receptor-type tyrosine-protein phosphatase S OS=Mus musculus OX=10090 GN=Ptprs PE=1 SV=1	101.3	-3.5	98.175	-5.613	0.969151	up	0.38121
B1AR13	CDGSH iron-sulfur domain-containing protein 3, mitochondrial OS=Mus musculus OX=10090 GN=Cisd3 PE=1 SV=1	105.775	-2.462	96.075	-4.93	0.908296	up	0.01252
B1AUE5	Peroxisome biogenesis factor 10 OS=Mus musculus OX=10090 GN=Pex10 PE=2 SV=1	104.1	-8.488	96.5	-5.87	0.926993	up	0.19122
B1AVD1	Xaa-Pro aminopeptidase 2 OS=Mus musculus OX=10090 GN=Xpnpep2 PE=1 SV=1	92.75	-2.21	104.55	-8.387	1.12722	up	0.03459
B1AVH7	TBC1 domain family member 2A OS=Mus musculus OX=10090 GN=Tbc1d2 PE=2 SV=1	101.45	-9.999	98.175	-5.417	0.967718	up	0.58557
B1AVY7	Kinesin-like protein KIF16B OS=Mus musculus OX=10090 GN=Kif16b PE=1 SV=1	98.575	-1.863	102.75	-3.155	1.04235	up	0.0629
B1AVZ0	Uracil phosphoribosyltransferase homolog OS=Mus musculus OX=10090 GN=Uprt PE=1 SV=1	96.7	-6.145	100.475	-4.286	1.03904	up	0.3525
B1AXH1	NHS-like protein 2 OS=Mus musculus OX=10090 GN=Nhsl2 PE=1 SV=2	96.1	-7.242	105.125	-5.367	1.09391	up	0.09212
B1AY10	Transcriptional repressor NF-X1 OS=Mus musculus OX=10090 GN=Nfx1 PE=1 SV=1	100.75	-10.004	96.95	-13.481	0.962283	up	0.66666
B1AY13	Ubiquitin carboxyl-terminal hydrolase 24 OS=Mus musculus OX=10090 GN=Usp24 PE=1 SV=1	100.65	-2.213	99.525	-3.664	0.988823	up	0.61796
B1AZA5	Transmembrane protein 245 OS=Mus musculus OX=10090 GN=Tmem245 PE=1 SV=1	112.075	-7.321	87.8	-10.423	0.783404	up	0.00885
B1AZI6	THO complex subunit 2 OS=Mus musculus OX=10090 GN=Thoc2 PE=1 SV=1	96.275	-2.694	103.45	-6.373	1.07453	up	0.08342
B1AZP2	Disks large-associated protein 4 OS=Mus musculus OX=10090 GN=Dlgap4 PE=1 SV=1	97.075	-1.597	102.125	-5.763	1.05202	up	0.14218
B2RQC6	CAD protein OS=Mus musculus OX=10090 GN=Cad PE=1 SV=1	97.625	-3.326	101.025	-6.846	1.03483	up	0.40602
B2RR83	3'-5' RNA helicase YTHDC2 OS=Mus musculus OX=10090 GN=Ythdc2 PE=1 SV=1	101.825	-5.567	100.55	-4.518	0.987479	up	0.73425
B2RRE7	OTU domain-containing protein 4 OS=Mus musculus OX=10090 GN=Otud4 PE=1 SV=1	96.85	-4.123	103.975	-4.459	1.07357	up	0.05733
B2RSH2	Guanine nucleotide-binding protein G(i) subunit alpha-1 OS=Mus musculus OX=10090 GN=Gnai1 PE=1 SV=1	101.55	-3.722	98.325	-10.489	0.968242	up	0.5833
B2RU80	Receptor-type tyrosine-protein phosphatase beta OS=Mus musculus OX=10090 GN=Ptprb PE=1 SV=1	101.875	-14.035	96.775	-5.128	0.949939	up	0.52033
B2RUP2	Protein unc-13 homolog D OS=Mus musculus OX=10090 GN=Unc13d PE=1 SV=2	96.925	-7.025	106	-10.534	1.09363	up	0.30942
B2RUR8	OTU domain-containing protein 7B OS=Mus musculus OX=10090 GN=Otud7b PE=1 SV=1	97.35	-3.967	98.275	-4.708	1.0095	up	0.77393
B2RVL6	Zinc finger CCHC domain-containing protein 24 OS=Mus musculus OX=10090 GN=Zcchc24 PE=1 SV=1	91.1	-2.837	108.25	-10.205	1.18825	up	0.01772
B2RWS6	Histone acetyltransferase p300 OS=Mus musculus OX=10090 GN=Ep300 PE=1 SV=2	94.575	-5.733	107.825	-6.386	1.1401	up	0.02145
B2RX12	Canalicular multispecific organic anion transporter 2 OS=Mus musculus OX=10090 GN=Abcc3 PE=1 SV=1	102.275	-5.706	97.875	-4.396	0.956979	up	0.26767
B2RX14	Terminal uridylyltransferase 4 OS=Mus musculus OX=10090 GN=Tut4 PE=1 SV=2	96.8	-3.277	104.625	-4.945	1.08084	up	0.03863
B2RXC1	Trafficking protein particle complex subunit 11 OS=Mus musculus OX=10090 GN=Trappc11 PE=1 SV=1	101.925	-0.896	97.875	-5.04	0.960265	up	0.30942
B2RXR6	Serine/threonine-protein phosphatase 6 regulatory ankyrin repeat subunit B OS=Mus musculus OX=10090 GN=Ankrd44 PE=1 SV=1	94.225	-6.856	107.725	-8.77	1.14327	up	0.11429
B2RXS4	Plexin-B2 OS=Mus musculus OX=10090 GN=Plxnb2 PE=1 SV=1	100.275	-6.317	98.55	-1.694	0.982797	up	0.61679
B2RY04	Dedicator of cytokinesis protein 5 OS=Mus musculus OX=10090 GN=Dock5 PE=1 SV=2	99.55	-1.923	99.5	-5.311	0.999498	up	0.98645
B2RY56	RNA-binding protein 25 OS=Mus musculus OX=10090 GN=Rbm25 PE=1 SV=2	95.375	-4.164	105.45	-6.615	1.10564	up	0.0419
B7ZMP1	Xaa-Pro aminopeptidase 3 OS=Mus musculus OX=10090 GN=Xpnpep3 PE=1 SV=1	101.875	-7.487	97.55	-9.45	0.957546	up	0.50004
B8JK39	Integrin alpha-9 OS=Mus musculus OX=10090 GN=Itga9 PE=1 SV=1	112.775	-5.482	88.25	-11.82	0.782532	up	0.00935
B9EJ80	PDZ domain-containing protein 8 OS=Mus musculus OX=10090 GN=Pdzd8 PE=1 SV=1	98.925	-1.924	99.975	-2.869	1.01061	up	0.88571
B9EJ86	Oxysterol-binding protein-related protein 8 OS=Mus musculus OX=10090 GN=Osbpl8 PE=1 SV=1	103.975	-15.534	99.725	-7.652	0.959125	up	0.64096
B9EJR8	Dynein assembly factor 5, axonemal OS=Mus musculus OX=10090 GN=Dnaaf5 PE=1 SV=1	105.575	-1.497	93.225	-8.382	0.883022	up	0.05796
B9EKI3	TATA element modulatory factor OS=Mus musculus OX=10090 GN=Tmf1 PE=1 SV=2	101.125	-2.824	100.4	-4.328	0.992831	up	0.78847
B9EKR1	Receptor-type tyrosine-protein phosphatase zeta OS=Mus musculus OX=10090 GN=Ptprz1 PE=1 SV=1	91.15	-26.932	104.725	-14.723	1.14893	up	0.41044
C0HK80	Adipocyte-related X-chromosome expressed sequence 2 OS=Mus musculus OX=10090 GN=Arxes2 PE=1 SV=1	82.775	-8.148	120.25	-19.867	1.45273	up	0.01298
C0HKD9	Microfibrillar-associated protein 1B OS=Mus musculus OX=10090 GN=Mfap1b PE=1 SV=1	96.35	-3.849	104.95	-4.751	1.08926	up	0.03063
C0HKG5	Ribonuclease T2-A OS=Mus musculus OX=10090 GN=Rnaset2a PE=1 SV=1	101.9	-5.14	96.75	-5.283	0.94946	up	0.21179
D0QMC3	Myeloid cell nuclear differentiation antigen-like protein OS=Mus musculus OX=10090 GN=Mndal PE=1 SV=1	90.625	-12.528	108.15	-18.462	1.19338	up	0.16724
D3YVF0	A-kinase anchor protein 5 OS=Mus musculus OX=10090 GN=Akap5 PE=1 SV=2	100.925	-25.089	95.6	-28.625	0.947238	up	0.78903
D3YX43	V-set and immunoglobulin domain-containing protein 10 OS=Mus musculus OX=10090 GN=Vsig10 PE=3 SV=2	99.95	-8.014	100.35	-5.661	1.004	up	0.93767
D3YXK2	Scaffold attachment factor B1 OS=Mus musculus OX=10090 GN=Safb PE=1 SV=2	94.675	-4.672	106	-7.51	1.11962	up	0.04286
D3YYU8	Obscurin-like protein 1 OS=Mus musculus OX=10090 GN=Obsl1 PE=1 SV=1	93.475	-7.756	104.2	-5.974	1.11474	up	0.07099
D3YZG8	Probable bifunctional methylenetetrahydrofolate dehydrogenase/cyclohydrolase 2 OS=Mus musculus OX=10090 GN=Mthfd2l PE=3 SV=1	107.125	-6.197	94.35	-11.937	0.880747	up	0.10622
D3YZP9	Coiled-coil domain-containing protein 6 OS=Mus musculus OX=10090 GN=Ccdc6 PE=1 SV=1	97.45	-6.762	100.775	-7.268	1.03412	up	0.52787
D3YZV8	Coiled-coil domain-containing protein 8 homolog OS=Mus musculus OX=10090 GN=Ccdc8 PE=1 SV=2	94.15	-2.876	103.15	-11.75	1.09559	up	0.22401
D3Z6Q9	Bridging integrator 2 OS=Mus musculus OX=10090 GN=Bin2 PE=1 SV=1	72.675	-21.888	129.825	-28.232	1.78638	up	0.01861
D3Z7P3	Glutaminase kidney isoform, mitochondrial OS=Mus musculus OX=10090 GN=Gls PE=1 SV=1	104.85	-8.029	92.225	-7.531	0.87959	up	0.06162
D3Z7P3-2	Isoform 2 of Glutaminase kidney isoform, mitochondrial OS=Mus musculus OX=10090 GN=Gls	100.6	-7.401	100.375	-8.741	0.997763	up	0.96993
E1U8D0	Protein SOGA1 OS=Mus musculus OX=10090 GN=Soga1 PE=1 SV=3	94.125	-5.231	105.475	-13.081	1.12058	up	0.15824
E2JF22	Piezo-type mechanosensitive ion channel component 1 OS=Mus musculus OX=10090 GN=Piezo1 PE=1 SV=1	100.075	-2.202	99.625	-5.508	0.995503	up	0.88439
E9PV24	Fibrinogen alpha chain OS=Mus musculus OX=10090 GN=Fga PE=1 SV=1	97.575	-61.994	101.925	-24.125	1.04458	up	0.90022
E9PVA8	eIF-2-alpha kinase activator GCN1 OS=Mus musculus OX=10090 GN=Gcn1 PE=1 SV=1	99.425	-5.479	99.475	-7.183	1.0005	up	0.99153
E9PVB5	Tetratricopeptide repeat protein 17 OS=Mus musculus OX=10090 GN=Ttc17 PE=1 SV=1	94.975	-4.601	105.05	-4.527	1.10608	up	0.02054
E9PVD3	Protocadherin-16 OS=Mus musculus OX=10090 GN=Dchs1 PE=1 SV=1	90.75	-6.904	109.075	-14.33	1.20193	up	0.11429
E9PVX6	Proliferation marker protein Ki-67 OS=Mus musculus OX=10090 GN=Mki67 PE=1 SV=1	75.625	-17.999	130.625	-30.213	1.72727	up	0.02038
E9PXF8	Myotubularin-related protein 13 OS=Mus musculus OX=10090 GN=Sbf2 PE=1 SV=1	103.65	-1.439	95.425	-6.233	0.920646	up	0.07444
E9PY46	Intraflagellar transport protein 140 homolog OS=Mus musculus OX=10090 GN=Ift140 PE=1 SV=1	105.275	-8.259	96.125	-5.272	0.913085	up	0.11102
E9PYH6	Histone-lysine N-methyltransferase SETD1A OS=Mus musculus OX=10090 GN=Setd1a PE=1 SV=1	90.2	-2.464	105.65	-13.293	1.17129	up	0.10071
E9PYK3	Protein mono-ADP-ribosyltransferase PARP4 OS=Mus musculus OX=10090 GN=Parp4 PE=1 SV=1	100	-5.324	100.025	-3.712	1.00025	up	0.9941
E9PYL2	Proline-rich protein 12 OS=Mus musculus OX=10090 GN=Prr12 PE=1 SV=1	96.175	-12.856	100.45	-12.853	1.04445	up	0.65473
E9PZJ8	Activating signal cointegrator 1 complex subunit 3 OS=Mus musculus OX=10090 GN=Ascc3 PE=1 SV=1	95.525	-4.215	102.875	-3.419	1.07694	up	0.03518
E9PZM4	Chromodomain-helicase-DNA-binding protein 2 OS=Mus musculus OX=10090 GN=Chd2 PE=1 SV=1	95.95	-6.372	102	-7.86	1.06305	up	0.27686
E9Q1P8	Interferon regulatory factor 2-binding protein 2 OS=Mus musculus OX=10090 GN=Irf2bp2 PE=1 SV=1	89.925	-5.548	110.3	-5.611	1.22658	up	0.00209
E9Q2M9	WD repeat- and FYVE domain-containing protein 4 OS=Mus musculus OX=10090 GN=Wdfy4 PE=1 SV=2	93.725	-8.373	104.65	-17.764	1.11656	up	0.30845
E9Q394	A-kinase anchor protein 13 OS=Mus musculus OX=10090 GN=Akap13 PE=1 SV=1	96.075	-2.382	104.275	-2.3	1.08535	up	0.00257
E9Q3C1	C2 domain-containing protein 2 OS=Mus musculus OX=10090 GN=C2cd2 PE=1 SV=1	98.575	-5.464	99.225	-3.89	1.00659	up	0.85272
E9Q3E1	Aldehyde dehydrogenase family 3 member B2 OS=Mus musculus OX=10090 GN=Aldh3b2 PE=1 SV=1	114.775	-14.647	84.45	-11.232	0.735787	up	0.0167
E9Q3L2	Phosphatidylinositol 4-kinase alpha OS=Mus musculus OX=10090 GN=Pi4ka PE=1 SV=2	101.475	-1.372	98.975	-4.06	0.975363	up	0.28758
E9Q401	Ryanodine receptor 2 OS=Mus musculus OX=10090 GN=Ryr2 PE=1 SV=1	115.975	-13.732	85.775	-10.274	0.739599	up	0.01249
E9Q414	Apolipoprotein B-100 OS=Mus musculus OX=10090 GN=Apob PE=1 SV=1	84.775	-8.29	125.1	-23.482	1.47567	up	0.01772
E9Q4N7	AT-rich interactive domain-containing protein 1B OS=Mus musculus OX=10090 GN=Arid1b PE=1 SV=1	97.925	-3.065	100.85	-3.178	1.02987	up	0.23339
E9Q4P1	WD repeat and FYVE domain-containing protein 1 OS=Mus musculus OX=10090 GN=Wdfy1 PE=1 SV=1	98.825	-4.08	100.575	-2.337	1.01771	up	0.48474
E9Q4Z2	Acetyl-CoA carboxylase 2 OS=Mus musculus OX=10090 GN=Acacb PE=1 SV=1	95.6	-10.141	112.1	-27.259	1.17259	up	0.29981
E9Q555	E3 ubiquitin-protein ligase RNF213 OS=Mus musculus OX=10090 GN=Rnf213 PE=1 SV=2	89.125	-16.387	111.75	-12.192	1.25386	up	0.05714
E9Q557	Desmoplakin OS=Mus musculus OX=10090 GN=Dsp PE=1 SV=1	93.775	-7.589	109.175	-7.26	1.16422	up	0.0262
E9Q5C9	Nucleolar and coiled-body phosphoprotein 1 OS=Mus musculus OX=10090 GN=Nolc1 PE=1 SV=1	101.25	-8.909	100.25	-7.346	0.990123	up	0.86819
E9Q5F9	Histone-lysine N-methyltransferase SETD2 OS=Mus musculus OX=10090 GN=Setd2 PE=1 SV=1	93.6	-4.167	109.7	-6.618	1.17201	up	0.00624
E9Q5K9	YTH domain-containing protein 1 OS=Mus musculus OX=10090 GN=Ythdc1 PE=1 SV=2	95.825	-7.473	100.6	-7.398	1.04983	up	0.68571
E9Q634	Unconventional myosin-Ie OS=Mus musculus OX=10090 GN=Myo1e PE=1 SV=1	93.25	-9.268	107	-10.891	1.14745	up	0.10284
E9Q6B2	Coiled-coil domain-containing protein 85C OS=Mus musculus OX=10090 GN=Ccdc85c PE=1 SV=1	99.65	-9.122	100.6	-14.194	1.00953	up	0.91401
E9Q6J5	Biorientation of chromosomes in cell division protein 1-like 1 OS=Mus musculus OX=10090 GN=Bod1l PE=1 SV=1	94.025	-2.54	105.325	-4.654	1.12018	up	0.0053
E9Q6P5	Tetratricopeptide repeat protein 7B OS=Mus musculus OX=10090 GN=Ttc7b PE=1 SV=1	99.55	-4.478	97.65	-4.149	0.980914	up	0.55656
E9Q735	Ubiquitin conjugation factor E4 A OS=Mus musculus OX=10090 GN=Ube4a PE=1 SV=1	103.425	-5.162	96.025	-6.344	0.928451	up	0.12036
E9Q784	Zinc finger CCCH domain-containing protein 13 OS=Mus musculus OX=10090 GN=Zc3h13 PE=1 SV=1	94.925	-5.193	104.375	-5.405	1.09955	up	0.04518
E9Q7D5	Rho guanine nucleotide exchange factor 5 OS=Mus musculus OX=10090 GN=Arhgef5 PE=1 SV=1	98.85	-4.864	98.375	-7.053	0.995195	up	0.91533
E9Q7E2	AT-rich interactive domain-containing protein 2 OS=Mus musculus OX=10090 GN=Arid2 PE=1 SV=1	98.15	-6.376	103.9	-3.678	1.05858	up	0.16922
E9Q7G0	Nuclear mitotic apparatus protein 1 OS=Mus musculus OX=10090 GN=Numa1 PE=1 SV=1	96.225	-5.388	105.075	-5.374	1.09197	up	0.05896
E9Q7X6	Protein HEG homolog 1 OS=Mus musculus OX=10090 GN=Heg1 PE=1 SV=1	95.05	-6.581	100.8	-7.612	1.06049	up	0.29663
E9Q8I9	Protein furry homolog OS=Mus musculus OX=10090 GN=Fry PE=1 SV=1	99.525	-1.515	99.775	-4.644	1.00251	up	0.9218
E9Q9R9	Disks large homolog 5 OS=Mus musculus OX=10090 GN=Dlg5 PE=1 SV=1	97.675	-12.469	102.75	-7.784	1.05196	up	0.51569
E9QAM5	Helicase with zinc finger domain 2 OS=Mus musculus OX=10090 GN=Helz2 PE=1 SV=1	88.35	-9.514	112.875	-14.81	1.27759	up	0.03172
E9QAT4	Protein transport protein Sec16A OS=Mus musculus OX=10090 GN=Sec16a PE=1 SV=1	96.65	-1.859	103.15	-3.307	1.06725	up	0.05714
F6ZDS4	Nucleoprotein TPR OS=Mus musculus OX=10090 GN=Tpr PE=1 SV=1	96.15	-4.465	104.9	-6.721	1.091	up	0.07317
F7BJB9	MORC family CW-type zinc finger protein 3 OS=Mus musculus OX=10090 GN=Morc3 PE=1 SV=1	89.875	-7.751	110.825	-14.138	1.2331	up	0.04073
F8VPU2	FERM, ARHGEF and pleckstrin domain-containing protein 1 OS=Mus musculus OX=10090 GN=Farp1 PE=1 SV=1	102.35	-4.34	96.8	-4.077	0.945774	up	0.05714
F8VQB6	Unconventional myosin-X OS=Mus musculus OX=10090 GN=Myo10 PE=1 SV=1	89	-6.562	109.8	-21.443	1.23371	up	0.11299
G3X9C2	F-box only protein 50 OS=Mus musculus OX=10090 GN=Nccrp1 PE=1 SV=2	79.75	-6.656	128.575	-25.917	1.61223	up	0.01071
G3X9J0	Signal-induced proliferation-associated 1-like protein 3 OS=Mus musculus OX=10090 GN=Sipa1l3 PE=1 SV=1	99.225	-5.519	101.325	-4.058	1.02116	up	0.5623
G3X9K3	Brefeldin A-inhibited guanine nucleotide-exchange protein 1 OS=Mus musculus OX=10090 GN=Arfgef1 PE=1 SV=1	97.775	-4.484	102.35	-7.726	1.04679	up	0.34521
G5E829	Plasma membrane calcium-transporting ATPase 1 OS=Mus musculus OX=10090 GN=Atp2b1 PE=1 SV=1	99.8	-5.64	100.875	-3.968	1.01077	up	0.76576
G5E870	E3 ubiquitin-protein ligase TRIP12 OS=Mus musculus OX=10090 GN=Trip12 PE=1 SV=1	96.725	-7.213	104.725	-5.708	1.08271	up	0.13262
G5E897	Protein O-glucosyltransferase 3 OS=Mus musculus OX=10090 GN=Poglut3 PE=1 SV=1	101.9	-5.206	103.675	-13.098	1.01742	up	0.80955
G5E8K5	Ankyrin-3 OS=Mus musculus OX=10090 GN=Ank3 PE=1 SV=1	108.1	-4.938	93.45	-5.814	0.864477	up	0.00855
G5E8P1-2	Isoform 2 of Bromodomain-containing protein 1 OS=Mus musculus OX=10090 GN=Brd1	94.725	-11.524	105.425	-6.274	1.11296	up	0.15403
O08528	Hexokinase-2 OS=Mus musculus OX=10090 GN=Hk2 PE=1 SV=1	83.075	-10.186	118.475	-12.077	1.42612	up	0.00419
O08529	Calpain-2 catalytic subunit OS=Mus musculus OX=10090 GN=Capn2 PE=1 SV=4	102.075	-5.39	95.775	-5.141	0.938281	up	0.14166
O08539-2	Isoform 2 of Myc box-dependent-interacting protein 1 OS=Mus musculus OX=10090 GN=Bin1	106.575	-7.016	93.425	-10.999	0.876613	up	0.09041
O08547	Vesicle-trafficking protein SEC22b OS=Mus musculus OX=10090 GN=Sec22b PE=1 SV=3	101.375	-3.242	99.325	-6.422	0.979778	up	0.58941
O08553	Dihydropyrimidinase-related protein 2 OS=Mus musculus OX=10090 GN=Dpysl2 PE=1 SV=2	98.925	-6.124	100.65	-7.779	1.01744	up	0.7394
O08573	Galectin-9 OS=Mus musculus OX=10090 GN=Lgals9 PE=1 SV=1	92.675	-15.672	108.7	-13.115	1.17292	up	0.16784
O08579	Emerin OS=Mus musculus OX=10090 GN=Emd PE=1 SV=1	100.3	-2.437	97.7	-4.725	0.974078	up	0.36582
O08582	GTP-binding protein 1 OS=Mus musculus OX=10090 GN=Gtpbp1 PE=1 SV=2	102.3	-1.417	98.25	-3.813	0.960411	up	0.34286
O08583	THO complex subunit 4 OS=Mus musculus OX=10090 GN=Alyref PE=1 SV=3	87.55	-10.916	109.6	-18.671	1.25186	up	0.08756
O08585	Clathrin light chain A OS=Mus musculus OX=10090 GN=Clta PE=1 SV=2	91.075	-5.003	111	-9.804	1.21878	up	0.01109
O08586	Phosphatidylinositol 3,4,5-trisphosphate 3-phosphatase and dual-specificity protein phosphatase PTEN OS=Mus musculus OX=10090 GN=Pten PE=1 SV=1	93.475	-4.695	106.3	-6.497	1.1372	up	0.0186
O08599	Syntaxin-binding protein 1 OS=Mus musculus OX=10090 GN=Stxbp1 PE=1 SV=2	103.825	-3.087	96.05	-3.447	0.925114	up	0.01522
O08600	Endonuclease G, mitochondrial OS=Mus musculus OX=10090 GN=Endog PE=1 SV=1	103.275	-7.08	97	-6.29	0.93924	up	0.23335
O08601	Microsomal triglyceride transfer protein large subunit OS=Mus musculus OX=10090 GN=Mttp PE=1 SV=2	104.975	-11.128	92.875	-6.904	0.884734	up	0.11413
O08638	Myosin-11 OS=Mus musculus OX=10090 GN=Myh11 PE=1 SV=1	117.425	-12.284	82.225	-15.506	0.700234	up	0.02857
O08638-2	Isoform 2 of Myosin-11 OS=Mus musculus OX=10090 GN=Myh11	119.2	-7.907	83.975	-11.632	0.704488	up	0.00243
O08641	SH3 domain-containing YSC84-like protein 1 OS=Mus musculus OX=10090 GN=Sh3yl1 PE=1 SV=1	96.625	-9.846	99.725	-1.014	1.03208	up	0.57463
O08648	Mitogen-activated protein kinase kinase kinase 4 OS=Mus musculus OX=10090 GN=Map3k4 PE=1 SV=2	100.3	-3.868	100.8	-4.678	1.00499	up	0.88455
O08663	Methionine aminopeptidase 2 OS=Mus musculus OX=10090 GN=Metap2 PE=1 SV=1	100.65	-4.88	99.525	-2.711	0.988823	up	1
O08677-2	Isoform LMW of Kininogen-1 OS=Mus musculus OX=10090 GN=Kng1	85.075	-2.934	119.425	-25.759	1.40376	up	0.07495
O08688	Calpain-5 OS=Mus musculus OX=10090 GN=Capn5 PE=1 SV=1	100.55	-7.547	99.65	-5.187	0.991049	up	0.85066
O08692	Neutrophilic granule protein OS=Mus musculus OX=10090 GN=Ngp PE=1 SV=1	56.725	-53.706	165.25	-119.295	2.91318	up	0.14817
O08709	Peroxiredoxin-6 OS=Mus musculus OX=10090 GN=Prdx6 PE=1 SV=3	100.1	-4.693	102.025	-3.561	1.01923	up	0.53763
O08715	A-kinase anchor protein 1, mitochondrial OS=Mus musculus OX=10090 GN=Akap1 PE=1 SV=4	102.1	-6.226	99.625	-9.182	0.975759	up	0.67111
O08734	Bcl-2 homologous antagonist/killer OS=Mus musculus OX=10090 GN=Bak1 PE=1 SV=3	93.125	-16.886	106.625	-2.419	1.14497	up	0.20807
O08736	Caspase-12 OS=Mus musculus OX=10090 GN=Casp12 PE=1 SV=1	103.075	-9.4	98.975	-1.477	0.960223	up	0.44946
O08738	Caspase-6 OS=Mus musculus OX=10090 GN=Casp6 PE=1 SV=1	93.5	-3.201	102.825	-4.229	1.09973	up	0.01257
O08739	AMP deaminase 3 OS=Mus musculus OX=10090 GN=Ampd3 PE=1 SV=2	92.025	-13.3	106.725	-5.585	1.15974	up	0.08767
O08746	Matrilin-2 OS=Mus musculus OX=10090 GN=Matn2 PE=2 SV=2	104.925	-6.499	95.175	-10.912	0.907076	up	0.17561
O08749	Dihydrolipoyl dehydrogenase, mitochondrial OS=Mus musculus OX=10090 GN=Dld PE=1 SV=2	107.95	-4.029	95.175	-9.743	0.881658	up	0.05162
O08756	3-hydroxyacyl-CoA dehydrogenase type-2 OS=Mus musculus OX=10090 GN=Hsd17b10 PE=1 SV=4	106.175	-2.117	94.525	-5.504	0.890275	up	0.00753
O08759	Ubiquitin-protein ligase E3A OS=Mus musculus OX=10090 GN=Ube3a PE=1 SV=2	100.875	-4.904	97.975	-3.245	0.971252	up	0.36206
O08784	Treacle protein OS=Mus musculus OX=10090 GN=Tcof1 PE=1 SV=1	100.475	-5.074	101.05	-5.897	1.00572	up	0.88733
O08788	Dynactin subunit 1 OS=Mus musculus OX=10090 GN=Dctn1 PE=1 SV=3	101.4	-3.076	98.225	-1.464	0.968688	up	0.11157
O08795-2	Isoform 2 of Glucosidase 2 subunit beta OS=Mus musculus OX=10090 GN=Prkcsh	95.875	-1.936	104.225	-7.674	1.08709	up	0.11511
O08796	Eukaryotic elongation factor 2 kinase OS=Mus musculus OX=10090 GN=Eef2k PE=1 SV=1	101.8	-4.069	96.275	-8.477	0.945727	up	0.28447
O08807	Peroxiredoxin-4 OS=Mus musculus OX=10090 GN=Prdx4 PE=1 SV=1	90.825	-6.743	108.75	-15.345	1.19736	up	0.07627
O08808	Protein diaphanous homolog 1 OS=Mus musculus OX=10090 GN=Diaph1 PE=1 SV=1	97.45	-6.185	102.4	-6.848	1.0508	up	0.32459
O08810	116 kDa U5 small nuclear ribonucleoprotein component OS=Mus musculus OX=10090 GN=Eftud2 PE=1 SV=1	96.4	-4.569	103.575	-3.146	1.07443	up	0.04138
O08811	General transcription and DNA repair factor IIH helicase subunit XPD OS=Mus musculus OX=10090 GN=Ercc2 PE=1 SV=2	99.6	-3.957	98.2	-5.068	0.985944	up	0.67846
O08832	Polypeptide N-acetylgalactosaminyltransferase 4 OS=Mus musculus OX=10090 GN=Galnt4 PE=1 SV=1	97.825	-7.037	103.175	-8.642	1.05469	up	0.37407
O08842	GDNF family receptor alpha-2 OS=Mus musculus OX=10090 GN=Gfra2 PE=1 SV=2	103.275	-5.843	96.425	-5.984	0.933672	up	0.15251
O08848	60 kDa SS-A/Ro ribonucleoprotein OS=Mus musculus OX=10090 GN=RO60 PE=1 SV=1	97.55	-3.848	99.175	-5.061	1.01666	up	0.62744
O08856	RNA polymerase II elongation factor ELL OS=Mus musculus OX=10090 GN=Ell PE=2 SV=2	90.275	-1.754	109.65	-6.29	1.21462	up	0.00102
O08900	Zinc finger protein Aiolos OS=Mus musculus OX=10090 GN=Ikzf3 PE=1 SV=2	105.675	-10.007	93.175	-15.61	0.881713	up	0.22624
O08908	Phosphatidylinositol 3-kinase regulatory subunit beta OS=Mus musculus OX=10090 GN=Pik3r2 PE=1 SV=2	96.7	-4.243	103.125	-10.307	1.06644	up	0.29283
O08911	Mitogen-activated protein kinase 12 OS=Mus musculus OX=10090 GN=Mapk12 PE=1 SV=1	101.025	-9.129	101.25	-5.172	1.00223	up	0.96718
O08912	Polypeptide N-acetylgalactosaminyltransferase 1 OS=Mus musculus OX=10090 GN=Galnt1 PE=1 SV=1	90.175	-6.838	110.9	-5.756	1.22983	up	0.00355
O08914	Fatty-acid amide hydrolase 1 OS=Mus musculus OX=10090 GN=Faah PE=1 SV=1	114.175	-7.847	87.475	-8.815	0.766148	up	0.004
O08915	AH receptor-interacting protein OS=Mus musculus OX=10090 GN=Aip PE=1 SV=1	98.675	-2.72	102.35	-4.029	1.03724	up	0.24538
O08917	Flotillin-1 OS=Mus musculus OX=10090 GN=Flot1 PE=1 SV=1	104.025	-3.839	97.175	-3.972	0.93415	up	0.04779
O08919	Numb-like protein OS=Mus musculus OX=10090 GN=Numbl PE=1 SV=3	101.775	-2.708	97.4	-1.003	0.957013	up	0.0294
O08967	Cytohesin-3 OS=Mus musculus OX=10090 GN=Cyth3 PE=1 SV=1	97.8	-3.794	102.175	-8.391	1.04473	up	0.37873
O08989	Ras-related protein M-Ras OS=Mus musculus OX=10090 GN=Mras PE=1 SV=1	105.875	-5.569	92.725	-4.839	0.875797	up	0.01186
O08992	Syntenin-1 OS=Mus musculus OX=10090 GN=Sdcbp PE=1 SV=1	97.925	-10.229	99.625	-7.776	1.01736	up	0.80017
O08997	Copper transport protein ATOX1 OS=Mus musculus OX=10090 GN=Atox1 PE=1 SV=1	96.925	-5.698	104.125	-8.175	1.07428	up	0.19856
O08999	Latent-transforming growth factor beta-binding protein 2 OS=Mus musculus OX=10090 GN=Ltbp2 PE=1 SV=2	99.725	-15.802	94.35	-12.566	0.946102	up	0.61354
O09000	Nuclear receptor coactivator 3 OS=Mus musculus OX=10090 GN=Ncoa3 PE=1 SV=2	99	-3.827	101.55	-2.45	1.02576	up	0.30463
O09012	Peroxisomal targeting signal 1 receptor OS=Mus musculus OX=10090 GN=Pex5 PE=1 SV=2	103.725	-5.934	94.85	-9.192	0.914437	up	0.15586
O09044	Synaptosomal-associated protein 23 OS=Mus musculus OX=10090 GN=Snap23 PE=1 SV=1	97.75	-6.192	104.4	-4.376	1.06803	up	0.12995
O09053	Werner syndrome ATP-dependent helicase homolog OS=Mus musculus OX=10090 GN=Wrn PE=1 SV=3	99.225	-11.323	97.475	-12.474	0.982363	up	0.84229
O09061	Proteasome subunit beta type-1 OS=Mus musculus OX=10090 GN=Psmb1 PE=1 SV=1	93.825	-3.164	102.2	-5.706	1.08926	up	0.04248
O09106	Histone deacetylase 1 OS=Mus musculus OX=10090 GN=Hdac1 PE=1 SV=1	92.3	-3.723	107.425	-6.252	1.16387	up	0.00596
O09110	Dual specificity mitogen-activated protein kinase kinase 3 OS=Mus musculus OX=10090 GN=Map2k3 PE=1 SV=2	99.125	-4.71	103.025	-3.466	1.03934	up	0.23066
O09111	NADH dehydrogenase [ubiquinone] 1 beta subcomplex subunit 11, mitochondrial OS=Mus musculus OX=10090 GN=Ndufb11 PE=1 SV=2	103.725	-2.76	97.225	-5.722	0.937334	up	0.08666
O09117	Synaptophysin-like protein 1 OS=Mus musculus OX=10090 GN=Sypl1 PE=1 SV=2	108.375	-7.084	94.475	-7.307	0.871742	up	0.03411
O09131	Glutathione S-transferase omega-1 OS=Mus musculus OX=10090 GN=Gsto1 PE=1 SV=2	87.55	-8.758	114.75	-22.275	1.31068	up	0.06342
O09159	Lysosomal alpha-mannosidase OS=Mus musculus OX=10090 GN=Man2b1 PE=1 SV=4	86.225	-6.591	112.8	-10.014	1.30821	up	0.00441
O09164	Extracellular superoxide dismutase [Cu-Zn] OS=Mus musculus OX=10090 GN=Sod3 PE=1 SV=1	92.375	-6.217	106.625	-16.746	1.15426	up	0.16172
O09167	60S ribosomal protein L21 OS=Mus musculus OX=10090 GN=Rpl21 PE=1 SV=3	87.225	-12.024	118.075	-14.536	1.35368	up	0.01702
O09172	Glutamate--cysteine ligase regulatory subunit OS=Mus musculus OX=10090 GN=Gclm PE=1 SV=1	97.1	-1.257	102.35	-8.492	1.05407	up	0.34286
O09174	Alpha-methylacyl-CoA racemase OS=Mus musculus OX=10090 GN=Amacr PE=1 SV=4	99.95	-3.792	102.175	-7.413	1.02226	up	0.61224
O35071	Kinesin-like protein KIF1C OS=Mus musculus OX=10090 GN=Kif1c PE=1 SV=2	102.35	-2.877	96.625	-4.99	0.944064	up	0.09398
O35074	Prostacyclin synthase OS=Mus musculus OX=10090 GN=Ptgis PE=1 SV=1	106.1	-4.741	92.225	-6.78	0.869227	up	0.05714
O35075	Vacuolar protein sorting-associated protein 26C OS=Mus musculus OX=10090 GN=Vps26c PE=1 SV=1	102.1	-4.201	100.6	-3.694	0.985309	up	0.61105
O35083	1-acyl-sn-glycerol-3-phosphate acyltransferase alpha OS=Mus musculus OX=10090 GN=Agpat1 PE=1 SV=1	100.3	-6.872	100.8	-3.495	1.00499	up	0.68571
O35098	Dihydropyrimidinase-related protein 4 OS=Mus musculus OX=10090 GN=Dpysl4 PE=1 SV=1	101	-6.201	98	-8.185	0.970297	up	0.58031
O35099	Mitogen-activated protein kinase kinase kinase 5 OS=Mus musculus OX=10090 GN=Map3k5 PE=1 SV=3	106.4	-3.003	95.325	-5.992	0.895912	up	0.01631
O35114	Lysosome membrane protein 2 OS=Mus musculus OX=10090 GN=Scarb2 PE=1 SV=3	95.7	-7.162	106.775	-10.431	1.11573	up	0.1306
O35127	Protein C10 OS=Mus musculus OX=10090 GN=Grcc10 PE=1 SV=1	91.9	-6.032	104.425	-10.915	1.13629	up	0.09133
O35129	Prohibitin-2 OS=Mus musculus OX=10090 GN=Phb2 PE=1 SV=1	103.4	-2.792	96.35	-2.66	0.931818	up	0.01062
O35134	DNA-directed RNA polymerase I subunit RPA1 OS=Mus musculus OX=10090 GN=Polr1a PE=1 SV=2	101.925	-9.163	99.75	-9.324	0.978661	up	0.75064
O35143	ATPase inhibitor, mitochondrial OS=Mus musculus OX=10090 GN=ATP5IF1 PE=1 SV=2	101.225	-4.572	95.725	-4.362	0.945666	up	0.13237
O35166	Golgi SNAP receptor complex member 2 OS=Mus musculus OX=10090 GN=Gosr2 PE=1 SV=2	95.85	-6.717	103.25	-4.542	1.0772	up	0.11777
O35206	Collagen alpha-1(XV) chain OS=Mus musculus OX=10090 GN=Col15a1 PE=1 SV=2	110.675	-8.699	88.15	-9.177	0.796476	up	0.01189
O35215	D-dopachrome decarboxylase OS=Mus musculus OX=10090 GN=Ddt PE=1 SV=3	96.9	-5.912	105.15	-11.478	1.08514	up	0.24846
O35218	Cleavage and polyadenylation specificity factor subunit 2 OS=Mus musculus OX=10090 GN=Cpsf2 PE=1 SV=1	96.275	-2.269	102.3	-2.008	1.06258	up	0.00731
O35226	26S proteasome non-ATPase regulatory subunit 4 OS=Mus musculus OX=10090 GN=Psmd4 PE=1 SV=1	97.35	-3.563	103.275	-1.945	1.06086	up	0.02666
O35231	Kinesin-like protein KIFC3 OS=Mus musculus OX=10090 GN=Kifc3 PE=1 SV=4	102.075	-3.494	98.075	-3.07	0.960813	up	0.13621
O35239	Tyrosine-protein phosphatase non-receptor type 9 OS=Mus musculus OX=10090 GN=Ptpn9 PE=1 SV=2	96.25	-6.309	103.025	-6.797	1.07039	up	0.1943
O35242	Protein FAN OS=Mus musculus OX=10090 GN=Nsmaf PE=1 SV=2	99.375	-3.836	102.825	-3.096	1.03472	up	0.2111
O35245	Polycystin-2 OS=Mus musculus OX=10090 GN=Pkd2 PE=1 SV=2	96.675	-6.686	103.075	-7.73	1.0662	up	0.25703
O35250	Exocyst complex component 7 OS=Mus musculus OX=10090 GN=Exoc7 PE=1 SV=2	99.8	-2.454	100.525	-5.032	1.00726	up	0.80429
O35286	Pre-mRNA-splicing factor ATP-dependent RNA helicase DHX15 OS=Mus musculus OX=10090 GN=Dhx15 PE=1 SV=2	93.425	-5.189	107.425	-8.38	1.14985	up	0.02954
O35295	Transcriptional activator protein Pur-beta OS=Mus musculus OX=10090 GN=Purb PE=1 SV=3	100.9	-3.554	100.075	-6.987	0.991824	up	0.84025
O35309	N-myc-interactor OS=Mus musculus OX=10090 GN=Nmi PE=1 SV=1	90.5	-10.35	112.3	-12.022	1.24088	up	0.03336
O35326	Serine/arginine-rich splicing factor 5 OS=Mus musculus OX=10090 GN=Srsf5 PE=1 SV=2	93.775	-4.259	108.3	-9.777	1.15489	up	0.03446
O35343	Importin subunit alpha-3 OS=Mus musculus OX=10090 GN=Kpna4 PE=1 SV=1	104.175	-4.916	96.025	-2.019	0.921766	up	0.02202
O35344	Importin subunit alpha-4 OS=Mus musculus OX=10090 GN=Kpna3 PE=1 SV=1	101.725	-7.47	96.075	-5.822	0.944458	up	0.27786
O35345	Importin subunit alpha-7 OS=Mus musculus OX=10090 GN=Kpna6 PE=1 SV=2	103.275	-2.399	94.7	-5.446	0.916969	up	0.02799
O35350	Calpain-1 catalytic subunit OS=Mus musculus OX=10090 GN=Capn1 PE=1 SV=1	97.65	-6.836	100.875	-5.854	1.03303	up	0.50053
O35375-6	Isoform B5 of Neuropilin-2 OS=Mus musculus OX=10090 GN=Nrp2	102.3	-1.374	94.9	-5.167	0.927664	up	0.03249
O35379	Multidrug resistance-associated protein 1 OS=Mus musculus OX=10090 GN=Abcc1 PE=1 SV=1	101.25	-4.291	96.725	-6.291	0.955309	up	0.2796
O35381	Acidic leucine-rich nuclear phosphoprotein 32 family member A OS=Mus musculus OX=10090 GN=Anp32a PE=1 SV=1	96.6	-6.504	105.225	-8.549	1.08929	up	0.15942
O35382	Exocyst complex component 4 OS=Mus musculus OX=10090 GN=Exoc4 PE=1 SV=2	102.625	-3.146	97.375	-5.047	0.948843	up	0.12792
O35387	HCLS1-associated protein X-1 OS=Mus musculus OX=10090 GN=Hax1 PE=1 SV=1	102.05	-3.682	95.575	-6.45	0.936551	up	0.13184
O35405	5'-3' exonuclease PLD3 OS=Mus musculus OX=10090 GN=Pld3 PE=1 SV=1	92.925	-12.132	110.05	-11.938	1.18429	up	0.09087
O35425	Bcl-2-related ovarian killer protein OS=Mus musculus OX=10090 GN=Bok PE=1 SV=1	115.15	-1.741	87.65	-8.442	0.761181	up	0.00607
O35435	Dihydroorotate dehydrogenase (quinone), mitochondrial OS=Mus musculus OX=10090 GN=Dhodh PE=1 SV=2	102.175	-2.249	98.225	-7.083	0.961341	up	0.32868
O35450	FK506-binding protein-like OS=Mus musculus OX=10090 GN=Fkbpl PE=2 SV=1	100.45	-6.623	101.75	-6.446	1.01294	up	0.78792
O35459	Delta(3,5)-Delta(2,4)-dienoyl-CoA isomerase, mitochondrial OS=Mus musculus OX=10090 GN=Ech1 PE=1 SV=1	98.15	-1.392	104.5	-13.778	1.0647	up	0.42549
O35465-2	Isoform 2 of Peptidyl-prolyl cis-trans isomerase FKBP8 OS=Mus musculus OX=10090 GN=Fkbp8	95.25	-3.665	101.85	-1.87	1.06929	up	0.0184
O35516	Neurogenic locus notch homolog protein 2 OS=Mus musculus OX=10090 GN=Notch2 PE=1 SV=2	99.925	-2.941	102.375	-6.808	1.02452	up	1
O35551	Rab GTPase-binding effector protein 1 OS=Mus musculus OX=10090 GN=Rabep1 PE=1 SV=2	100.3	-3.075	100.65	-3.732	1.00349	up	0.88964
O35566	CD151 antigen OS=Mus musculus OX=10090 GN=Cd151 PE=1 SV=2	111.975	-12.868	90	-6.738	0.803751	up	0.02323
O35593	26S proteasome non-ATPase regulatory subunit 14 OS=Mus musculus OX=10090 GN=Psmd14 PE=1 SV=2	100.425	-8.029	102.05	-4.702	1.01618	up	0.73881
O35594	Intraflagellar transport protein 81 homolog OS=Mus musculus OX=10090 GN=Ift81 PE=1 SV=4	102.9	-4.74	97.15	-1.967	0.944121	up	0.06627
O35598	Disintegrin and metalloproteinase domain-containing protein 10 OS=Mus musculus OX=10090 GN=Adam10 PE=1 SV=2	95.075	-4.427	105.45	-3.855	1.10912	up	0.0123
O35601	FYN-binding protein 1 OS=Mus musculus OX=10090 GN=Fyb1 PE=1 SV=2	95.825	-23.621	105.15	-11.948	1.09731	up	0.50749
O35604	NPC intracellular cholesterol transporter 1 OS=Mus musculus OX=10090 GN=Npc1 PE=1 SV=2	92.15	-11.98	109.35	-9.441	1.18665	up	0.06496
O35607	Bone morphogenetic protein receptor type-2 OS=Mus musculus OX=10090 GN=Bmpr2 PE=1 SV=1	96.65	-1.544	105.2	-5.213	1.08846	up	0.01994
O35609	Secretory carrier-associated membrane protein 3 OS=Mus musculus OX=10090 GN=Scamp3 PE=1 SV=3	94.6	-10.268	104.3	-5.042	1.10254	up	0.14083
O35621	Phosphomannomutase 1 OS=Mus musculus OX=10090 GN=Pmm1 PE=1 SV=1	95.3	-2.536	104.4	-7.077	1.09549	up	0.0518
O35638	Cohesin subunit SA-2 OS=Mus musculus OX=10090 GN=Stag2 PE=1 SV=3	99.575	-4.971	100.65	-9.46	1.0108	up	0.84719
O35639	Annexin A3 OS=Mus musculus OX=10090 GN=Anxa3 PE=1 SV=4	92.475	-15.024	106.275	-15.935	1.14923	up	0.25437
O35640	Annexin A8 OS=Mus musculus OX=10090 GN=Anxa8 PE=1 SV=2	79.85	-11.083	121.8	-34.988	1.52536	up	0.06228
O35643	AP-1 complex subunit beta-1 OS=Mus musculus OX=10090 GN=Ap1b1 PE=1 SV=2	97.575	-3.248	101.775	-4.502	1.04304	up	0.18101
O35648	Centrin-3 OS=Mus musculus OX=10090 GN=Cetn3 PE=1 SV=1	97.425	-9.658	103.175	-11.169	1.05902	up	0.46568
O35657	Sialidase-1 OS=Mus musculus OX=10090 GN=Neu1 PE=1 SV=1	95.325	-5.531	105.7	-4.922	1.10884	up	0.03106
O35658	Complement component 1 Q subcomponent-binding protein, mitochondrial OS=Mus musculus OX=10090 GN=C1qbp PE=1 SV=1	102.425	-1.891	97.15	-6.065	0.948499	up	0.14788
O35664-3	Isoform 3 of Interferon alpha/beta receptor 2 OS=Mus musculus OX=10090 GN=Ifnar2	92.025	-4.652	111.825	-16.47	1.21516	up	0.05995
O35678	Monoglyceride lipase OS=Mus musculus OX=10090 GN=Mgll PE=1 SV=1	86.75	-2.367	117.1	-31.291	1.34986	up	0.1475
O35682	Myeloid-associated differentiation marker OS=Mus musculus OX=10090 GN=Myadm PE=1 SV=2	108.875	-6.636	92.75	-5.597	0.851894	up	0.00991
O35683	NADH dehydrogenase [ubiquinone] 1 alpha subcomplex subunit 1 OS=Mus musculus OX=10090 GN=Ndufa1 PE=1 SV=1	100.65	-5.943	97.625	-2.265	0.969945	up	0.37818
O35685	Nuclear migration protein nudC OS=Mus musculus OX=10090 GN=Nudc PE=1 SV=1	95.7	-7.07	106.275	-9.937	1.1105	up	0.13357
O35691	Pinin OS=Mus musculus OX=10090 GN=Pnn PE=1 SV=4	93.45	-2.903	106.575	-4.524	1.14045	up	0.00276
O35704	Serine palmitoyltransferase 1 OS=Mus musculus OX=10090 GN=Sptlc1 PE=1 SV=2	102.325	-5.127	95.75	-3.309	0.935744	up	0.0746
O35711	Liprin-beta-2 OS=Mus musculus OX=10090 GN=Ppfibp2 PE=1 SV=3	106.45	-13.354	94.7	-2.165	0.88962	up	0.17618
O35730	E3 ubiquitin-protein ligase RING1 OS=Mus musculus OX=10090 GN=Ring1 PE=1 SV=2	98.55	-1.234	100.925	-5.401	1.0241	up	0.66312
O35737	Heterogeneous nuclear ribonucleoprotein H OS=Mus musculus OX=10090 GN=Hnrnph1 PE=1 SV=3	94	-5.383	106.425	-10.862	1.13218	up	0.08626
O35744	Chitinase-like protein 3 OS=Mus musculus OX=10090 GN=Chil3 PE=1 SV=2	55.25	-40.892	158.5	-104.564	2.86878	up	0.1155
O35841	Apoptosis inhibitor 5 OS=Mus musculus OX=10090 GN=Api5 PE=1 SV=2	97.925	-4.543	101.325	-4.975	1.03472	up	0.35179
O35855	Branched-chain-amino-acid aminotransferase, mitochondrial OS=Mus musculus OX=10090 GN=Bcat2 PE=1 SV=2	94.95	-1.872	107.925	-13.145	1.13665	up	0.14206
O35857	Mitochondrial import inner membrane translocase subunit TIM44 OS=Mus musculus OX=10090 GN=Timm44 PE=1 SV=2	101.475	-4.41	96.85	-5.566	0.954422	up	0.24047
O35864	COP9 signalosome complex subunit 5 OS=Mus musculus OX=10090 GN=Cops5 PE=1 SV=3	101.35	-4.35	97.475	-1.729	0.961766	up	0.14888
O35887	Calumenin OS=Mus musculus OX=10090 GN=Calu PE=1 SV=1	93.875	-1.919	103.5	-7.403	1.10253	up	0.04547
O35892	Nuclear autoantigen Sp-100 OS=Mus musculus OX=10090 GN=Sp100 PE=1 SV=2	84.05	-16.32	116.45	-21.02	1.38548	up	0.05081
O35900	U6 snRNA-associated Sm-like protein LSm2 OS=Mus musculus OX=10090 GN=Lsm2 PE=1 SV=1	106.225	-8.492	91.425	-12.776	0.860673	up	0.10191
O35927	Catenin delta-2 OS=Mus musculus OX=10090 GN=Ctnnd2 PE=1 SV=1	112.575	-12.368	90.125	-16.588	0.800577	up	0.07306
O35929	GTP-binding protein REM 1 OS=Mus musculus OX=10090 GN=Rem1 PE=1 SV=1	94.975	-1.636	105.45	-3.309	1.11029	up	0.00129
O35945	Aldehyde dehydrogenase, cytosolic 1 OS=Mus musculus OX=10090 GN=Aldh1a7 PE=1 SV=1	89.225	-9.761	113.025	-24.949	1.26674	up	0.12594
O35954	Membrane-associated phosphatidylinositol transfer protein 1 OS=Mus musculus OX=10090 GN=Pitpnm1 PE=1 SV=1	97.8	-2.069	102.175	-4.047	1.04473	up	0.08143
O35955	Proteasome subunit beta type-10 OS=Mus musculus OX=10090 GN=Psmb10 PE=1 SV=1	92.175	-8.473	107.725	-11.576	1.1687	up	0.07327
O35963	Ras-related protein Rab-33B OS=Mus musculus OX=10090 GN=Rab33b PE=1 SV=1	98.225	-2.101	106.975	-16.011	1.08908	up	0.35542
O35972	39S ribosomal protein L23, mitochondrial OS=Mus musculus OX=10090 GN=Mrpl23 PE=1 SV=1	100.975	-6.027	100.575	-4.811	0.996039	up	0.92076
O35988	Syndecan-4 OS=Mus musculus OX=10090 GN=Sdc4 PE=1 SV=1	107.475	-11.641	96.075	-5.945	0.893929	up	0.13173
O54692	Centromere/kinetochore protein zw10 homolog OS=Mus musculus OX=10090 GN=Zw10 PE=1 SV=3	99.275	-5.619	100.35	-6.469	1.01083	up	0.81025
O54724	Caveolae-associated protein 1 OS=Mus musculus OX=10090 GN=Cavin1 PE=1 SV=1	104	-6.313	95.6	-12.637	0.919231	up	0.27925
O54734	Dolichyl-diphosphooligosaccharide--protein glycosyltransferase 48 kDa subunit OS=Mus musculus OX=10090 GN=Ddost PE=1 SV=2	97.875	-3.594	101.925	-2.188	1.04138	up	0.10255
O54754	Aldehyde oxidase 1 OS=Mus musculus OX=10090 GN=Aox1 PE=1 SV=2	104	-5.988	97.925	-11.35	0.941587	up	0.38031
O54774	AP-3 complex subunit delta-1 OS=Mus musculus OX=10090 GN=Ap3d1 PE=1 SV=1	99.5	-2.794	99.5	-2.986	1	up	1
O54781	SRSF protein kinase 2 OS=Mus musculus OX=10090 GN=Srpk2 PE=1 SV=2	98.075	-2.488	103.925	-4.45	1.05965	up	0.06153
O54782	Epididymis-specific alpha-mannosidase OS=Mus musculus OX=10090 GN=Man2b2 PE=1 SV=2	94.75	-5.28	104.275	-5.214	1.10053	up	0.0425
O54784	Death-associated protein kinase 3 OS=Mus musculus OX=10090 GN=Dapk3 PE=1 SV=1	95.175	-9.259	104.275	-10.264	1.09561	up	0.23602
O54785	LIM domain kinase 2 OS=Mus musculus OX=10090 GN=Limk2 PE=1 SV=2	98.325	-8.44	101.45	-3.053	1.03178	up	0.51226
O54786	DNA fragmentation factor subunit alpha OS=Mus musculus OX=10090 GN=Dffa PE=1 SV=2	98.525	-7.139	104.8	-6.205	1.06369	up	0.23282
O54824	Pro-interleukin-16 OS=Mus musculus OX=10090 GN=Il16 PE=1 SV=3	91.525	-8.209	111.2	-14.128	1.21497	up	0.0527
O54833	Casein kinase II subunit alpha' OS=Mus musculus OX=10090 GN=Csnk2a2 PE=1 SV=1	96.025	-4.357	102.45	-3.703	1.06691	up	0.06568
O54834	Rho GTPase-activating protein 6 OS=Mus musculus OX=10090 GN=Arhgap6 PE=1 SV=3	104.6	-3.477	92.475	-4.366	0.884082	up	0.00485
O54865	Guanylate cyclase soluble subunit beta-1 OS=Mus musculus OX=10090 GN=Gucy1b1 PE=1 SV=1	101.85	-10.327	98.6	-9.256	0.96809	up	0.65583
O54879	High mobility group protein B3 OS=Mus musculus OX=10090 GN=Hmgb3 PE=1 SV=3	89.15	-3.285	110.8	-6.464	1.24285	up	0.00099
O54890	Integrin beta-3 OS=Mus musculus OX=10090 GN=Itgb3 PE=1 SV=2	109.55	-2.901	91.2	-2.451	0.832497	up	7e-05
O54901	OX-2 membrane glycoprotein OS=Mus musculus OX=10090 GN=Cd200 PE=1 SV=1	96.65	-4.455	102.825	-5.308	1.06389	up	0.12501
O54916	RalBP1-associated Eps domain-containing protein 1 OS=Mus musculus OX=10090 GN=Reps1 PE=1 SV=2	96.25	-0.686	102.525	-3.96	1.06519	up	0.04841
O54931-2	Isoform 2 of A-kinase anchor protein 2 OS=Mus musculus OX=10090 GN=Akap2	96.9	-2.255	101.675	-6.017	1.04928	up	0.1878
O54940	BCL2/adenovirus E1B 19 kDa protein-interacting protein 2 OS=Mus musculus OX=10090 GN=Bnip2 PE=1 SV=2	100.675	-3.686	98.475	-5.891	0.978148	up	0.54998
O54941	SWI/SNF-related matrix-associated actin-dependent regulator of chromatin subfamily E member 1 OS=Mus musculus OX=10090 GN=Smarce1 PE=1 SV=1	94.625	-5.661	105.975	-7.08	1.11995	up	0.04627
O54950	5'-AMP-activated protein kinase subunit gamma-1 OS=Mus musculus OX=10090 GN=Prkag1 PE=1 SV=2	104.725	-6.067	95.475	-9.182	0.911673	up	0.14375
O54962	Barrier-to-autointegration factor OS=Mus musculus OX=10090 GN=Banf1 PE=1 SV=1	102.925	-7.148	104.675	-30.888	1.017	up	0.34286
O54967-3	Isoform 3 of Activated CDC42 kinase 1 OS=Mus musculus OX=10090 GN=Tnk2	91.1	-10.325	103.275	-6.116	1.13364	up	0.08877
O54983	Ketimine reductase mu-crystallin OS=Mus musculus OX=10090 GN=Crym PE=1 SV=1	103.65	-15.5	96.225	-13.03	0.928365	up	0.34286
O54984	ATPase GET3 OS=Mus musculus OX=10090 GN=Get3 PE=1 SV=2	105.65	-7.5	90.95	-11.329	0.860861	up	0.07368
O54988-2	Isoform 2 of STE20-like serine/threonine-protein kinase OS=Mus musculus OX=10090 GN=Slk	93.7	-3.584	107.075	-4.795	1.14274	up	0.02857
O54998	Peptidyl-prolyl cis-trans isomerase FKBP7 OS=Mus musculus OX=10090 GN=Fkbp7 PE=1 SV=1	90.8	-1.134	105.675	-11.757	1.16382	up	0.08474
O55013	Trafficking protein particle complex subunit 3 OS=Mus musculus OX=10090 GN=Trappc3 PE=1 SV=1	100.25	-4.949	96.325	-11.373	0.960848	up	0.48571
O55022	Membrane-associated progesterone receptor component 1 OS=Mus musculus OX=10090 GN=Pgrmc1 PE=1 SV=4	108.15	-9.686	91.525	-8.236	0.846278	up	0.03984
O55023	Inositol monophosphatase 1 OS=Mus musculus OX=10090 GN=Impa1 PE=1 SV=1	107.85	-2.173	92.375	-3.398	0.856514	up	0.00026
O55026	Ectonucleoside triphosphate diphosphohydrolase 2 OS=Mus musculus OX=10090 GN=Entpd2 PE=1 SV=2	112.075	-15.511	88.45	-2.792	0.789204	up	0.05333
O55028	[3-methyl-2-oxobutanoate dehydrogenase [lipoamide]] kinase, mitochondrial OS=Mus musculus OX=10090 GN=Bckdk PE=1 SV=1	100.1	-3.739	99.4	-3.556	0.993007	up	0.88571
O55029	Coatomer subunit beta' OS=Mus musculus OX=10090 GN=Copb2 PE=1 SV=2	95.75	-4.042	102.925	-4.322	1.07493	up	0.05152
O55033	Cytoplasmic protein NCK2 OS=Mus musculus OX=10090 GN=Nck2 PE=1 SV=1	104.175	-1.441	97.95	-3.225	0.940245	up	0.01245
O55042	Alpha-synuclein OS=Mus musculus OX=10090 GN=Snca PE=1 SV=2	101.375	-13.394	104.525	-12.787	1.03107	up	0.74529
O55060	Thiopurine S-methyltransferase OS=Mus musculus OX=10090 GN=Tpmt PE=1 SV=1	105.375	-11.248	94.125	-5.92	0.893238	up	0.1271
O55091	Protein IMPACT OS=Mus musculus OX=10090 GN=Impact PE=1 SV=2	103.675	-7.421	97.625	-8.316	0.941645	up	0.31935
O55098	Serine/threonine-protein kinase 10 OS=Mus musculus OX=10090 GN=Stk10 PE=1 SV=2	91.475	-10.883	109.275	-11.16	1.19459	up	0.05714
O55102	Biogenesis of lysosome-related organelles complex 1 subunit 1 OS=Mus musculus OX=10090 GN=Bloc1s1 PE=1 SV=2	89.75	-6.998	108.775	-8.018	1.21198	up	0.01171
O55103	Periaxin OS=Mus musculus OX=10090 GN=Prx PE=1 SV=1	99.125	-23.602	101.175	-22.785	1.02068	up	0.90462
O55106	Striatin OS=Mus musculus OX=10090 GN=Strn PE=1 SV=2	91.05	-5.501	110.125	-8.796	1.2095	up	0.01036
O55111	Desmoglein-2 OS=Mus musculus OX=10090 GN=Dsg2 PE=1 SV=3	95.775	-8.115	106.65	-12.881	1.11355	up	0.2
O55125	Protein NipSnap homolog 1 OS=Mus musculus OX=10090 GN=Nipsnap1 PE=1 SV=1	107.625	-11.183	91.375	-5.36	0.849013	up	0.03955
O55126	Protein NipSnap homolog 2 OS=Mus musculus OX=10090 GN=Nipsnap2 PE=1 SV=1	104.2	-3.374	95.675	-4.125	0.918186	up	0.01862
O55128	Histone deacetylase complex subunit SAP18 OS=Mus musculus OX=10090 GN=Sap18 PE=1 SV=1	93.45	-3.781	105.7	-3.419	1.13109	up	0.00298
O55131	Septin-7 OS=Mus musculus OX=10090 GN=Septin7 PE=1 SV=1	98.4	-1.134	100.25	-4.806	1.0188	up	0.50306
O55135	Eukaryotic translation initiation factor 6 OS=Mus musculus OX=10090 GN=Eif6 PE=1 SV=2	94.325	-4.308	106.425	-7.88	1.12828	up	0.03583
O55137	Acyl-coenzyme A thioesterase 1 OS=Mus musculus OX=10090 GN=Acot1 PE=1 SV=1	112.375	-17.915	88.875	-8.116	0.790879	up	0.05405
O55142	60S ribosomal protein L35a OS=Mus musculus OX=10090 GN=Rpl35a PE=1 SV=2	92.775	-14.603	107.6	-10.241	1.1598	up	0.1475
O55143	Sarcoplasmic/endoplasmic reticulum calcium ATPase 2 OS=Mus musculus OX=10090 GN=Atp2a2 PE=1 SV=2	115.05	-5.395	86.05	-11.758	0.747936	up	0.00418
O55176	E3 ubiquitin-protein ligase Praja-1 OS=Mus musculus OX=10090 GN=Pja1 PE=1 SV=3	99.475	-7.208	100.9	-8.264	1.01433	up	0.80364
O55201	Transcription elongation factor SPT5 OS=Mus musculus OX=10090 GN=Supt5h PE=1 SV=1	94.2	-3.193	104.525	-3.696	1.10961	up	0.00551
O55222	Integrin-linked protein kinase OS=Mus musculus OX=10090 GN=Ilk PE=1 SV=2	109.825	-7.716	89.075	-8.765	0.811063	up	0.0294
O55229	Choline/ethanolamine kinase OS=Mus musculus OX=10090 GN=Chkb PE=1 SV=3	102.175	-2.849	98.375	-2.029	0.962809	up	0.07275
O55234	Proteasome subunit beta type-5 OS=Mus musculus OX=10090 GN=Psmb5 PE=1 SV=3	100.975	-5.638	94.65	-6.308	0.937361	up	0.18547
O55236	mRNA-capping enzyme OS=Mus musculus OX=10090 GN=Rngtt PE=1 SV=1	93.925	-6.88	106.275	-4.393	1.13149	up	0.02322
O70138	Neutrophil collagenase OS=Mus musculus OX=10090 GN=Mmp8 PE=2 SV=2	61.5	-38.053	155.425	-106.2	2.52724	up	0.14693
O70145	Neutrophil cytosol factor 2 OS=Mus musculus OX=10090 GN=Ncf2 PE=1 SV=1	73.9	-31.422	132.1	-39.327	1.78755	up	0.06007
O70152	Dolichol-phosphate mannosyltransferase subunit 1 OS=Mus musculus OX=10090 GN=Dpm1 PE=1 SV=1	101.875	-4.02	98.875	-2.65	0.970552	up	0.34286
O70161	Phosphatidylinositol 4-phosphate 5-kinase type-1 gamma OS=Mus musculus OX=10090 GN=Pip5k1c PE=1 SV=2	100.575	-8.634	95.2	-3.965	0.946557	up	0.30103
O70165	Ficolin-1 OS=Mus musculus OX=10090 GN=Fcn1 PE=1 SV=1	75.5	-11.919	132.075	-58.232	1.74934	up	0.14595
O70172	Phosphatidylinositol 5-phosphate 4-kinase type-2 alpha OS=Mus musculus OX=10090 GN=Pip4k2a PE=1 SV=1	95.75	-5.369	105.175	-1.588	1.09843	up	0.01511
O70194	Eukaryotic translation initiation factor 3 subunit D OS=Mus musculus OX=10090 GN=Eif3d PE=1 SV=2	95.15	-4.875	105.075	-7.931	1.10431	up	0.07698
O70200	Allograft inflammatory factor 1 OS=Mus musculus OX=10090 GN=Aif1 PE=1 SV=1	93.075	-30.694	107.9	-28.482	1.15928	up	0.50545
O70209	PDZ and LIM domain protein 3 OS=Mus musculus OX=10090 GN=Pdlim3 PE=1 SV=1	108.65	-9.927	90.525	-10.051	0.83318	up	0.04257
O70228	Probable phospholipid-transporting ATPase IIA OS=Mus musculus OX=10090 GN=Atp9a PE=1 SV=3	101.675	-7.049	98.1	-6.157	0.964839	up	0.68571
O70251	Elongation factor 1-beta OS=Mus musculus OX=10090 GN=Eef1b PE=1 SV=5	92.375	-3.622	107.4	-12.485	1.16265	up	0.06015
O70252	Heme oxygenase 2 OS=Mus musculus OX=10090 GN=Hmox2 PE=1 SV=1	101.1	-6.683	101.05	-3.047	0.999505	up	0.98958
O70258	Epsilon-sarcoglycan OS=Mus musculus OX=10090 GN=Sgce PE=1 SV=2	110.4	-6.707	90.85	-7.623	0.822917	up	0.00845
O70274	Protein tyrosine phosphatase type IVA 2 OS=Mus musculus OX=10090 GN=Ptp4a2 PE=1 SV=1	100.55	-3.76	98.975	-2.918	0.984336	up	0.53265
O70279	Splicing factor ESS-2 homolog OS=Mus musculus OX=10090 GN=Ess2 PE=1 SV=2	84.65	-11.699	105.85	-17.678	1.25044	up	0.09241
O70293	G protein-coupled receptor kinase 6 OS=Mus musculus OX=10090 GN=Grk6 PE=1 SV=1	94.9	-5.842	104.55	-9.613	1.10169	up	0.13704
O70305	Ataxin-2 OS=Mus musculus OX=10090 GN=Atxn2 PE=1 SV=1	98.9	-5.96	103	-9.21	1.04146	up	0.48304
O70309	Integrin beta-5 OS=Mus musculus OX=10090 GN=Itgb5 PE=1 SV=2	87.3	-24.906	117.725	-29.793	1.34851	up	0.16815
O70310	Glycylpeptide N-tetradecanoyltransferase 1 OS=Mus musculus OX=10090 GN=Nmt1 PE=1 SV=1	96.475	-4.153	103.475	-3.611	1.07256	up	0.04384
O70311	Glycylpeptide N-tetradecanoyltransferase 2 OS=Mus musculus OX=10090 GN=Nmt2 PE=1 SV=1	96.125	-6.941	104.725	-5.507	1.08947	up	0.10026
O70318	Band 4.1-like protein 2 OS=Mus musculus OX=10090 GN=Epb41l2 PE=1 SV=2	100.45	-5.694	100.5	-5.788	1.0005	up	0.99057
O70325	Phospholipid hydroperoxide glutathione peroxidase OS=Mus musculus OX=10090 GN=Gpx4 PE=1 SV=4	102.325	-3.561	92.95	-3.077	0.90838	up	0.00725
O70362	Phosphatidylinositol-glycan-specific phospholipase D OS=Mus musculus OX=10090 GN=Gpld1 PE=1 SV=1	86.025	-4.735	119.9	-23.9	1.39378	up	0.06329
O70370	Cathepsin S OS=Mus musculus OX=10090 GN=Ctss PE=1 SV=2	95.825	-31.196	107.525	-23.071	1.1221	up	0.56853
O70378	ER membrane protein complex subunit 8 OS=Mus musculus OX=10090 GN=Emc8 PE=1 SV=1	103.5	-8.241	95.025	-1.52	0.918116	up	0.13047
O70400	PDZ and LIM domain protein 1 OS=Mus musculus OX=10090 GN=Pdlim1 PE=1 SV=4	84.75	-4.06	113.475	-11.718	1.33894	up	0.00357
O70401	Tetraspanin-6 OS=Mus musculus OX=10090 GN=Tspan6 PE=1 SV=1	94.2	-7.97	99.8	-7.012	1.05945	up	0.332
O70404	Vesicle-associated membrane protein 8 OS=Mus musculus OX=10090 GN=Vamp8 PE=1 SV=1	97.95	-6.973	106.775	-5.737	1.0901	up	0.09841
O70421	Frizzled-1 OS=Mus musculus OX=10090 GN=Fzd1 PE=1 SV=3	90.625	-8.341	106.725	-13.416	1.17766	up	0.08765
O70423	Membrane primary amine oxidase OS=Mus musculus OX=10090 GN=Aoc3 PE=1 SV=3	106.675	-4.551	96.675	-9.972	0.906257	up	0.11787
O70433	Four and a half LIM domains protein 2 OS=Mus musculus OX=10090 GN=Fhl2 PE=1 SV=1	98.05	-1.725	100.275	-9.639	1.02269	up	0.67866
O70435	Proteasome subunit alpha type-3 OS=Mus musculus OX=10090 GN=Psma3 PE=1 SV=3	100.2	-3.909	97.875	-2.381	0.976796	up	0.34886
O70439	Syntaxin-7 OS=Mus musculus OX=10090 GN=Stx7 PE=1 SV=3	100.05	-5.261	102.875	-2.139	1.02824	up	0.35826
O70443	Guanine nucleotide-binding protein G(z) subunit alpha OS=Mus musculus OX=10090 GN=Gnaz PE=1 SV=4	100.75	-9.531	93.825	-1.9	0.931266	up	0.24296
O70451	Monocarboxylate transporter 2 OS=Mus musculus OX=10090 GN=Slc16a7 PE=1 SV=1	110.025	-9.764	91.65	-1.754	0.832993	up	0.03072
O70456	14-3-3 protein sigma OS=Mus musculus OX=10090 GN=Sfn PE=1 SV=2	102.8	-11.779	97.075	-6.481	0.944309	up	0.68571
O70458	Oncostatin-M-specific receptor subunit beta OS=Mus musculus OX=10090 GN=Osmr PE=1 SV=1	94.15	-3.491	104.85	-11.874	1.11365	up	0.13453
O70469	Docking protein 2 OS=Mus musculus OX=10090 GN=Dok2 PE=1 SV=1	94.425	-8.508	109.625	-15.941	1.16097	up	0.14348
O70475	UDP-glucose 6-dehydrogenase OS=Mus musculus OX=10090 GN=Ugdh PE=1 SV=1	100.65	-11.337	96.975	-10.502	0.963487	up	0.65118
O70481	E3 ubiquitin-protein ligase UBR1 OS=Mus musculus OX=10090 GN=Ubr1 PE=1 SV=2	101.1	-6.742	99.15	-6.064	0.980712	up	0.68217
O70492	Sorting nexin-3 OS=Mus musculus OX=10090 GN=Snx3 PE=1 SV=3	93.25	-2.364	106.425	-6.486	1.14129	up	0.00879
O70493	Sorting nexin-12 OS=Mus musculus OX=10090 GN=Snx12 PE=1 SV=1	102.575	-3.775	98.3	-4.813	0.958323	up	0.21167
O70494	Transcription factor Sp3 OS=Mus musculus OX=10090 GN=Sp3 PE=1 SV=2	99.275	-11.426	104.45	-7.268	1.05213	up	0.47365
O70496	H(+)/Cl(-) exchange transporter 7 OS=Mus musculus OX=10090 GN=Clcn7 PE=1 SV=1	96.275	-9.722	102.75	-4.736	1.06726	up	0.27627
O70503	Very-long-chain 3-oxoacyl-CoA reductase OS=Mus musculus OX=10090 GN=Hsd17b12 PE=1 SV=1	102.85	-13.753	100.625	-8.455	0.978367	up	0.79207
O70551	SRSF protein kinase 1 OS=Mus musculus OX=10090 GN=Srpk1 PE=1 SV=2	90.575	-5.022	107.675	-9.155	1.18879	up	0.01692
O70557	Small proline-rich protein 2F OS=Mus musculus OX=10090 GN=Sprr2f PE=2 SV=1	43.95	-2.278	158.925	-60.363	3.61604	up	0.0317
O70566	Protein diaphanous homolog 2 OS=Mus musculus OX=10090 GN=Diaph2 PE=1 SV=2	101.025	-4.761	95.65	-7.011	0.946795	up	0.25161
O70572	Sphingomyelin phosphodiesterase 2 OS=Mus musculus OX=10090 GN=Smpd2 PE=1 SV=1	109.975	-2.91	90.1	-5.795	0.819277	up	0.00086
O70585	Dystrobrevin beta OS=Mus musculus OX=10090 GN=Dtnb PE=1 SV=3	103.55	-13.339	93.95	-5.221	0.907291	up	0.22865
O70589	Peripheral plasma membrane protein CASK OS=Mus musculus OX=10090 GN=Cask PE=1 SV=2	100.45	-4.149	100.525	-5.284	1.00075	up	0.98291
O70591	Prefoldin subunit 2 OS=Mus musculus OX=10090 GN=Pfdn2 PE=1 SV=2	100.55	-1.748	100.225	-5.79	0.996768	up	0.91793
O88200	C-type lectin domain family 11 member A OS=Mus musculus OX=10090 GN=Clec11a PE=1 SV=1	86.55	-18.755	109.375	-6.742	1.26372	up	0.0619
O88271	Craniofacial development protein 1 OS=Mus musculus OX=10090 GN=Cfdp1 PE=1 SV=1	93.35	-3.152	106.6	-7.069	1.14194	up	0.01408
O88286-3	Isoform 2 of Protein Wiz OS=Mus musculus OX=10090 GN=Wiz	96.1	-1.677	105.7	-6.481	1.0999	up	0.0294
O88291	DBIRD complex subunit ZNF326 OS=Mus musculus OX=10090 GN=Znf326 PE=1 SV=1	90.925	-4.463	108.55	-4.801	1.19384	up	0.0017
O88307	Sortilin-related receptor OS=Mus musculus OX=10090 GN=Sorl1 PE=1 SV=3	98.7	-3.883	100.5	-2.858	1.01824	up	0.48349
O88322	Nidogen-2 OS=Mus musculus OX=10090 GN=Nid2 PE=1 SV=2	103.275	-3.995	98.125	-7.763	0.950133	up	0.28275
O88327	Alpha-catulin OS=Mus musculus OX=10090 GN=Ctnnal1 PE=1 SV=1	112.55	-7.2	88.2	-10.858	0.783652	up	0.00964
O88342	WD repeat-containing protein 1 OS=Mus musculus OX=10090 GN=Wdr1 PE=1 SV=3	100.575	-1.413	98.675	-4.438	0.981109	up	0.44573
O88351	Inhibitor of nuclear factor kappa-B kinase subunit beta OS=Mus musculus OX=10090 GN=Ikbkb PE=1 SV=1	96.65	-1.881	105.175	-5.243	1.0882	up	0.0222
O88379	Bromodomain adjacent to zinc finger domain protein 1A OS=Mus musculus OX=10090 GN=Baz1a PE=1 SV=3	82.225	-8.655	119.425	-19.555	1.45242	up	0.01316
O88384	Vesicle transport through interaction with t-SNAREs homolog 1B OS=Mus musculus OX=10090 GN=Vti1b PE=1 SV=1	98.925	-3.338	102.65	-1.025	1.03765	up	0.07683
O88393	Transforming growth factor beta receptor type 3 OS=Mus musculus OX=10090 GN=Tgfbr3 PE=1 SV=1	96.475	-2.093	107.95	-12.24	1.11894	up	0.02857
O88398	Advillin OS=Mus musculus OX=10090 GN=Avil PE=1 SV=2	101.975	-7.041	98.45	-6.278	0.965433	up	0.48313
O88413	Tubby-related protein 3 OS=Mus musculus OX=10090 GN=Tulp3 PE=1 SV=1	96.675	-2.15	102.45	-4.621	1.05974	up	0.06399
O88427	Voltage-dependent T-type calcium channel subunit alpha-1H OS=Mus musculus OX=10090 GN=Cacna1h PE=1 SV=3	105.175	-11.782	92.2	-11.13	0.876634	up	0.16049
O88428	Bifunctional 3'-phosphoadenosine 5'-phosphosulfate synthase 2 OS=Mus musculus OX=10090 GN=Papss2 PE=1 SV=2	90.175	-12.866	108.975	-7.665	1.20848	up	0.04586
O88441	Metaxin-2 OS=Mus musculus OX=10090 GN=Mtx2 PE=1 SV=1	102.825	-4.035	97.275	-6.992	0.946025	up	0.21825
O88447	Kinesin light chain 1 OS=Mus musculus OX=10090 GN=Klc1 PE=1 SV=3	98.725	-1.977	101.05	-5.492	1.02355	up	0.45603
O88448	Kinesin light chain 2 OS=Mus musculus OX=10090 GN=Klc2 PE=1 SV=1	99.225	-2.684	100.35	-5.774	1.01134	up	0.73589
O88456	Calpain small subunit 1 OS=Mus musculus OX=10090 GN=Capns1 PE=1 SV=1	104.55	-1.886	94.05	-3.549	0.89957	up	0.00197
O88487	Cytoplasmic dynein 1 intermediate chain 2 OS=Mus musculus OX=10090 GN=Dync1i2 PE=1 SV=1	98.725	-1.763	99.725	-3.587	1.01013	up	0.63466
O88491	Histone-lysine N-methyltransferase, H3 lysine-36 specific OS=Mus musculus OX=10090 GN=Nsd1 PE=1 SV=1	92.85	-4.116	107.175	-3.658	1.15428	up	0.00201
O88492	Perilipin-4 OS=Mus musculus OX=10090 GN=Plin4 PE=1 SV=2	118.975	-9.07	83.625	-14.945	0.702879	up	0.00677
O88502	High affinity cAMP-specific and IBMX-insensitive 3',5'-cyclic phosphodiesterase 8A OS=Mus musculus OX=10090 GN=Pde8a PE=1 SV=1	99	-3.795	101.825	-4.24	1.02854	up	0.35906
O88507	Ciliary neurotrophic factor receptor subunit alpha OS=Mus musculus OX=10090 GN=Cntfr PE=1 SV=2	118.675	-17.025	81	-15.871	0.682536	up	0.01775
O88508	DNA (cytosine-5)-methyltransferase 3A OS=Mus musculus OX=10090 GN=Dnmt3a PE=1 SV=2	94.45	-12.698	109.775	-8.835	1.16226	up	0.09485
O88512	AP-1 complex subunit gamma-like 2 OS=Mus musculus OX=10090 GN=Ap1g2 PE=1 SV=2	95.5	-4.952	105.825	-2.984	1.10812	up	0.01176
O88520	Leucine-rich repeat protein SHOC-2 OS=Mus musculus OX=10090 GN=Shoc2 PE=1 SV=2	103.575	-3.954	96.3	-4.21	0.929761	up	0.0294
O88522	NF-kappa-B essential modulator OS=Mus musculus OX=10090 GN=Ikbkg PE=1 SV=2	97.1	-5.378	102.7	-4.493	1.05767	up	0.16112
O88531	Palmitoyl-protein thioesterase 1 OS=Mus musculus OX=10090 GN=Ppt1 PE=1 SV=2	102.25	-5.085	97.225	-4.026	0.950856	up	0.17223
O88532	Zinc finger RNA-binding protein OS=Mus musculus OX=10090 GN=Zfr PE=1 SV=2	99.625	-3.305	101.075	-3.546	1.01455	up	0.57155
O88543	COP9 signalosome complex subunit 3 OS=Mus musculus OX=10090 GN=Cops3 PE=1 SV=3	105.85	-7.05	93	-4.182	0.878602	up	0.02018
O88544	COP9 signalosome complex subunit 4 OS=Mus musculus OX=10090 GN=Cops4 PE=1 SV=1	100.675	-1.571	97.975	-3.985	0.973181	up	0.25428
O88545	COP9 signalosome complex subunit 6 OS=Mus musculus OX=10090 GN=Cops6 PE=1 SV=1	100.025	-4.508	99.775	-1.32	0.997501	up	0.9187
O88559	Menin OS=Mus musculus OX=10090 GN=Men1 PE=1 SV=2	98.1	-4.148	104.9	-3.658	1.06932	up	0.04918
O88561	Solute carrier family 27 member 3 OS=Mus musculus OX=10090 GN=Slc27a3 PE=1 SV=2	88.25	-2.24	108.15	-6.494	1.2255	up	0.00116
O88569	Heterogeneous nuclear ribonucleoproteins A2/B1 OS=Mus musculus OX=10090 GN=Hnrnpa2b1 PE=1 SV=2	95.1	-4.742	105.45	-6.318	1.10883	up	0.03957
O88572	Low-density lipoprotein receptor-related protein 6 OS=Mus musculus OX=10090 GN=Lrp6 PE=1 SV=1	91.425	-13.72	107.775	-10.713	1.17884	up	0.11429
O88587	Catechol O-methyltransferase OS=Mus musculus OX=10090 GN=Comt PE=1 SV=2	102.475	-2.198	96.4	-1.954	0.940717	up	0.02857
O88622	Poly(ADP-ribose) glycohydrolase OS=Mus musculus OX=10090 GN=Parg PE=1 SV=2	100.1	-4.541	96.075	-11.791	0.95979	up	0.54759
O88630	Golgi SNAP receptor complex member 1 OS=Mus musculus OX=10090 GN=Gosr1 PE=1 SV=2	95.1	-2.692	104.4	-4.306	1.09779	up	0.01054
O88662	Epithelial membrane protein 2 OS=Mus musculus OX=10090 GN=Emp2 PE=1 SV=1	111.25	-13.693	89.475	-6.557	0.80427	up	0.02848
O88665	Bromodomain-containing protein 7 OS=Mus musculus OX=10090 GN=Brd7 PE=1 SV=1	96.075	-3.413	105.125	-3.537	1.0942	up	0.02857
O88668	Protein CREG1 OS=Mus musculus OX=10090 GN=Creg1 PE=1 SV=1	100.525	-16.026	91.375	-14.776	0.908978	up	0.43336
O88673	Diacylglycerol kinase alpha OS=Mus musculus OX=10090 GN=Dgka PE=1 SV=2	103.05	-5.572	97.725	-3.045	0.948326	up	0.14448
O88676	Matrix metalloproteinase-23 OS=Mus musculus OX=10090 GN=Mmp23 PE=2 SV=1	100.875	-7.399	98.95	-3.775	0.980917	up	0.65934
O88685	26S proteasome regulatory subunit 6A OS=Mus musculus OX=10090 GN=Psmc3 PE=1 SV=2	97.025	-3.976	104.325	-7.032	1.07524	up	0.12072
O88696	ATP-dependent Clp protease proteolytic subunit, mitochondrial OS=Mus musculus OX=10090 GN=Clpp PE=1 SV=1	104.025	-4.701	95	-1.906	0.913242	up	0.02857
O88712	C-terminal-binding protein 1 OS=Mus musculus OX=10090 GN=Ctbp1 PE=1 SV=2	97.925	-4.756	101.1	-2.546	1.03242	up	0.28369
O88735	Ensconsin OS=Mus musculus OX=10090 GN=Map7 PE=1 SV=1	99.55	-7.964	101.475	-11.863	1.01934	up	0.79661
O88736	3-keto-steroid reductase OS=Mus musculus OX=10090 GN=Hsd17b7 PE=1 SV=1	95.15	-8.769	104.825	-9.206	1.10168	up	0.17884
O88738	Baculoviral IAP repeat-containing protein 6 OS=Mus musculus OX=10090 GN=Birc6 PE=1 SV=2	98.975	-5.356	99.625	-5.643	1.00657	up	0.87279
O88746	Target of Myb protein 1 OS=Mus musculus OX=10090 GN=Tom1 PE=1 SV=1	99.1	-2.662	101.775	-2.757	1.02699	up	0.21221
O88783	Coagulation factor V OS=Mus musculus OX=10090 GN=F5 PE=1 SV=1	73.5	-7.562	131.125	-33.711	1.78401	up	0.03863
O88792	Junctional adhesion molecule A OS=Mus musculus OX=10090 GN=F11r PE=1 SV=2	91.675	-4.391	105.625	-6.91	1.15217	up	0.01436
O88811	Signal transducing adapter molecule 2 OS=Mus musculus OX=10090 GN=Stam2 PE=1 SV=1	93.15	-1.786	103.1	-6.548	1.10682	up	0.02622
O88839	Disintegrin and metalloproteinase domain-containing protein 15 OS=Mus musculus OX=10090 GN=Adam15 PE=1 SV=2	98.8	-3.006	102.425	-7.31	1.03669	up	0.39437
O88842	FYVE, RhoGEF and PH domain-containing protein 3 OS=Mus musculus OX=10090 GN=Fgd3 PE=1 SV=1	101.6	-6.776	97.6	-11.748	0.96063	up	0.57678
O88844	Isocitrate dehydrogenase [NADP] cytoplasmic OS=Mus musculus OX=10090 GN=Idh1 PE=1 SV=2	96.15	-7.278	102.8	-12.725	1.06916	up	0.39923
O88845	A-kinase anchor protein 10, mitochondrial OS=Mus musculus OX=10090 GN=Akap10 PE=1 SV=3	105.4	-7.629	98.4	-6.073	0.933586	up	0.2011
O88851	Putative hydrolase RBBP9 OS=Mus musculus OX=10090 GN=Rbbp9 PE=1 SV=2	106.725	-4.838	92.05	-4.103	0.862497	up	0.00359
O88874	Cyclin-K OS=Mus musculus OX=10090 GN=Ccnk PE=1 SV=3	77.675	-20.611	115.525	-24.843	1.48729	up	0.05744
O88876	Short-chain dehydrogenase/reductase 3 OS=Mus musculus OX=10090 GN=Dhrs3 PE=1 SV=2	98.35	-11.935	102.625	-8.559	1.04347	up	0.58165
O88879	Apoptotic protease-activating factor 1 OS=Mus musculus OX=10090 GN=Apaf1 PE=1 SV=3	92.025	-9.914	110.825	-12.82	1.20429	up	0.05945
O88895	Histone deacetylase 3 OS=Mus musculus OX=10090 GN=Hdac3 PE=1 SV=1	101.3	-9.993	101.1	-6.874	0.998026	up	0.97476
O88898	Tumor protein 63 OS=Mus musculus OX=10090 GN=Tp63 PE=1 SV=1	96.425	-6.167	98.225	-12.109	1.01867	up	0.79994
O88907	E3 SUMO-protein ligase PIAS1 OS=Mus musculus OX=10090 GN=Pias1 PE=1 SV=2	100.85	-22.023	96.05	-10.984	0.952405	up	0.70995
O88935-1	Isoform Ib of Synapsin-1 OS=Mus musculus OX=10090 GN=Syn1	107.3	-6.964	95.9	-9.104	0.893756	up	0.11429
O88942	Nuclear factor of activated T-cells, cytoplasmic 1 OS=Mus musculus OX=10090 GN=Nfatc1 PE=1 SV=1	95.575	-9.74	102.85	-12.612	1.07612	up	0.39639
O88947	Coagulation factor X OS=Mus musculus OX=10090 GN=F10 PE=1 SV=1	77.65	-13.383	132.45	-57.942	1.70573	up	0.15364
O88952	Protein lin-7 homolog C OS=Mus musculus OX=10090 GN=Lin7c PE=1 SV=2	98.475	-5.141	101.325	-3.952	1.02894	up	0.41319
O88958	Glucosamine-6-phosphate isomerase 1 OS=Mus musculus OX=10090 GN=Gnpda1 PE=1 SV=3	95.275	-7.742	107.3	-9.641	1.12621	up	0.09974
O88967	ATP-dependent zinc metalloprotease YME1L1 OS=Mus musculus OX=10090 GN=Yme1l1 PE=1 SV=1	98.6	-5.854	104.025	-4.351	1.05502	up	0.18742
O88968	Transcobalamin-2 OS=Mus musculus OX=10090 GN=Tcn2 PE=1 SV=1	98.25	-9.007	101.575	-15.093	1.03384	up	0.7182
O88974	Histone-lysine N-methyltransferase SETDB1 OS=Mus musculus OX=10090 GN=Setdb1 PE=1 SV=1	95.2	-6.083	109.725	-7.632	1.15257	up	0.02475
O88983	Syntaxin-8 OS=Mus musculus OX=10090 GN=Stx8 PE=1 SV=1	100.3	-6.477	102.075	-4.28	1.0177	up	0.66358
O88986	2-amino-3-ketobutyrate coenzyme A ligase, mitochondrial OS=Mus musculus OX=10090 GN=Gcat PE=1 SV=2	107.125	-5.46	90.525	-3.102	0.845041	up	0.00185
O89001	Carboxypeptidase D OS=Mus musculus OX=10090 GN=Cpd PE=1 SV=2	99.775	-1.212	98.8	-6.224	0.990228	up	0.77722
O89016	Lysosomal cobalamin transporter ABCD4 OS=Mus musculus OX=10090 GN=Abcd4 PE=1 SV=2	98.775	-3.296	101.625	-3.321	1.02885	up	0.26886
O89017	Legumain OS=Mus musculus OX=10090 GN=Lgmn PE=1 SV=1	78.175	-19.723	126.775	-21.056	1.62168	up	0.01506
O89020	Afamin OS=Mus musculus OX=10090 GN=Afm PE=1 SV=2	89.325	-5.489	110.125	-18.042	1.23286	up	0.2
O89023	Tripeptidyl-peptidase 1 OS=Mus musculus OX=10090 GN=Tpp1 PE=1 SV=2	100.35	-3.94	97.15	-2.941	0.968112	up	0.24076
O89026	Roundabout homolog 1 OS=Mus musculus OX=10090 GN=Robo1 PE=1 SV=1	93.6	-5.679	105.225	-7.865	1.1242	up	0.05354
O89032	SH3 and PX domain-containing protein 2A OS=Mus musculus OX=10090 GN=Sh3pxd2a PE=1 SV=2	95.6	-3.219	103.225	-11.954	1.07976	up	0.2641
O89050	Muskelin OS=Mus musculus OX=10090 GN=Mkln1 PE=1 SV=1	93.85	-10.971	107.325	-10.069	1.14358	up	0.12031
O89051	Integral membrane protein 2B OS=Mus musculus OX=10090 GN=Itm2b PE=1 SV=1	96	-1.134	103.525	-4.666	1.07839	up	0.0446
O89053	Coronin-1A OS=Mus musculus OX=10090 GN=Coro1a PE=1 SV=5	78.85	-17.926	125.825	-27.571	1.59575	up	0.02892
O89079	Coatomer subunit epsilon OS=Mus musculus OX=10090 GN=Cope PE=1 SV=3	93.6	-5.111	104.35	-2.887	1.11485	up	0.01055
O89086	RNA-binding protein 3 OS=Mus musculus OX=10090 GN=Rbm3 PE=1 SV=1	89.925	-4.372	109.625	-14.499	1.21907	up	0.04057
O89090	Transcription factor Sp1 OS=Mus musculus OX=10090 GN=Sp1 PE=1 SV=2	93.475	-7.043	107.975	-11.656	1.15512	up	0.07728
O89103	Complement component C1q receptor OS=Mus musculus OX=10090 GN=Cd93 PE=1 SV=1	94.125	-8.749	104.35	-12.608	1.10863	up	0.23104
O89106	Bis(5'-adenosyl)-triphosphatase OS=Mus musculus OX=10090 GN=Fhit PE=1 SV=3	106.35	-11.551	95.325	-8.148	0.896333	up	0.16979
O89110	Caspase-8 OS=Mus musculus OX=10090 GN=Casp8 PE=1 SV=1	89.725	-5.744	110.475	-4.732	1.23126	up	0.00141
O89112	Glutathione S-transferase LANCL1 OS=Mus musculus OX=10090 GN=Lancl1 PE=1 SV=1	106.3	-2.077	92.375	-4.731	0.869003	up	0.00168
O89114	DnaJ homolog subfamily B member 5 OS=Mus musculus OX=10090 GN=Dnajb5 PE=2 SV=1	108.225	-7.974	90.9	-7.939	0.839917	up	0.02168
O89116	Vesicle transport through interaction with t-SNAREs homolog 1A OS=Mus musculus OX=10090 GN=Vti1a PE=1 SV=1	100.05	-5.348	101.975	-1.725	1.01924	up	0.51881
P00329	Alcohol dehydrogenase 1 OS=Mus musculus OX=10090 GN=Adh1 PE=1 SV=2	114.875	-9.771	83.9	-6.798	0.730359	up	0.00201
P00375	Dihydrofolate reductase OS=Mus musculus OX=10090 GN=Dhfr PE=1 SV=3	84.6	-12.787	118.475	-12.507	1.40041	up	0.02857
P00405	Cytochrome c oxidase subunit 2 OS=Mus musculus OX=10090 GN=Mtco2 PE=1 SV=1	102.925	-2.462	98.525	-2.46	0.95725	up	0.04476
P00493	Hypoxanthine-guanine phosphoribosyltransferase OS=Mus musculus OX=10090 GN=Hprt1 PE=1 SV=3	100.55	-7.674	98.775	-4.931	0.982347	up	0.71058
P00520	Tyrosine-protein kinase ABL1 OS=Mus musculus OX=10090 GN=Abl1 PE=1 SV=3	103.65	-3.679	97.525	-3.41	0.940907	up	0.05034
P00920	Carbonic anhydrase 2 OS=Mus musculus OX=10090 GN=Ca2 PE=1 SV=4	80.825	-12.129	124.3	-41.299	1.53789	up	0.08989
P01027	Complement C3 OS=Mus musculus OX=10090 GN=C3 PE=1 SV=3	82.725	-10.367	121.75	-18.727	1.47174	up	0.01075
P01029	Complement C4-B OS=Mus musculus OX=10090 GN=C4b PE=1 SV=3	86.925	-5.266	116.375	-18.898	1.3388	up	0.02393
P01132	Pro-epidermal growth factor OS=Mus musculus OX=10090 GN=Egf PE=1 SV=2	47.225	-5.863	179.425	-211.843	3.79936	up	0.34286
P01592	Immunoglobulin J chain OS=Mus musculus OX=10090 GN=Jchain PE=1 SV=4	128.9	-61.938	85.075	-15.401	0.660008	up	0.25392
P01633	Ig kappa chain V19-17 OS=Mus musculus OX=10090 GN=Igk-V19-17 PE=1 SV=1	110.925	-32.365	96.675	-11.709	0.871535	up	0.43933
P01635	Ig kappa chain V-V region K2 (Fragment) OS=Mus musculus OX=10090 PE=1 SV=1	91.475	-30.486	112	-40.035	1.22438	up	0.19127
P01656	Ig kappa chain V-III region MOPC 70 OS=Mus musculus OX=10090 PE=1 SV=1	94.9	-20.403	99.225	-12.795	1.04557	up	0.34286
P01660	Ig kappa chain V-III region PC 3741/TEPC 111 OS=Mus musculus OX=10090 PE=1 SV=1	93.4	-18.282	110.7	-24.053	1.18522	up	0.29572
P01670	Ig kappa chain V-III region PC 6684 OS=Mus musculus OX=10090 PE=1 SV=1	96.65	-51.128	113	-46.999	1.16917	up	0.65437
P01801	Ig heavy chain V-III region J606 OS=Mus musculus OX=10090 PE=1 SV=1	76.225	-17.833	126.85	-31.092	1.66415	up	0.03016
P01807	Ig heavy chain V region X44 OS=Mus musculus OX=10090 PE=1 SV=1	104.475	-18.962	92.85	-7.556	0.888729	up	0.29812
P01831	Thy-1 membrane glycoprotein OS=Mus musculus OX=10090 GN=Thy1 PE=1 SV=1	96.275	-3.541	101.325	-6.088	1.05245	up	0.20156
P01837	Immunoglobulin kappa constant OS=Mus musculus OX=10090 GN=Igkc PE=1 SV=2	117.125	-45.653	93.8	-20.4	0.800854	up	0.38686
P01845	Ig lambda-3 chain C region OS=Mus musculus OX=10090 GN=Iglc3 PE=1 SV=1	162.1	-182.496	60.3	-5.684	0.371993	up	1
P01865	Ig gamma-2A chain C region, membrane-bound form OS=Mus musculus OX=10090 GN=Igh-1a PE=1 SV=3	91.775	-17.929	118	-26.073	1.28575	up	0.14848
P01867	Ig gamma-2B chain C region OS=Mus musculus OX=10090 GN=Igh-3 PE=1 SV=3	119.25	-75.663	95.025	-25.661	0.796855	up	0.56646
P01869	Ig gamma-1 chain C region, membrane-bound form OS=Mus musculus OX=10090 GN=Ighg1 PE=1 SV=2	94.325	-21.163	106.175	-25.138	1.12563	up	0.49789
P01872	Immunoglobulin heavy constant mu OS=Mus musculus OX=10090 GN=Ighm PE=1 SV=2	129.325	-65.751	84.75	-14.896	0.655326	up	0.27007
P01878	Ig alpha chain C region OS=Mus musculus OX=10090 PE=1 SV=1	113.125	-54.922	89.875	-20.887	0.794475	up	0.88571
P01887	Beta-2-microglobulin OS=Mus musculus OX=10090 GN=B2m PE=1 SV=2	85.075	-10.244	115.35	-20.87	1.35586	up	0.04042
P01897	H-2 class I histocompatibility antigen, L-D alpha chain OS=Mus musculus OX=10090 GN=H2-L PE=1 SV=2	89.325	-13.855	111.525	-16.772	1.24853	up	0.08733
P01898	H-2 class I histocompatibility antigen, Q10 alpha chain OS=Mus musculus OX=10090 GN=H2-Q10 PE=1 SV=3	85.275	-15.067	122.95	-37.161	1.44181	up	0.1093
P01900	H-2 class I histocompatibility antigen, D-D alpha chain OS=Mus musculus OX=10090 GN=H2-D1 PE=1 SV=1	90.35	-10.895	112.525	-21.516	1.24543	up	0.11554
P01902	H-2 class I histocompatibility antigen, K-D alpha chain OS=Mus musculus OX=10090 GN=H2-K1 PE=1 SV=1	87.775	-10.538	113	-20.406	1.28738	up	0.07042
P01915	H-2 class II histocompatibility antigen, E-D beta chain OS=Mus musculus OX=10090 PE=3 SV=1	92.25	-11.072	106.675	-26.513	1.15637	up	0.35409
P01921	H-2 class II histocompatibility antigen, A-D beta chain OS=Mus musculus OX=10090 GN=H2-Ab1 PE=1 SV=1	92.325	-10.246	106.8	-22.309	1.15678	up	0.28294
P01942	Hemoglobin subunit alpha OS=Mus musculus OX=10090 GN=Hba PE=1 SV=2	88.375	-16.049	112.825	-32.935	1.27666	up	0.23039
P02088	Hemoglobin subunit beta-1 OS=Mus musculus OX=10090 GN=Hbb-b1 PE=1 SV=2	92.95	-23.002	107.75	-21.865	1.15923	up	0.38696
P02089	Hemoglobin subunit beta-2 OS=Mus musculus OX=10090 GN=Hbb-b2 PE=1 SV=2	86.75	-13.435	117.65	-28.282	1.3562	up	0.09585
P02463	Collagen alpha-1(IV) chain OS=Mus musculus OX=10090 GN=Col4a1 PE=1 SV=4	111.55	-19.088	90.05	-3.918	0.807261	up	0.1075
P02468	Laminin subunit gamma-1 OS=Mus musculus OX=10090 GN=Lamc1 PE=1 SV=2	109.725	-8.613	90.8	-6.735	0.827523	up	0.01344
P02469	Laminin subunit beta-1 OS=Mus musculus OX=10090 GN=Lamb1 PE=1 SV=3	101.6	-6.911	98.2	-7.133	0.966535	up	0.51914
P02535	Keratin, type I cytoskeletal 10 OS=Mus musculus OX=10090 GN=Krt10 PE=1 SV=3	96.325	-5.645	107.05	-31.148	1.11134	up	0.54384
P02798	Metallothionein-2 OS=Mus musculus OX=10090 GN=Mt2 PE=1 SV=2	82.15	-13.499	119.325	-10.221	1.45253	up	0.02857
P02802	Metallothionein-1 OS=Mus musculus OX=10090 GN=Mt1 PE=1 SV=1	90.35	-3.455	115.25	-24.466	1.27559	up	0.13374
P03893	NADH-ubiquinone oxidoreductase chain 2 OS=Mus musculus OX=10090 GN=Mtnd2 PE=1 SV=2	94.4	-8.321	90.625	-16.998	0.960011	up	0.70374
P03911	NADH-ubiquinone oxidoreductase chain 4 OS=Mus musculus OX=10090 GN=Mtnd4 PE=1 SV=1	106.725	-6.234	96.125	-10.559	0.900679	up	0.34286
P03930	ATP synthase protein 8 OS=Mus musculus OX=10090 GN=Mtatp8 PE=1 SV=1	99.85	-3.171	96.425	-5.189	0.965699	up	0.303
P03953	Complement factor D OS=Mus musculus OX=10090 GN=Cfd PE=1 SV=1	75.25	-13.611	123.125	-36.488	1.63621	up	0.04921
P03958	Adenosine deaminase OS=Mus musculus OX=10090 GN=Ada PE=1 SV=3	101.075	-8.784	101.15	-7.792	1.00074	up	0.99022
P03975	IgE-binding protein OS=Mus musculus OX=10090 GN=Iap PE=2 SV=1	91.375	-17.994	108.725	-61.5	1.18988	up	0.60765
P03987	Ig gamma-3 chain C region OS=Mus musculus OX=10090 PE=1 SV=2	112.775	-31.635	87.275	-7.562	0.773886	up	0.20565
P04104	Keratin, type II cytoskeletal 1 OS=Mus musculus OX=10090 GN=Krt1 PE=1 SV=4	89.2	-13.216	115.775	-70.562	1.29793	up	0.50952
P04117	Fatty acid-binding protein, adipocyte OS=Mus musculus OX=10090 GN=Fabp4 PE=1 SV=3	92.55	-10.73	113.9	-48.552	1.23069	up	1
P04186	Complement factor B OS=Mus musculus OX=10090 GN=Cfb PE=1 SV=2	88.475	-6.919	116.175	-23.43	1.31308	up	0.06387
P04187	Granzyme B(G,H) OS=Mus musculus OX=10090 GN=Gzmb PE=1 SV=1	42	-12.706	154.225	-96.634	3.67202	up	0.10177
P04202	Transforming growth factor beta-1 proprotein OS=Mus musculus OX=10090 GN=Tgfb1 PE=1 SV=1	87.975	-10.831	112.425	-11.519	1.27792	up	0.02131
P04224	H-2 class II histocompatibility antigen, E-K alpha chain OS=Mus musculus OX=10090 PE=1 SV=1	96.575	-18.663	107.45	-23.053	1.11261	up	0.49103
P04228	H-2 class II histocompatibility antigen, A-D alpha chain OS=Mus musculus OX=10090 GN=H2-Aa PE=1 SV=1	92.925	-13.392	106.75	-26.416	1.14878	up	0.38654
P04370	Myelin basic protein OS=Mus musculus OX=10090 GN=Mbp PE=1 SV=2	101.275	-17.35	99.75	-27.476	0.984942	up	0.92828
P04370-4	Isoform 4 of Myelin basic protein OS=Mus musculus OX=10090 GN=Mbp	111.475	-25.547	89.675	-39.14	0.80444	up	0.38691
P04441	H-2 class II histocompatibility antigen gamma chain OS=Mus musculus OX=10090 GN=Cd74 PE=1 SV=3	89.35	-6.715	111.425	-19.209	1.24706	up	0.05714
P04627	Serine/threonine-protein kinase A-Raf OS=Mus musculus OX=10090 GN=Araf PE=1 SV=2	100.7	-10.559	100.225	-5.228	0.995283	up	0.93836
P04918	Serum amyloid A-3 protein OS=Mus musculus OX=10090 GN=Saa3 PE=1 SV=1	87.275	-39.628	120.975	-30.911	1.38614	up	0.22843
P04919	Band 3 anion transport protein OS=Mus musculus OX=10090 GN=Slc4a1 PE=1 SV=1	79.25	-10.496	131.175	-51.669	1.65521	up	0.13648
P04925	Major prion protein OS=Mus musculus OX=10090 GN=Prnp PE=1 SV=2	101.85	-9.31	97.85	-5.092	0.960727	up	0.47943
P04939	Major urinary protein 3 OS=Mus musculus OX=10090 GN=Mup3 PE=1 SV=1	59.55	-6.726	157.075	-70.066	2.6377	up	0.06809
P05017	Insulin-like growth factor I OS=Mus musculus OX=10090 GN=Igf1 PE=1 SV=2	83.3	-10.037	115.825	-12.167	1.39046	up	0.00619
P05063	Fructose-bisphosphate aldolase C OS=Mus musculus OX=10090 GN=Aldoc PE=1 SV=4	105.35	-6.969	95.55	-1.448	0.906977	up	0.06429
P05064	Fructose-bisphosphate aldolase A OS=Mus musculus OX=10090 GN=Aldoa PE=1 SV=2	104.675	-4.867	97.425	-3.82	0.930738	up	0.05756
P05132	cAMP-dependent protein kinase catalytic subunit alpha OS=Mus musculus OX=10090 GN=Prkaca PE=1 SV=3	102.975	-5.662	96.95	-3.277	0.941491	up	0.11507
P05201	Aspartate aminotransferase, cytoplasmic OS=Mus musculus OX=10090 GN=Got1 PE=1 SV=3	108.675	-2.948	90.025	-7.08	0.828387	up	0.00281
P05202	Aspartate aminotransferase, mitochondrial OS=Mus musculus OX=10090 GN=Got2 PE=1 SV=1	111.25	-8.351	85.725	-7.417	0.770562	up	0.00381
P05480	Neuronal proto-oncogene tyrosine-protein kinase Src OS=Mus musculus OX=10090 GN=Src PE=1 SV=4	102.05	-2.198	97.375	-2.957	0.954189	up	0.0442
P05532	Mast/stem cell growth factor receptor Kit OS=Mus musculus OX=10090 GN=Kit PE=1 SV=3	116.85	-12.746	87.8	-15.693	0.751391	up	0.02829
P05555	Integrin alpha-M OS=Mus musculus OX=10090 GN=Itgam PE=1 SV=2	77.5	-39.015	127.425	-46.19	1.64419	up	0.14974
P05622	Platelet-derived growth factor receptor beta OS=Mus musculus OX=10090 GN=Pdgfrb PE=1 SV=2	90.5	-4.785	107.2	-11.32	1.18453	up	0.03475
P05784	Keratin, type I cytoskeletal 18 OS=Mus musculus OX=10090 GN=Krt18 PE=1 SV=5	99.775	-12.327	98.9	-7.003	0.99123	up	0.9058
P05977	Myosin light chain 1/3, skeletal muscle isoform OS=Mus musculus OX=10090 GN=Myl1 PE=1 SV=2	59.4	-3.199	159.1	-108.532	2.67845	up	0.16345
P06151	L-lactate dehydrogenase A chain OS=Mus musculus OX=10090 GN=Ldha PE=1 SV=3	104	-12.334	94.175	-8.514	0.905529	up	0.23775
P06330	Ig heavy chain V region AC38 205.12 OS=Mus musculus OX=10090 PE=1 SV=1	120.95	-80.506	92.675	-28.087	0.766226	up	0.53183
P06537	Glucocorticoid receptor OS=Mus musculus OX=10090 GN=Nr3c1 PE=1 SV=1	97.1	-3.448	101.625	-2.85	1.0466	up	0.08951
P06683	Complement component C9 OS=Mus musculus OX=10090 GN=C9 PE=1 SV=2	87.825	-6.442	121.65	-24.223	1.38514	up	0.03562
P06684	Complement C5 OS=Mus musculus OX=10090 GN=C5 PE=1 SV=2	78.35	-7.389	130.875	-38.848	1.67039	up	0.07112
P06728	Apolipoprotein A-IV OS=Mus musculus OX=10090 GN=Apoa4 PE=1 SV=3	88.175	-7.099	110.375	-19.363	1.25177	up	0.05714
P06745	Glucose-6-phosphate isomerase OS=Mus musculus OX=10090 GN=Gpi PE=1 SV=4	106.825	-6.165	92.725	-7.731	0.868008	up	0.02911
P06795	ATP-dependent translocase ABCB1 OS=Mus musculus OX=10090 GN=Abcb1b PE=1 SV=1	97.775	-12.551	106.725	-8.705	1.09154	up	0.28564
P06797	Cathepsin L1 OS=Mus musculus OX=10090 GN=Ctsl PE=1 SV=2	86.825	-30.337	117.45	-18.678	1.35272	up	0.34286
P06800	Receptor-type tyrosine-protein phosphatase C OS=Mus musculus OX=10090 GN=Ptprc PE=1 SV=4	84.05	-18.365	118.875	-23.841	1.41434	up	0.05991
P06801	NADP-dependent malic enzyme OS=Mus musculus OX=10090 GN=Me1 PE=1 SV=2	104.15	-9.232	95.35	-5.937	0.915506	up	0.15995
P06802	Ectonucleotide pyrophosphatase/phosphodiesterase family member 1 OS=Mus musculus OX=10090 GN=Enpp1 PE=1 SV=4	93.725	-4.995	104	-3.45	1.10963	up	0.01476
P06837	Neuromodulin OS=Mus musculus OX=10090 GN=Gap43 PE=1 SV=1	109.075	-10.82	93.05	-8.448	0.853083	up	0.05826
P06869	Urokinase-type plasminogen activator OS=Mus musculus OX=10090 GN=Plau PE=1 SV=1	83.9	-10.21	119.45	-28.262	1.42372	up	0.05582
P06909	Complement factor H OS=Mus musculus OX=10090 GN=Cfh PE=1 SV=2	89	-7.636	115.625	-22.834	1.29916	up	0.06898
P07091	Protein S100-A4 OS=Mus musculus OX=10090 GN=S100a4 PE=1 SV=1	103.525	-8.887	92.9	-11.769	0.897368	up	0.19968
P07214	SPARC OS=Mus musculus OX=10090 GN=Sparc PE=1 SV=1	85.8	-8.02	107.275	-20.638	1.25029	up	0.10047
P07309	Transthyretin OS=Mus musculus OX=10090 GN=Ttr PE=1 SV=1	96.125	-10.499	99.825	-14.597	1.03849	up	0.34286
P07310	Creatine kinase M-type OS=Mus musculus OX=10090 GN=Ckm PE=1 SV=1	123.6	-23.867	76.6	-19.148	0.619741	up	0.02188
P07356	Annexin A2 OS=Mus musculus OX=10090 GN=Anxa2 PE=1 SV=2	96.7	-6.123	100.325	-7.552	1.03749	up	0.48401
P07361	Alpha-1-acid glycoprotein 2 OS=Mus musculus OX=10090 GN=Orm2 PE=1 SV=1	72.65	-26.984	152.625	-62.561	2.10083	up	0.05724
P07724	Albumin OS=Mus musculus OX=10090 GN=Alb PE=1 SV=3	87.95	-6.045	109.25	-16.239	1.24218	up	0.04922
P07742	Ribonucleoside-diphosphate reductase large subunit OS=Mus musculus OX=10090 GN=Rrm1 PE=1 SV=2	99.55	-9.858	97.525	-6.891	0.979658	up	0.74779
P07744	Keratin, type II cytoskeletal 4 OS=Mus musculus OX=10090 GN=Krt4 PE=1 SV=2	51.375	-9.716	173.8	-96.802	3.38297	up	0.08477
P07758	Alpha-1-antitrypsin 1-1 OS=Mus musculus OX=10090 GN=Serpina1a PE=1 SV=4	98.55	-24.372	100.3	-6.749	1.01776	up	0.89446
P07759	Serine protease inhibitor A3K OS=Mus musculus OX=10090 GN=Serpina3k PE=1 SV=2	86.025	-13.823	112.6	-12.642	1.30892	up	0.02967
P07901	Heat shock protein HSP 90-alpha OS=Mus musculus OX=10090 GN=Hsp90aa1 PE=1 SV=4	97.4	-4.129	100.25	-2.61	1.02926	up	0.28749
P08003	Protein disulfide-isomerase A4 OS=Mus musculus OX=10090 GN=Pdia4 PE=1 SV=3	93.4	-6.481	106.675	-8.454	1.14213	up	0.04701
P08030	Adenine phosphoribosyltransferase OS=Mus musculus OX=10090 GN=Aprt PE=1 SV=2	101	-13.231	100.5	-11.503	0.99505	up	0.95637
P08032	Spectrin alpha chain, erythrocytic 1 OS=Mus musculus OX=10090 GN=Spta1 PE=1 SV=3	83.925	-7.637	124.225	-43.479	1.48019	up	0.15999
P08071	Lactotransferrin OS=Mus musculus OX=10090 GN=Ltf PE=1 SV=4	59.725	-47.442	159.625	-110.907	2.67267	up	0.14873
P08074	Carbonyl reductase [NADPH] 2 OS=Mus musculus OX=10090 GN=Cbr2 PE=1 SV=1	96.15	-7.928	105.2	-17.757	1.09412	up	0.38789
P08101-2	Isoform IIB2 of Low affinity immunoglobulin gamma Fc region receptor II OS=Mus musculus OX=10090 GN=Fcgr2	66.375	-12.787	134.3	-33.846	2.02335	up	0.00946
P08103	Tyrosine-protein kinase HCK OS=Mus musculus OX=10090 GN=Hck PE=1 SV=4	89.75	-19.319	111.4	-16.995	1.24123	up	0.1434
P08113	Endoplasmin OS=Mus musculus OX=10090 GN=Hsp90b1 PE=1 SV=2	95.75	-8.618	101.8	-2.563	1.06319	up	0.22699
P08121	Collagen alpha-1(III) chain OS=Mus musculus OX=10090 GN=Col3a1 PE=1 SV=4	96.95	-33.752	106.225	-22.121	1.09567	up	0.66194
P08122	Collagen alpha-2(IV) chain OS=Mus musculus OX=10090 GN=Col4a2 PE=1 SV=4	108.475	-26.019	94.85	-4.521	0.874395	up	0.37411
P08207	Protein S100-A10 OS=Mus musculus OX=10090 GN=S100a10 PE=1 SV=2	105.025	-8.881	93.6	-11.745	0.891216	up	0.1717
P08226	Apolipoprotein E OS=Mus musculus OX=10090 GN=Apoe PE=1 SV=2	98.9	-35.453	96.875	-14.059	0.979525	up	0.91889
P08228	Superoxide dismutase [Cu-Zn] OS=Mus musculus OX=10090 GN=Sod1 PE=1 SV=2	105.65	-8.185	91.55	-6.334	0.86654	up	0.03442
P08249	Malate dehydrogenase, mitochondrial OS=Mus musculus OX=10090 GN=Mdh2 PE=1 SV=3	102.675	-1.408	98.875	-6.466	0.96299	up	0.3275
P08508	Low affinity immunoglobulin gamma Fc region receptor III OS=Mus musculus OX=10090 GN=Fcgr3 PE=1 SV=1	76.1	-15.16	121.8	-20.57	1.60053	up	0.01169
P08551	Neurofilament light polypeptide OS=Mus musculus OX=10090 GN=Nefl PE=1 SV=5	101.725	-22.076	97.65	-17.274	0.959941	up	0.78103
P08553	Neurofilament medium polypeptide OS=Mus musculus OX=10090 GN=Nefm PE=1 SV=4	100.425	-20.115	98.725	-17.307	0.983072	up	0.90223
P08607	C4b-binding protein OS=Mus musculus OX=10090 GN=C4bpa PE=1 SV=3	83.35	-14.298	112.55	-17.776	1.35033	up	0.04291
P08730	Keratin, type I cytoskeletal 13 OS=Mus musculus OX=10090 GN=Krt13 PE=1 SV=2	73.7	-1.236	139	-44.299	1.88602	up	0.06005
P08752	Guanine nucleotide-binding protein G(i) subunit alpha-2 OS=Mus musculus OX=10090 GN=Gnai2 PE=1 SV=5	96.05	-3.975	102.975	-5.514	1.0721	up	0.08775
P08775	DNA-directed RNA polymerase II subunit RPB1 OS=Mus musculus OX=10090 GN=Polr2a PE=1 SV=3	95.125	-4.996	104.725	-3.805	1.10092	up	0.0223
P08883	Granzyme F OS=Mus musculus OX=10090 GN=Gzmf PE=1 SV=1	62.55	-11.798	131.85	-99.55	2.10791	up	0.25841
P08905	Lysozyme C-2 OS=Mus musculus OX=10090 GN=Lyz2 PE=1 SV=2	78.425	-47.392	133.575	-69.161	1.70322	up	0.23634
P09055	Integrin beta-1 OS=Mus musculus OX=10090 GN=Itgb1 PE=1 SV=1	110.025	-4.844	89.95	-5.057	0.817541	up	0.00122
P09103	Protein disulfide-isomerase OS=Mus musculus OX=10090 GN=P4hb PE=1 SV=2	92.45	-6.502	107.175	-8.376	1.15928	up	0.03211
P09242	Alkaline phosphatase, tissue-nonspecific isozyme OS=Mus musculus OX=10090 GN=Alpl PE=1 SV=2	85.4	-10.372	112.525	-17.842	1.31762	up	0.03913
P09405	Nucleolin OS=Mus musculus OX=10090 GN=Ncl PE=1 SV=2	94.85	-4.698	105.575	-6.581	1.11307	up	0.03789
P09411	Phosphoglycerate kinase 1 OS=Mus musculus OX=10090 GN=Pgk1 PE=1 SV=4	99.475	-9.169	100.75	-3.049	1.01282	up	0.80068
P09470	Angiotensin-converting enzyme OS=Mus musculus OX=10090 GN=Ace PE=1 SV=3	88.375	-6.487	113.175	-15.702	1.28062	up	0.02665
P09528	Ferritin heavy chain OS=Mus musculus OX=10090 GN=Fth1 PE=1 SV=2	105.875	-11.758	92.35	-8.132	0.872255	up	0.10734
P09541	Myosin light chain 4 OS=Mus musculus OX=10090 GN=Myl4 PE=1 SV=3	112.4	-22.942	83.4	-8.108	0.741993	up	0.0545
P09581	Macrophage colony-stimulating factor 1 receptor OS=Mus musculus OX=10090 GN=Csf1r PE=1 SV=3	86.65	-9.075	112.925	-12.175	1.30323	up	0.01346
P09602	Non-histone chromosomal protein HMG-17 OS=Mus musculus OX=10090 GN=Hmgn2 PE=1 SV=2	91.475	-9.48	114.675	-12.204	1.25362	up	0.02857
P09671	Superoxide dismutase [Mn], mitochondrial OS=Mus musculus OX=10090 GN=Sod2 PE=1 SV=3	101.05	-3.904	98.025	-8.659	0.970064	up	0.54767
P09803	Cadherin-1 OS=Mus musculus OX=10090 GN=Cdh1 PE=1 SV=1	96.475	-14.21	106.075	-14.112	1.09951	up	0.37472
P0C0A3	Charged multivesicular body protein 6 OS=Mus musculus OX=10090 GN=Chmp6 PE=1 SV=2	92.175	-6.725	106.6	-4.39	1.1565	up	0.01147
P0C605	cGMP-dependent protein kinase 1 OS=Mus musculus OX=10090 GN=Prkg1 PE=1 SV=1	93.3	-11.957	105.225	-9.549	1.12781	up	0.1701
P0C605-2	Isoform Beta of cGMP-dependent protein kinase 1 OS=Mus musculus OX=10090 GN=Prkg1	113.175	-7.866	86.05	-7.661	0.760327	up	0.0026
P0C7N9	Proteasome assembly chaperone 4 OS=Mus musculus OX=10090 GN=Psmg4 PE=1 SV=1	99.05	-8.078	104.375	-8.609	1.05376	up	0.40175
P0CG14	Decreased expression in renal and prostate cancer protein OS=Mus musculus OX=10090 GN=Derpc PE=1 SV=1	103.45	-2.541	100.375	-4.98	0.970275	up	0.3135
P0CW02	Lymphocyte antigen 6C1 OS=Mus musculus OX=10090 GN=Ly6c1 PE=2 SV=1	88.5	-10.559	114.6	-17.513	1.29492	up	0.04334
P0DOV1	Interferon-activable protein 205-B OS=Mus musculus OX=10090 GN=Mnda PE=1 SV=1	88.3	-16.796	113.425	-11.996	1.28454	up	0.05085
P0DOV2	Interferon-activable protein 204 OS=Mus musculus OX=10090 GN=Ifi204 PE=1 SV=1	78.5	-21.164	123.825	-19.283	1.57739	up	0.01941
P0DP27	Calmodulin-2 OS=Mus musculus OX=10090 GN=Calm2 PE=1 SV=1	103.675	-1.544	98.5	-5.472	0.950084	up	0.11857
P10107	Annexin A1 OS=Mus musculus OX=10090 GN=Anxa1 PE=1 SV=2	89.3	-16.608	112.5	-21.614	1.2598	up	0.1396
P10126	Elongation factor 1-alpha 1 OS=Mus musculus OX=10090 GN=Eef1a1 PE=1 SV=3	96.775	-3.186	101.375	-6.812	1.04753	up	0.26707
P10287	Cadherin-3 OS=Mus musculus OX=10090 GN=Cdh3 PE=1 SV=2	104.525	-14.468	95.25	-10.817	0.911265	up	0.34407
P10493	Nidogen-1 OS=Mus musculus OX=10090 GN=Nid1 PE=1 SV=2	104.975	-5.133	94.825	-5.914	0.90331	up	0.04109
P10518	Delta-aminolevulinic acid dehydratase OS=Mus musculus OX=10090 GN=Alad PE=1 SV=1	103.9	-7.714	95.15	-4.015	0.915784	up	0.09088
P10605	Cathepsin B OS=Mus musculus OX=10090 GN=Ctsb PE=1 SV=2	92.425	-23.723	110.35	-14.545	1.19394	up	0.24509
P10630	Eukaryotic initiation factor 4A-II OS=Mus musculus OX=10090 GN=Eif4a2 PE=1 SV=2	102.3	-2.536	94.9	-4.206	0.927664	up	0.05714
P10637	Microtubule-associated protein tau OS=Mus musculus OX=10090 GN=Mapt PE=1 SV=3	105.65	-12.109	96.15	-10.341	0.91008	up	0.27783
P10639	Thioredoxin OS=Mus musculus OX=10090 GN=Txn PE=1 SV=3	99.9	-5.863	102.2	-4.492	1.02302	up	0.55636
P10649	Glutathione S-transferase Mu 1 OS=Mus musculus OX=10090 GN=Gstm1 PE=1 SV=2	111.45	-14.566	85.15	-11.293	0.76402	up	0.02903
P10711	Transcription elongation factor A protein 1 OS=Mus musculus OX=10090 GN=Tcea1 PE=1 SV=2	95.475	-7.221	106.7	-6.077	1.11757	up	0.05487
P10810	Monocyte differentiation antigen CD14 OS=Mus musculus OX=10090 GN=Cd14 PE=1 SV=1	111.125	-40.595	91.175	-22.996	0.820472	up	0.42526
P10833	Ras-related protein R-Ras OS=Mus musculus OX=10090 GN=Rras PE=1 SV=1	112.925	-9.188	86.025	-10.214	0.761789	up	0.00784
P10852	4F2 cell-surface antigen heavy chain OS=Mus musculus OX=10090 GN=Slc3a2 PE=1 SV=1	89.4	-7.917	109.45	-5.669	1.22427	up	0.02857
P10922	Histone H1.0 OS=Mus musculus OX=10090 GN=H1-0 PE=2 SV=4	83.325	-36.916	138.925	-63.396	1.66727	up	0.2
P11031	Activated RNA polymerase II transcriptional coactivator p15 OS=Mus musculus OX=10090 GN=Sub1 PE=1 SV=3	100.525	-6.91	100.525	-5.841	1	up	0.68571
P11032	Granzyme A OS=Mus musculus OX=10090 GN=Gzma PE=1 SV=2	59.475	-17.18	134.9	-79.333	2.26818	up	0.11429
P11034	Mast cell protease 1 OS=Mus musculus OX=10090 GN=Mcpt1 PE=1 SV=2	39.6	-5.624	161.7	-112.187	4.08333	up	0.02857
P11087	Collagen alpha-1(I) chain OS=Mus musculus OX=10090 GN=Col1a1 PE=1 SV=4	102.225	-35.538	100.85	-31.806	0.986549	up	0.68571
P11103	Poly [ADP-ribose] polymerase 1 OS=Mus musculus OX=10090 GN=Parp1 PE=1 SV=3	99.925	-5.231	99.55	-4.327	0.996247	up	0.91563
P11152	Lipoprotein lipase OS=Mus musculus OX=10090 GN=Lpl PE=1 SV=3	86.725	-15.389	119.425	-34.875	1.37705	up	0.13704
P11247	Myeloperoxidase OS=Mus musculus OX=10090 GN=Mpo PE=1 SV=2	56.35	-28.34	166.05	-122.291	2.94676	up	0.16989
P11276	Fibronectin OS=Mus musculus OX=10090 GN=Fn1 PE=1 SV=4	97.475	-8.549	96.225	-9.734	0.987176	up	0.88571
P11352	Glutathione peroxidase 1 OS=Mus musculus OX=10090 GN=Gpx1 PE=1 SV=2	99.15	-8.603	102.6	-2.931	1.0348	up	0.47651
P11404	Fatty acid-binding protein, heart OS=Mus musculus OX=10090 GN=Fabp3 PE=1 SV=5	116.85	-11.953	88.575	-12.319	0.758023	up	0.02857
P11438	Lysosome-associated membrane glycoprotein 1 OS=Mus musculus OX=10090 GN=Lamp1 PE=1 SV=2	87.925	-14.548	113.425	-10.437	1.29002	up	0.02924
P11499	Heat shock protein HSP 90-beta OS=Mus musculus OX=10090 GN=Hsp90ab1 PE=1 SV=3	97.375	-3.875	101.9	-4.657	1.04647	up	0.18584
P11531	Dystrophin OS=Mus musculus OX=10090 GN=Dmd PE=1 SV=3	115.5	-2.934	86.675	-8.005	0.750433	up	0.0294
P11627	Neural cell adhesion molecule L1 OS=Mus musculus OX=10090 GN=L1cam PE=1 SV=1	108.45	-9.941	94.125	-8.263	0.867911	up	0.05714
P11672	Neutrophil gelatinase-associated lipocalin OS=Mus musculus OX=10090 GN=Lcn2 PE=1 SV=1	58.075	-39.958	162.575	-110.517	2.7994	up	0.12565
P11679	Keratin, type II cytoskeletal 8 OS=Mus musculus OX=10090 GN=Krt8 PE=1 SV=4	102	-14.296	95.775	-2.758	0.938971	up	1
P11680	Properdin OS=Mus musculus OX=10090 GN=Cfp PE=1 SV=2	91.55	-6.456	109.925	-13.816	1.20071	up	0.2
P11688	Integrin alpha-5 OS=Mus musculus OX=10090 GN=Itga5 PE=1 SV=3	103.525	-10.916	92.425	-8.465	0.89278	up	0.15914
P11835	Integrin beta-2 OS=Mus musculus OX=10090 GN=Itgb2 PE=1 SV=2	77.825	-33.968	128.85	-44.121	1.65564	up	0.11655
P11881-2	Isoform 2 of Inositol 1,4,5-trisphosphate receptor type 1 OS=Mus musculus OX=10090 GN=Itpr1	110.725	-3.858	90.625	-9.713	0.818469	up	0.0085
P11928	2'-5'-oligoadenylate synthase 1A OS=Mus musculus OX=10090 GN=Oas1a PE=1 SV=2	77.75	-44.315	125.425	-28.887	1.61318	up	0.12153
P11930	Nucleoside diphosphate-linked moiety X motif 19 OS=Mus musculus OX=10090 GN=Nudt19 PE=1 SV=2	98.575	-3.598	102	-4.259	1.03475	up	0.2652
P11983	T-complex protein 1 subunit alpha OS=Mus musculus OX=10090 GN=Tcp1 PE=1 SV=3	99.425	-3.658	100.5	-2.267	1.01081	up	0.63517
P12023	Amyloid-beta A4 protein OS=Mus musculus OX=10090 GN=App PE=1 SV=3	98.125	-4.662	101.775	-2.979	1.0372	up	0.23514
P12242	Mitochondrial brown fat uncoupling protein 1 OS=Mus musculus OX=10090 GN=Ucp1 PE=1 SV=2	37.8	-3.505	196.125	-264.352	5.18849	up	0.11429
P12246	Serum amyloid P-component OS=Mus musculus OX=10090 GN=Apcs PE=1 SV=2	81.8	-16.064	126.675	-26.206	1.54859	up	0.02664
P12265	Beta-glucuronidase OS=Mus musculus OX=10090 GN=Gusb PE=1 SV=2	105.35	-10.808	97.575	-9.671	0.926198	up	0.32486
P12367	cAMP-dependent protein kinase type II-alpha regulatory subunit OS=Mus musculus OX=10090 GN=Prkar2a PE=1 SV=2	106.025	-5.336	94.3	-4.347	0.889413	up	0.01437
P12382	ATP-dependent 6-phosphofructokinase, liver type OS=Mus musculus OX=10090 GN=Pfkl PE=1 SV=4	106.725	-6.489	91	-7.86	0.852659	up	0.02151
P12388	Plasminogen activator inhibitor 2, macrophage OS=Mus musculus OX=10090 GN=Serpinb2 PE=1 SV=1	86.275	-35.938	120.55	-34.821	1.39728	up	0.21977
P12787	Cytochrome c oxidase subunit 5A, mitochondrial OS=Mus musculus OX=10090 GN=Cox5a PE=1 SV=2	100.525	-2.975	101.625	-8.047	1.01094	up	0.80618
P12804	Fibroleukin OS=Mus musculus OX=10090 GN=Fgl2 PE=1 SV=1	108.5	-16.468	98.6	-20.777	0.908756	up	0.48339
P12849	cAMP-dependent protein kinase type I-beta regulatory subunit OS=Mus musculus OX=10090 GN=Prkar1b PE=1 SV=2	104.475	-2.64	96.225	-9.625	0.921034	up	0.14938
P12961	Neuroendocrine protein 7B2 OS=Mus musculus OX=10090 GN=Scg5 PE=1 SV=1	117.6	-10.906	86.8	-7.081	0.738095	up	0.0032
P12970	60S ribosomal protein L7a OS=Mus musculus OX=10090 GN=Rpl7a PE=1 SV=2	83	-10.542	126.625	-33.589	1.5256	up	0.05714
P13020	Gelsolin OS=Mus musculus OX=10090 GN=Gsn PE=1 SV=3	104.075	-9.097	97.5	-8.105	0.936824	up	0.32192
P13366	Granzyme G OS=Mus musculus OX=10090 GN=Gzmg PE=1 SV=1	54.15	-3.443	133.075	-100.304	2.45753	up	0.05714
P13405	Retinoblastoma-associated protein OS=Mus musculus OX=10090 GN=Rb1 PE=1 SV=2	96.45	-7.28	104.275	-5.343	1.08113	up	0.13377
P13439	Uridine 5'-monophosphate synthase OS=Mus musculus OX=10090 GN=Umps PE=1 SV=3	98.125	-13.062	101.925	-12.861	1.03873	up	0.69285
P13542	Myosin-8 OS=Mus musculus OX=10090 GN=Myh8 PE=2 SV=2	64.875	-33.996	135.25	-85.915	2.08478	up	0.17851
P13595	Neural cell adhesion molecule 1 OS=Mus musculus OX=10090 GN=Ncam1 PE=1 SV=3	107	-4.414	92.95	-1.537	0.868692	up	0.00095
P13597	Intercellular adhesion molecule 1 OS=Mus musculus OX=10090 GN=Icam1 PE=1 SV=1	94.35	-6.39	105.55	-5.829	1.11871	up	0.02857
P13634	Carbonic anhydrase 1 OS=Mus musculus OX=10090 GN=Ca1 PE=1 SV=4	77.2	-13.82	132.8	-78.222	1.72021	up	0.11429
P13707	Glycerol-3-phosphate dehydrogenase [NAD(+)], cytoplasmic OS=Mus musculus OX=10090 GN=Gpd1 PE=1 SV=3	40.675	-6.831	180.65	-129.445	4.4413	up	0.0294
P13745	Glutathione S-transferase A1 OS=Mus musculus OX=10090 GN=Gsta1 PE=1 SV=2	104.75	-13.332	95.225	-16.732	0.909069	up	0.40752
P13864	DNA (cytosine-5)-methyltransferase 1 OS=Mus musculus OX=10090 GN=Dnmt1 PE=1 SV=5	87.25	-7.092	112.825	-10.119	1.29312	up	0.02857
P14069	Protein S100-A6 OS=Mus musculus OX=10090 GN=S100a6 PE=1 SV=3	103.475	-15.062	95.275	-8.265	0.920754	up	0.37664
P14094	Sodium/potassium-transporting ATPase subunit beta-1 OS=Mus musculus OX=10090 GN=Atp1b1 PE=1 SV=1	108.6	-7.766	91.75	-9.549	0.844843	up	0.03383
P14106	Complement C1q subcomponent subunit B OS=Mus musculus OX=10090 GN=C1qb PE=1 SV=2	86.15	-6.187	106.125	-21.625	1.23186	up	0.12605
P14115	60S ribosomal protein L27a OS=Mus musculus OX=10090 GN=Rpl27a PE=1 SV=5	82.325	-6.141	122.225	-33.484	1.48466	up	0.09535
P14131	40S ribosomal protein S16 OS=Mus musculus OX=10090 GN=Rps16 PE=1 SV=4	92.3	-3.196	108.175	-6.525	1.17199	up	0.00472
P14142	Solute carrier family 2, facilitated glucose transporter member 4 OS=Mus musculus OX=10090 GN=Slc2a4 PE=1 SV=3	107.35	-6.763	95.3	-6.07	0.88775	up	0.03792
P14148	60S ribosomal protein L7 OS=Mus musculus OX=10090 GN=Rpl7 PE=1 SV=2	82.25	-26.189	125.9	-36.684	1.5307	up	0.10088
P14152	Malate dehydrogenase, cytoplasmic OS=Mus musculus OX=10090 GN=Mdh1 PE=1 SV=3	109.05	-3.022	91.2	-3.517	0.836314	up	0.00025
P14206	40S ribosomal protein SA OS=Mus musculus OX=10090 GN=Rpsa PE=1 SV=4	96.05	-5.061	102.825	-4.085	1.07054	up	0.08236
P14211	Calreticulin OS=Mus musculus OX=10090 GN=Calr PE=1 SV=1	92.175	-5.409	106.975	-12.177	1.16056	up	0.06805
P14231	Sodium/potassium-transporting ATPase subunit beta-2 OS=Mus musculus OX=10090 GN=Atp1b2 PE=1 SV=2	105.575	-6.975	97.175	-3.118	0.920436	up	0.07021
P14234	Tyrosine-protein kinase Fgr OS=Mus musculus OX=10090 GN=Fgr PE=1 SV=2	77.775	-25.437	129.825	-47.868	1.66924	up	0.10321
P14576	Signal recognition particle 54 kDa protein OS=Mus musculus OX=10090 GN=Srp54 PE=1 SV=2	99.05	-1.912	100.15	-6.025	1.01111	up	0.48571
P14602	Heat shock protein beta-1 OS=Mus musculus OX=10090 GN=Hspb1 PE=1 SV=3	102.125	-7.587	92.125	-12.994	0.902081	up	0.2321
P14685	26S proteasome non-ATPase regulatory subunit 3 OS=Mus musculus OX=10090 GN=Psmd3 PE=1 SV=3	95.55	-3.486	103.175	-4.752	1.0798	up	0.04134
P14733	Lamin-B1 OS=Mus musculus OX=10090 GN=Lmnb1 PE=1 SV=3	97.675	-6.894	103.6	-6.622	1.06066	up	0.26137
P14824	Annexin A6 OS=Mus musculus OX=10090 GN=Anxa6 PE=1 SV=3	108.05	-5.956	90	-7.125	0.832948	up	0.0081
P14869	60S acidic ribosomal protein P0 OS=Mus musculus OX=10090 GN=Rplp0 PE=1 SV=3	97.55	-5.689	97.2	-11.536	0.996412	up	0.95837
P14873	Microtubule-associated protein 1B OS=Mus musculus OX=10090 GN=Map1b PE=1 SV=2	100.125	-5.942	97.2	-8.708	0.970787	up	0.59901
P14901	Heme oxygenase 1 OS=Mus musculus OX=10090 GN=Hmox1 PE=1 SV=1	102.95	-31.807	99.875	-16.776	0.970131	up	0.86983
P15089	Mast cell carboxypeptidase A OS=Mus musculus OX=10090 GN=Cpa3 PE=2 SV=1	113.825	-30.237	91.325	-10.047	0.802328	up	0.20756
P15105	Glutamine synthetase OS=Mus musculus OX=10090 GN=Glul PE=1 SV=6	72.625	-2.951	138.825	-56.509	1.91153	up	0.10076
P15119	Mast cell protease 2 OS=Mus musculus OX=10090 GN=Mcpt2 PE=2 SV=2	54.075	-10.134	144.375	-89.196	2.6699	up	0.02843
P15208	Insulin receptor OS=Mus musculus OX=10090 GN=Insr PE=1 SV=2	98.475	-4.351	102.275	-2.923	1.03859	up	0.19724
P15306	Thrombomodulin OS=Mus musculus OX=10090 GN=Thbd PE=1 SV=1	91.825	-11.975	109.7	-16.131	1.19466	up	0.12547
P15307	Proto-oncogene c-Rel OS=Mus musculus OX=10090 GN=Rel PE=1 SV=2	93.325	-5.934	109.275	-8.012	1.17091	up	0.01861
P15327	Bisphosphoglycerate mutase OS=Mus musculus OX=10090 GN=Bpgm PE=1 SV=2	95.3	-7.845	107.625	-14.908	1.12933	up	0.19373
P15331	Peripherin OS=Mus musculus OX=10090 GN=Prph PE=1 SV=2	102.625	-15.249	98.825	-12.535	0.962972	up	0.71351
P15379	CD44 antigen OS=Mus musculus OX=10090 GN=Cd44 PE=1 SV=3	88.325	-18.331	111.575	-13.972	1.26323	up	0.05714
P15508	Spectrin beta chain, erythrocytic OS=Mus musculus OX=10090 GN=Sptb PE=1 SV=4	86.85	-8.918	118.575	-35.4	1.36528	up	0.17021
P15532	Nucleoside diphosphate kinase A OS=Mus musculus OX=10090 GN=Nme1 PE=1 SV=1	97.55	-7.154	102.225	-5.995	1.04792	up	0.35516
P15626	Glutathione S-transferase Mu 2 OS=Mus musculus OX=10090 GN=Gstm2 PE=1 SV=2	112.675	-10.268	81.375	-13.643	0.72221	up	0.0105
P15655	Fibroblast growth factor 2 OS=Mus musculus OX=10090 GN=Fgf2 PE=1 SV=1	95.3	-7.433	107.725	-15.257	1.13038	up	0.19347
P15864	Histone H1.2 OS=Mus musculus OX=10090 GN=H1-2 PE=1 SV=2	56.75	-38.385	173.075	-113.838	3.04978	up	0.05714
P15920	V-type proton ATPase 116 kDa subunit a2 OS=Mus musculus OX=10090 GN=Atp6v0a2 PE=1 SV=2	96.3	-3.898	103	-3.465	1.06957	up	0.05714
P16015	Carbonic anhydrase 3 OS=Mus musculus OX=10090 GN=Ca3 PE=1 SV=3	75.6	-7.835	130.75	-56.118	1.7295	up	0.14331
P16045	Galectin-1 OS=Mus musculus OX=10090 GN=Lgals1 PE=1 SV=3	95.65	-5.999	102.875	-6.743	1.07554	up	0.48571
P16054	Protein kinase C epsilon type OS=Mus musculus OX=10090 GN=Prkce PE=1 SV=1	108.5	-2.792	93.075	-4.393	0.857834	up	0.00103
P16056	Hepatocyte growth factor receptor OS=Mus musculus OX=10090 GN=Met PE=1 SV=1	104.7	-11.848	97.575	-6.902	0.931948	up	0.33874
P16092	Fibroblast growth factor receptor 1 OS=Mus musculus OX=10090 GN=Fgfr1 PE=1 SV=2	88.525	-6.949	112.35	-14.338	1.26913	up	0.0243
P16110	Galectin-3 OS=Mus musculus OX=10090 GN=Lgals3 PE=1 SV=3	95.125	-17.028	109.75	-5.34	1.15375	up	0.34286
P16125	L-lactate dehydrogenase B chain OS=Mus musculus OX=10090 GN=Ldhb PE=1 SV=2	117.55	-6.287	81.275	-10.993	0.691408	up	0.00123
P16254	Signal recognition particle 14 kDa protein OS=Mus musculus OX=10090 GN=Srp14 PE=1 SV=1	94.375	-4.097	105.55	-11.899	1.11841	up	0.12606
P16294	Coagulation factor IX OS=Mus musculus OX=10090 GN=F9 PE=2 SV=3	93.9	-14.454	104.8	-17.28	1.11608	up	0.37057
P16301	Phosphatidylcholine-sterol acyltransferase OS=Mus musculus OX=10090 GN=Lcat PE=1 SV=2	91.65	-8.386	116.35	-33.079	1.2695	up	0.23359
P16330	2',3'-cyclic-nucleotide 3'-phosphodiesterase OS=Mus musculus OX=10090 GN=Cnp PE=1 SV=3	102.15	-4.743	99.5	-7.978	0.974058	up	0.58871
P16332	Methylmalonyl-CoA mutase, mitochondrial OS=Mus musculus OX=10090 GN=Mmut PE=1 SV=2	99.325	-2.885	102.425	-10.148	1.03121	up	0.57818
P16406	Glutamyl aminopeptidase OS=Mus musculus OX=10090 GN=Enpep PE=1 SV=1	86.725	-11.197	111.525	-13.221	1.28596	up	0.02869
P16460	Argininosuccinate synthase OS=Mus musculus OX=10090 GN=Ass1 PE=1 SV=1	92.725	-3.897	109.4	-15.559	1.17983	up	0.11895
P16546	Spectrin alpha chain, non-erythrocytic 1 OS=Mus musculus OX=10090 GN=Sptan1 PE=1 SV=4	95.95	-6.555	103.7	-7.923	1.08077	up	0.18246
P16675	Lysosomal protective protein OS=Mus musculus OX=10090 GN=Ctsa PE=1 SV=1	94.425	-16.332	104.05	-9.738	1.10193	up	0.35043
P16858	Glyceraldehyde-3-phosphate dehydrogenase OS=Mus musculus OX=10090 GN=Gapdh PE=1 SV=2	102.15	-5.546	96.325	-5.324	0.942976	up	0.18049
P16879	Tyrosine-protein kinase Fes/Fps OS=Mus musculus OX=10090 GN=Fes PE=1 SV=2	87.775	-18.611	114.75	-23.903	1.30732	up	0.12522
P16951	Cyclic AMP-dependent transcription factor ATF-2 OS=Mus musculus OX=10090 GN=Atf2 PE=1 SV=2	99.175	-14.411	101.55	-4.677	1.02395	up	0.76451
P17012	Zinc finger X-chromosomal protein OS=Mus musculus OX=10090 GN=Zfx PE=1 SV=2	106.45	-8.474	95.85	-2.863	0.900423	up	0.05552
P17047-3	Isoform LAMP-2C of Lysosome-associated membrane glycoprotein 2 OS=Mus musculus OX=10090 GN=Lamp2	89.275	-4.772	111.3	-11.503	1.24671	up	0.01226
P17095	High mobility group protein HMG-I/HMG-Y OS=Mus musculus OX=10090 GN=Hmga1 PE=1 SV=4	104.05	-14.568	99.675	-13.368	0.957953	up	0.6736
P17156	Heat shock-related 70 kDa protein 2 OS=Mus musculus OX=10090 GN=Hspa2 PE=1 SV=2	109.175	-5.027	91.925	-6.191	0.841997	up	0.00495
P17182	Alpha-enolase OS=Mus musculus OX=10090 GN=Eno1 PE=1 SV=3	102.125	-7.4	97.025	-3.584	0.950061	up	0.26106
P17183	Gamma-enolase OS=Mus musculus OX=10090 GN=Eno2 PE=1 SV=2	103.8	-7.186	97.25	-5.288	0.936898	up	0.1924
P17225	Polypyrimidine tract-binding protein 1 OS=Mus musculus OX=10090 GN=Ptbp1 PE=1 SV=2	96.5	-6.906	103.975	-5.782	1.07746	up	0.14801
P17426	AP-2 complex subunit alpha-1 OS=Mus musculus OX=10090 GN=Ap2a1 PE=1 SV=1	100.825	-4.274	97.025	-9.179	0.962311	up	0.48128
P17427	AP-2 complex subunit alpha-2 OS=Mus musculus OX=10090 GN=Ap2a2 PE=1 SV=2	92.975	-4.549	106.475	-7.516	1.1452	up	0.02185
P17439	Lysosomal acid glucosylceramidase OS=Mus musculus OX=10090 GN=Gba PE=1 SV=1	94.325	-10.538	105.525	-4.911	1.11874	up	0.10232
P17563	Methanethiol oxidase OS=Mus musculus OX=10090 GN=Selenbp1 PE=1 SV=2	101.125	-5.084	101.075	-7.086	0.999506	up	0.99122
P17665	Cytochrome c oxidase subunit 7C, mitochondrial OS=Mus musculus OX=10090 GN=Cox7c PE=1 SV=1	88.025	-4.721	90.9	-15.896	1.03266	up	0.74061
P17710	Hexokinase-1 OS=Mus musculus OX=10090 GN=Hk1 PE=1 SV=3	108.4	-3.342	92.075	-4.986	0.8494	up	0.0016
P17742	Peptidyl-prolyl cis-trans isomerase A OS=Mus musculus OX=10090 GN=Ppia PE=1 SV=2	100.45	-1.987	101.675	-8.7	1.0122	up	0.79991
P17751	Triosephosphate isomerase OS=Mus musculus OX=10090 GN=Tpi1 PE=1 SV=4	103.1	-4.885	97.7	-4.702	0.947624	up	0.16228
P17809	Solute carrier family 2, facilitated glucose transporter member 1 OS=Mus musculus OX=10090 GN=Slc2a1 PE=1 SV=4	90.375	-11.777	114.15	-26.297	1.26307	up	0.14999
P17918	Proliferating cell nuclear antigen OS=Mus musculus OX=10090 GN=Pcna PE=1 SV=2	90.6	-15.114	107.9	-7.96	1.19095	up	0.08921
P18052	Receptor-type tyrosine-protein phosphatase alpha OS=Mus musculus OX=10090 GN=Ptpra PE=1 SV=3	98.425	-6.097	100.6	-4.677	1.0221	up	0.59186
P18242	Cathepsin D OS=Mus musculus OX=10090 GN=Ctsd PE=1 SV=1	107.875	-16.822	91.925	-3.922	0.852144	up	0.15288
P18572	Basigin OS=Mus musculus OX=10090 GN=Bsg PE=1 SV=2	96.975	-6.115	102.025	-4.779	1.05208	up	0.24086
P18608	Non-histone chromosomal protein HMG-14 OS=Mus musculus OX=10090 GN=Hmgn1 PE=1 SV=2	102.05	-18.672	103.85	-24.349	1.01764	up	0.91043
P18653	Ribosomal protein S6 kinase alpha-1 OS=Mus musculus OX=10090 GN=Rps6ka1 PE=1 SV=1	84.35	-5.191	114.225	-4.811	1.35418	up	0.00015
P18654	Ribosomal protein S6 kinase alpha-3 OS=Mus musculus OX=10090 GN=Rps6ka3 PE=1 SV=2	97.175	-4.837	102.375	-4.859	1.05351	up	0.18008
P18760	Cofilin-1 OS=Mus musculus OX=10090 GN=Cfl1 PE=1 SV=3	93.825	-5.492	106.15	-6.117	1.13136	up	0.02406
P18872-2	Isoform Alpha-2 of Guanine nucleotide-binding protein G(o) subunit alpha OS=Mus musculus OX=10090 GN=Gnao1	114.65	-5.601	85.675	-6.531	0.747274	up	0.00052
P19001	Keratin, type I cytoskeletal 19 OS=Mus musculus OX=10090 GN=Krt19 PE=1 SV=1	82	-10.99	122.075	-28.198	1.48872	up	0.03811
P19096	Fatty acid synthase OS=Mus musculus OX=10090 GN=Fasn PE=1 SV=2	65.525	-4.79	147.4	-64.639	2.24952	up	0.08479
P19137	Laminin subunit alpha-1 OS=Mus musculus OX=10090 GN=Lama1 PE=1 SV=2	98.55	-11.296	103.175	-12.064	1.04693	up	0.59594
P19157	Glutathione S-transferase P 1 OS=Mus musculus OX=10090 GN=Gstp1 PE=1 SV=2	104.4	-3.451	93.1	-1.768	0.891762	up	0.00112
P19221	Prothrombin OS=Mus musculus OX=10090 GN=F2 PE=1 SV=1	85.45	-9.611	118.875	-33.625	1.39116	up	0.10448
P19246	Neurofilament heavy polypeptide OS=Mus musculus OX=10090 GN=Nefh PE=1 SV=3	98.05	-17.812	101.475	-14.845	1.03493	up	0.77763
P19253	60S ribosomal protein L13a OS=Mus musculus OX=10090 GN=Rpl13a PE=1 SV=4	77.925	-13.73	129.15	-20.123	1.65736	up	0.00565
P19324	Serpin H1 OS=Mus musculus OX=10090 GN=Serpinh1 PE=1 SV=3	89.15	-9.811	107.375	-10.32	1.20443	up	0.04292
P19426	Negative elongation factor E OS=Mus musculus OX=10090 GN=Nelfe PE=1 SV=2	93.625	-5.56	107.575	-3.619	1.149	up	0.00565
P19536	Cytochrome c oxidase subunit 5B, mitochondrial OS=Mus musculus OX=10090 GN=Cox5b PE=1 SV=1	99.15	-2.74	100.65	-9.955	1.01513	up	0.78117
P19783	Cytochrome c oxidase subunit 4 isoform 1, mitochondrial OS=Mus musculus OX=10090 GN=Cox4i1 PE=1 SV=2	101.125	-2.045	98.075	-4.428	0.969839	up	0.25764
P19788	Matrix Gla protein OS=Mus musculus OX=10090 GN=Mgp PE=3 SV=1	92.6	-18.557	98.925	-21.13	1.0683	up	0.34286
P19973-2	Isoform 2 of Lymphocyte-specific protein 1 OS=Mus musculus OX=10090 GN=Lsp1	87.425	-12.795	115.525	-17.284	1.32142	up	0.03994
P20029	Endoplasmic reticulum chaperone BiP OS=Mus musculus OX=10090 GN=Hspa5 PE=1 SV=3	91.425	-5.787	108.7	-9.917	1.18895	up	0.02373
P20060	Beta-hexosaminidase subunit beta OS=Mus musculus OX=10090 GN=Hexb PE=1 SV=2	98.025	-4.507	101.1	-8.662	1.03137	up	1
P20065	Thymosin beta-4 OS=Mus musculus OX=10090 GN=Tmsb4x PE=1 SV=1	95.575	-2.347	103.85	-10.247	1.08658	up	0.20491
P20108	Thioredoxin-dependent peroxide reductase, mitochondrial OS=Mus musculus OX=10090 GN=Prdx3 PE=1 SV=1	108.125	-4.607	89.325	-8.677	0.826127	up	0.00869
P20152	Vimentin OS=Mus musculus OX=10090 GN=Vim PE=1 SV=3	95.725	-9.25	104.675	-9.284	1.0935	up	0.22098
P20444	Protein kinase C alpha type OS=Mus musculus OX=10090 GN=Prkca PE=1 SV=3	109.9	-3.64	92.075	-2.622	0.837807	up	0.00021
P20491	High affinity immunoglobulin epsilon receptor subunit gamma OS=Mus musculus OX=10090 GN=Fcer1g PE=1 SV=1	84.325	-33.005	118.65	-22.055	1.40706	up	0.13446
P20664	DNA primase small subunit OS=Mus musculus OX=10090 GN=Prim1 PE=1 SV=1	94.375	-19.004	103.475	-9.009	1.09642	up	0.42009
P20918	Plasminogen OS=Mus musculus OX=10090 GN=Plg PE=1 SV=3	86.725	-10.361	118.6	-39.874	1.36754	up	0.05714
P21107	Tropomyosin alpha-3 chain OS=Mus musculus OX=10090 GN=Tpm3 PE=1 SV=3	95.175	-1.919	107.9	-14.613	1.1337	up	0.1796
P21107-2	Isoform 2 of Tropomyosin alpha-3 chain OS=Mus musculus OX=10090 GN=Tpm3	93.275	-2.718	108.95	-7.24	1.16805	up	0.0067
P21126	Ubiquitin-like protein 4A OS=Mus musculus OX=10090 GN=Ubl4a PE=1 SV=1	101.825	-2.834	97.75	-3.432	0.95998	up	0.11678
P21180	Complement C2 OS=Mus musculus OX=10090 GN=C2 PE=1 SV=2	91.025	-1.365	108.25	-14.586	1.18923	up	0.09866
P21271	Unconventional myosin-Vb OS=Mus musculus OX=10090 GN=Myo5b PE=1 SV=2	101.3	-13.112	99.325	-9.844	0.980503	up	0.81764
P21278	Guanine nucleotide-binding protein subunit alpha-11 OS=Mus musculus OX=10090 GN=Gna11 PE=1 SV=1	105.25	-6.616	94.95	-3.739	0.902138	up	0.03507
P21279	Guanine nucleotide-binding protein G(q) subunit alpha OS=Mus musculus OX=10090 GN=Gnaq PE=1 SV=4	107.425	-3.788	92.5	-3.001	0.861066	up	0.00083
P21300	Aldo-keto reductase family 1 member B7 OS=Mus musculus OX=10090 GN=Akr1b7 PE=1 SV=4	99.025	-2.188	103.125	-14.607	1.0414	up	0.61595
P21447	ATP-dependent translocase ABCB1 OS=Mus musculus OX=10090 GN=Abcb1a PE=1 SV=3	99.725	-5.942	103.25	-9.265	1.03535	up	0.5455
P21460	Cystatin-C OS=Mus musculus OX=10090 GN=Cst3 PE=1 SV=2	93.7	-3.372	102.975	-6.719	1.09899	up	0.04862
P21550	Beta-enolase OS=Mus musculus OX=10090 GN=Eno3 PE=1 SV=3	122.7	-43.663	83.275	-38.105	0.678688	up	0.22253
P21570	Angiogenin OS=Mus musculus OX=10090 GN=Ang PE=1 SV=1	96.4	-11.591	108	-9.601	1.12033	up	0.17415
P21614	Vitamin D-binding protein OS=Mus musculus OX=10090 GN=Gc PE=1 SV=2	89.025	-2.123	111.575	-22.936	1.2533	up	0.14359
P21619	Lamin-B2 OS=Mus musculus OX=10090 GN=Lmnb2 PE=1 SV=2	104.875	-6.859	97.1	-4.484	0.925864	up	0.10652
P21803	Fibroblast growth factor receptor 2 OS=Mus musculus OX=10090 GN=Fgfr2 PE=1 SV=4	102.225	-5.908	96.8	-6.851	0.946931	up	0.27562
P21836	Acetylcholinesterase OS=Mus musculus OX=10090 GN=Ache PE=1 SV=1	110.475	-18.946	93.05	-7.937	0.842272	up	0.14071
P21844	Chymase OS=Mus musculus OX=10090 GN=Cma1 PE=1 SV=2	106.475	-18.124	101.825	-6.241	0.956328	up	0.64475
P21845	Tryptase beta-2 OS=Mus musculus OX=10090 GN=Tpsb2 PE=1 SV=2	103.95	-15.478	95.5	-13.18	0.918711	up	0.43763
P21956	Lactadherin OS=Mus musculus OX=10090 GN=Mfge8 PE=1 SV=3	96.4	-19.875	99.975	-25.523	1.03709	up	0.8324
P21958	Antigen peptide transporter 1 OS=Mus musculus OX=10090 GN=Tap1 PE=1 SV=3	91.4	-18.732	109.225	-15.458	1.19502	up	0.19252
P21981	Protein-glutamine gamma-glutamyltransferase 2 OS=Mus musculus OX=10090 GN=Tgm2 PE=1 SV=4	103.55	-6.338	96.1	-2.888	0.928054	up	0.07622
P21995	Embigin OS=Mus musculus OX=10090 GN=Emb PE=1 SV=2	77.1	-15.166	128.175	-27.789	1.66245	up	0.01799
P22315	Ferrochelatase, mitochondrial OS=Mus musculus OX=10090 GN=Fech PE=1 SV=2	103.675	-3.364	96.2	-3.48	0.9279	up	0.02857
P22366	Myeloid differentiation primary response protein MyD88 OS=Mus musculus OX=10090 GN=Myd88 PE=1 SV=3	100.775	-4.201	101.45	-17.317	1.0067	up	0.94391
P22437	Prostaglandin G/H synthase 1 OS=Mus musculus OX=10090 GN=Ptgs1 PE=1 SV=1	101.45	-6.18	96.8	-7.834	0.954165	up	0.88571
P22599	Alpha-1-antitrypsin 1-2 OS=Mus musculus OX=10090 GN=Serpina1b PE=1 SV=2	91.475	-6.199	111.5	-16.009	1.21891	up	0.0584
P22682	E3 ubiquitin-protein ligase CBL OS=Mus musculus OX=10090 GN=Cbl PE=1 SV=3	93.625	-15.628	105.025	-16.868	1.12176	up	0.35972
P22725	Protein Wnt-5a OS=Mus musculus OX=10090 GN=Wnt5a PE=1 SV=2	100.85	-15.337	97.325	-12.824	0.965047	up	0.73642
P22892	AP-1 complex subunit gamma-1 OS=Mus musculus OX=10090 GN=Ap1g1 PE=1 SV=3	105.9	-6.443	91.25	-10.603	0.861662	up	0.05616
P22907	Porphobilinogen deaminase OS=Mus musculus OX=10090 GN=Hmbs PE=1 SV=2	94.425	-3.512	107.45	-7.078	1.13794	up	0.01647
P22935	Cellular retinoic acid-binding protein 2 OS=Mus musculus OX=10090 GN=Crabp2 PE=2 SV=2	87.15	-32.706	107.725	-12.629	1.23609	up	0.28499
P23116	Eukaryotic translation initiation factor 3 subunit A OS=Mus musculus OX=10090 GN=Eif3a PE=1 SV=5	97.725	-3.617	101.75	-3.264	1.04119	up	0.14958
P23198	Chromobox protein homolog 3 OS=Mus musculus OX=10090 GN=Cbx3 PE=1 SV=2	94.375	-5.509	106.5	-2.273	1.12848	up	0.00658
P23242	Gap junction alpha-1 protein OS=Mus musculus OX=10090 GN=Gja1 PE=1 SV=2	84.45	-11.033	115.525	-13.664	1.36797	up	0.01224
P23249	Putative helicase MOV-10 OS=Mus musculus OX=10090 GN=Mov10 PE=1 SV=2	92.1	-7.377	108.25	-6.837	1.17535	up	0.01834
P23475	X-ray repair cross-complementing protein 6 OS=Mus musculus OX=10090 GN=Xrcc6 PE=1 SV=5	100.9	-3.004	98.75	-3.445	0.978692	up	0.38319
P23492	Purine nucleoside phosphorylase OS=Mus musculus OX=10090 GN=Pnp PE=1 SV=2	92.725	-19.144	106.225	-8.682	1.14559	up	0.24633
P23506	Protein-L-isoaspartate(D-aspartate) O-methyltransferase OS=Mus musculus OX=10090 GN=Pcmt1 PE=1 SV=3	106.725	-6.241	93.375	-7.877	0.874912	up	0.03768
P23591	GDP-L-fucose synthase OS=Mus musculus OX=10090 GN=Tsta3 PE=1 SV=3	96.575	-5.479	104.15	-4.371	1.07844	up	0.07392
P23611	Interferon regulatory factor 8 OS=Mus musculus OX=10090 GN=Irf8 PE=1 SV=1	95.4	-8.01	106.6	-13.665	1.1174	up	0.20704
P23772	Trans-acting T-cell-specific transcription factor GATA-3 OS=Mus musculus OX=10090 GN=Gata3 PE=1 SV=1	101.625	-13.398	98.3	-6.268	0.967282	up	0.6688
P23780	Beta-galactosidase OS=Mus musculus OX=10090 GN=Glb1 PE=1 SV=1	104.475	-5.338	95.575	-6.929	0.914812	up	0.08805
P23927	Alpha-crystallin B chain OS=Mus musculus OX=10090 GN=Cryab PE=1 SV=2	102.525	-9.839	95.75	-12.216	0.933919	up	0.42086
P23949	mRNA decay activator protein ZFP36L2 OS=Mus musculus OX=10090 GN=Zfp36l2 PE=1 SV=2	95.15	-12.857	105.625	-21.329	1.11009	up	0.43247
P23950	mRNA decay activator protein ZFP36L1 OS=Mus musculus OX=10090 GN=Zfp36l1 PE=1 SV=1	96.85	-11.03	106.75	-5.066	1.10222	up	0.15395
P23953	Carboxylesterase 1C OS=Mus musculus OX=10090 GN=Ces1c PE=1 SV=4	90.85	-4.465	109.75	-19.052	1.20804	up	0.13979
P24063	Integrin alpha-L OS=Mus musculus OX=10090 GN=Itgal PE=1 SV=2	86.65	-14.065	117.8	-25.677	1.35949	up	0.07742
P24270	Catalase OS=Mus musculus OX=10090 GN=Cat PE=1 SV=4	78.425	-1.924	126.175	-43.253	1.60886	up	0.1142
P24369	Peptidyl-prolyl cis-trans isomerase B OS=Mus musculus OX=10090 GN=Ppib PE=1 SV=2	94.775	-6.051	103.55	-7.072	1.09259	up	0.11429
P24452	Macrophage-capping protein OS=Mus musculus OX=10090 GN=Capg PE=1 SV=2	95	-4.29	106.275	-5.218	1.11868	up	0.05714
P24472	Glutathione S-transferase A4 OS=Mus musculus OX=10090 GN=Gsta4 PE=1 SV=3	103	-15.319	94.7	-13.08	0.919417	up	0.4414
P24527	Leukotriene A-4 hydrolase OS=Mus musculus OX=10090 GN=Lta4h PE=1 SV=4	99.125	-2.517	101.95	-7.195	1.0285	up	0.48655
P24547	Inosine-5'-monophosphate dehydrogenase 2 OS=Mus musculus OX=10090 GN=Impdh2 PE=1 SV=2	91.775	-4.906	108.85	-7.209	1.18605	up	0.00784
P24549	Retinal dehydrogenase 1 OS=Mus musculus OX=10090 GN=Aldh1a1 PE=1 SV=5	100.325	-6.128	97.65	-14.535	0.973337	up	0.74604
P24638	Lysosomal acid phosphatase OS=Mus musculus OX=10090 GN=Acp2 PE=1 SV=2	95	-14.665	105.125	-5.934	1.10658	up	0.2478
P24668	Cation-dependent mannose-6-phosphate receptor OS=Mus musculus OX=10090 GN=M6pr PE=1 SV=1	91.825	-6.663	107.95	-3.558	1.17561	up	0.00527
P24788	Cyclin-dependent kinase 11B OS=Mus musculus OX=10090 GN=Cdk11b PE=1 SV=2	93.35	-4.025	104.675	-7.958	1.12132	up	0.04409
P25085	Interleukin-1 receptor antagonist protein OS=Mus musculus OX=10090 GN=Il1rn PE=2 SV=1	89.65	-46.728	118.575	-10.922	1.32264	up	0.30669
P25206	DNA replication licensing factor MCM3 OS=Mus musculus OX=10090 GN=Mcm3 PE=1 SV=2	79.2	-14.482	122.2	-18.451	1.54293	up	0.0105
P25444	40S ribosomal protein S2 OS=Mus musculus OX=10090 GN=Rps2 PE=1 SV=3	91.25	-6.473	105.825	-5.809	1.15973	up	0.01539
P25446	Tumor necrosis factor receptor superfamily member 6 OS=Mus musculus OX=10090 GN=Fas PE=1 SV=2	92.95	-3.165	104.375	-5.057	1.12292	up	0.00865
P25785	Metalloproteinase inhibitor 2 OS=Mus musculus OX=10090 GN=Timp2 PE=1 SV=2	92.45	-4.933	102.7	-8.826	1.11087	up	0.08898
P25799	Nuclear factor NF-kappa-B p105 subunit OS=Mus musculus OX=10090 GN=Nfkb1 PE=1 SV=2	94.475	-5.132	107.1	-6.023	1.13363	up	0.01881
P25911	Tyrosine-protein kinase Lyn OS=Mus musculus OX=10090 GN=Lyn PE=1 SV=4	97.625	-11.612	100.4	-17.436	1.02843	up	0.79993
P25976	Nucleolar transcription factor 1 OS=Mus musculus OX=10090 GN=Ubtf PE=1 SV=1	93.275	-2.607	105.925	-6.071	1.13562	up	0.00867
P25976-2	Isoform UBF2 of Nucleolar transcription factor 1 OS=Mus musculus OX=10090 GN=Ubtf	95.175	-3.441	105.35	-1.9	1.10691	up	0.00206
P26039	Talin-1 OS=Mus musculus OX=10090 GN=Tln1 PE=1 SV=2	106.725	-7.253	92.675	-7.136	0.868353	up	0.03277
P26040	Ezrin OS=Mus musculus OX=10090 GN=Ezr PE=1 SV=3	94.4	-7.845	106.8	-12.233	1.13136	up	0.13878
P26041	Moesin OS=Mus musculus OX=10090 GN=Msn PE=1 SV=3	94.525	-2.83	104.4	-7.171	1.10447	up	0.0428
P26043	Radixin OS=Mus musculus OX=10090 GN=Rdx PE=1 SV=3	98.775	-1.237	101.925	-2.588	1.03189	up	0.07042
P26151	High affinity immunoglobulin gamma Fc receptor I OS=Mus musculus OX=10090 GN=Fcgr1 PE=1 SV=1	88.975	-29.061	113.5	-14.847	1.27564	up	0.18352
P26231	Catenin alpha-1 OS=Mus musculus OX=10090 GN=Ctnna1 PE=1 SV=1	98.05	-5.856	101.375	-8.323	1.03391	up	0.5377
P26262	Plasma kallikrein OS=Mus musculus OX=10090 GN=Klkb1 PE=1 SV=2	88.95	-9.47	111.375	-16.74	1.25211	up	0.05849
P26350	Prothymosin alpha OS=Mus musculus OX=10090 GN=Ptma PE=1 SV=2	92.6	-7.246	110.75	-8.952	1.196	up	0.01977
P26369	Splicing factor U2AF 65 kDa subunit OS=Mus musculus OX=10090 GN=U2af2 PE=1 SV=3	90.75	-6.333	110.55	-9.186	1.21818	up	0.01208
P26443	Glutamate dehydrogenase 1, mitochondrial OS=Mus musculus OX=10090 GN=Glud1 PE=1 SV=1	105.075	-2.133	94.425	-3.703	0.898644	up	0.00249
P26450	Phosphatidylinositol 3-kinase regulatory subunit alpha OS=Mus musculus OX=10090 GN=Pik3r1 PE=1 SV=2	92.8	-5.891	107.9	-8.843	1.16272	up	0.05714
P26516	26S proteasome non-ATPase regulatory subunit 7 OS=Mus musculus OX=10090 GN=Psmd7 PE=1 SV=2	94.925	-5.345	102.175	-6.558	1.07638	up	0.13737
P26618	Platelet-derived growth factor receptor alpha OS=Mus musculus OX=10090 GN=Pdgfra PE=1 SV=3	90.95	-4.032	109.55	-10.37	1.20451	up	0.01554
P26638	Serine--tRNA ligase, cytoplasmic OS=Mus musculus OX=10090 GN=Sars1 PE=1 SV=3	96.925	-2.863	102.15	-4.077	1.05391	up	0.08075
P26645	Myristoylated alanine-rich C-kinase substrate OS=Mus musculus OX=10090 GN=Marcks PE=1 SV=2	88.275	-5.443	111.4	-12.787	1.26197	up	0.01585
P26883	Peptidyl-prolyl cis-trans isomerase FKBP1A OS=Mus musculus OX=10090 GN=Fkbp1a PE=1 SV=2	106.775	-6.263	96.075	-14.423	0.899789	up	0.34286
P27005	Protein S100-A8 OS=Mus musculus OX=10090 GN=S100a8 PE=1 SV=3	66.925	-59.361	151.7	-97.463	2.26672	up	0.18789
P27046	Alpha-mannosidase 2 OS=Mus musculus OX=10090 GN=Man2a1 PE=1 SV=2	90.575	-9.579	108.45	-7.664	1.19735	up	0.02683
P27048	Small nuclear ribonucleoprotein-associated protein B OS=Mus musculus OX=10090 GN=Snrpb PE=1 SV=1	96.9	-5.62	104.4	-2.614	1.0774	up	0.05185
P27090	Transforming growth factor beta-2 proprotein OS=Mus musculus OX=10090 GN=Tgfb2 PE=1 SV=2	96.475	-6.706	98.25	-8.998	1.0184	up	0.76246
P27512	Tumor necrosis factor receptor superfamily member 5 OS=Mus musculus OX=10090 GN=Cd40 PE=1 SV=3	93.1	-5.303	108.8	-20.341	1.16864	up	0.18586
P27546	Microtubule-associated protein 4 OS=Mus musculus OX=10090 GN=Map4 PE=1 SV=3	97.5	-4.62	101.05	-10.616	1.03641	up	0.56221
P27573	Myelin protein P0 OS=Mus musculus OX=10090 GN=Mpz PE=1 SV=1	114.85	-24.906	83.05	-34.621	0.723117	up	0.18649
P27600	Guanine nucleotide-binding protein subunit alpha-12 OS=Mus musculus OX=10090 GN=Gna12 PE=1 SV=3	99.775	-7.544	101.125	-2.661	1.01353	up	0.74722
P27601	Guanine nucleotide-binding protein subunit alpha-13 OS=Mus musculus OX=10090 GN=Gna13 PE=1 SV=1	101.3	-5.198	99.4	-2.14	0.981244	up	0.88571
P27612	Phospholipase A-2-activating protein OS=Mus musculus OX=10090 GN=Plaa PE=1 SV=4	100.925	-1.656	98.075	-3.556	0.971761	up	0.19639
P27641	X-ray repair cross-complementing protein 5 OS=Mus musculus OX=10090 GN=Xrcc5 PE=1 SV=4	101.9	-8.061	99.6	-4.738	0.977429	up	0.64022
P27659	60S ribosomal protein L3 OS=Mus musculus OX=10090 GN=Rpl3 PE=1 SV=3	82.6	-13.726	123.15	-25.719	1.49092	up	0.03192
P27661	Histone H2AX OS=Mus musculus OX=10090 GN=H2ax PE=1 SV=2	90.525	-4.64	112.825	-10.65	1.24634	up	0.00857
P27773	Protein disulfide-isomerase A3 OS=Mus musculus OX=10090 GN=Pdia3 PE=1 SV=2	90.975	-5.226	105.05	-5.952	1.15471	up	0.01201
P27784	C-C motif chemokine 6 OS=Mus musculus OX=10090 GN=Ccl6 PE=1 SV=1	68.625	-14.388	125.85	-40.654	1.83388	up	0.03783
P27808	Alpha-1,3-mannosyl-glycoprotein 2-beta-N-acetylglucosaminyltransferase OS=Mus musculus OX=10090 GN=Mgat1 PE=1 SV=1	90.025	-10.053	110.425	-11.519	1.2266	up	0.03709
P27870	Proto-oncogene vav OS=Mus musculus OX=10090 GN=Vav1 PE=1 SV=1	85.975	-22.247	117.25	-23.321	1.36377	up	0.10034
P28028	Serine/threonine-protein kinase B-raf OS=Mus musculus OX=10090 GN=Braf PE=1 SV=3	102.325	-7.547	96.4	-2.124	0.942096	up	0.18145
P28033	CCAAT/enhancer-binding protein beta OS=Mus musculus OX=10090 GN=Cebpb PE=1 SV=1	90	-12.772	114.625	-13.735	1.27361	up	0.03928
P28063	Proteasome subunit beta type-8 OS=Mus musculus OX=10090 GN=Psmb8 PE=1 SV=2	97.075	-16.264	99.025	-13.016	1.02009	up	0.85766
P28076	Proteasome subunit beta type-9 OS=Mus musculus OX=10090 GN=Psmb9 PE=1 SV=1	96.4	-16.815	105.725	-12.452	1.09673	up	0.40707
P28271	Cytoplasmic aconitate hydratase OS=Mus musculus OX=10090 GN=Aco1 PE=1 SV=3	105.85	-1.792	93.075	-3.158	0.87931	up	0.00041
P28293	Cathepsin G OS=Mus musculus OX=10090 GN=Ctsg PE=1 SV=2	57.4	-31.539	162.85	-111.108	2.83711	up	0.11764
P28301	Protein-lysine 6-oxidase OS=Mus musculus OX=10090 GN=Lox PE=1 SV=1	81.6	-7.417	110.175	-15.452	1.35018	up	0.02857
P28352	DNA-(apurinic or apyrimidinic site) endonuclease OS=Mus musculus OX=10090 GN=Apex1 PE=1 SV=2	102.55	-6.039	97.025	-4.479	0.946124	up	0.19205
P28474	Alcohol dehydrogenase class-3 OS=Mus musculus OX=10090 GN=Adh5 PE=1 SV=3	107.1	-3.14	93.25	-3.379	0.870682	up	0.00096
P28574	Protein max OS=Mus musculus OX=10090 GN=Max PE=1 SV=2	97.5	-7.78	107.325	-19.91	1.10077	up	0.39342
P28650	Adenylosuccinate synthetase isozyme 1 OS=Mus musculus OX=10090 GN=Adss1 PE=1 SV=2	100.175	-12.962	102.2	-16.809	1.02021	up	0.85497
P28653	Biglycan OS=Mus musculus OX=10090 GN=Bgn PE=1 SV=1	96.4	-2.717	100.425	-8.95	1.04175	up	0.42249
P28654	Decorin OS=Mus musculus OX=10090 GN=Dcn PE=1 SV=1	109.225	-8.016	90.125	-4.318	0.825132	up	0.00571
P28656	Nucleosome assembly protein 1-like 1 OS=Mus musculus OX=10090 GN=Nap1l1 PE=1 SV=2	93.85	-6.387	105.1	-6.541	1.11987	up	0.04904
P28658	Ataxin-10 OS=Mus musculus OX=10090 GN=Atxn10 PE=1 SV=2	93.75	-3.665	105.025	-8.87	1.12027	up	0.05709
P28659	CUGBP Elav-like family member 1 OS=Mus musculus OX=10090 GN=Celf1 PE=1 SV=2	101.05	-4.226	99.95	-4.582	0.989114	up	0.7362
P28660	Nck-associated protein 1 OS=Mus musculus OX=10090 GN=Nckap1 PE=1 SV=2	100.55	-2.565	98.375	-6.712	0.978369	up	0.56708
P28661	Septin-4 OS=Mus musculus OX=10090 GN=Septin4 PE=1 SV=1	98.4	-19.545	100.225	-10.182	1.01855	up	0.87389
P28665	Murinoglobulin-1 OS=Mus musculus OX=10090 GN=Mug1 PE=1 SV=3	89.9	-24.556	112.15	-12.106	1.2475	up	0.15521
P28667	MARCKS-related protein OS=Mus musculus OX=10090 GN=Marcksl1 PE=1 SV=2	98.9	-2.597	99.2	-4.482	1.00303	up	0.91157
P28740-2	Isoform 2 of Kinesin-like protein KIF2A OS=Mus musculus OX=10090 GN=Kif2a	97.475	-6.453	102.325	-4.592	1.04976	up	0.26656
P28741	Kinesin-like protein KIF3A OS=Mus musculus OX=10090 GN=Kif3a PE=1 SV=2	99.125	-4.553	101.325	-2.779	1.02219	up	0.44099
P28798	Progranulin OS=Mus musculus OX=10090 GN=Grn PE=1 SV=2	96.45	-14.418	103.675	-10.964	1.07491	up	0.45541
P28843	Dipeptidyl peptidase 4 OS=Mus musculus OX=10090 GN=Dpp4 PE=1 SV=3	90.725	-25.278	110.5	-16.242	1.21797	up	0.23612
P28867	Protein kinase C delta type OS=Mus musculus OX=10090 GN=Prkcd PE=1 SV=3	91.05	-6.156	108.175	-12.509	1.18808	up	0.04934
P29341	Polyadenylate-binding protein 1 OS=Mus musculus OX=10090 GN=Pabpc1 PE=1 SV=2	92.825	-4.288	107.925	-9.173	1.16267	up	0.02456
P29351	Tyrosine-protein phosphatase non-receptor type 6 OS=Mus musculus OX=10090 GN=Ptpn6 PE=1 SV=2	86.9	-18.522	116.5	-22.476	1.34062	up	0.08834
P29387	Guanine nucleotide-binding protein subunit beta-4 OS=Mus musculus OX=10090 GN=Gnb4 PE=1 SV=4	105.85	-6.122	92.55	-6.052	0.87435	up	0.02139
P29391	Ferritin light chain 1 OS=Mus musculus OX=10090 GN=Ftl1 PE=1 SV=2	101.575	-7.754	97.675	-8.547	0.961605	up	0.52428
P29416	Beta-hexosaminidase subunit alpha OS=Mus musculus OX=10090 GN=Hexa PE=1 SV=2	95.55	-11.246	101.95	-12.194	1.06698	up	0.46963
P29452	Caspase-1 OS=Mus musculus OX=10090 GN=Casp1 PE=1 SV=1	90.15	-14.794	110.85	-11.32	1.22962	up	0.05714
P29533	Vascular cell adhesion protein 1 OS=Mus musculus OX=10090 GN=Vcam1 PE=1 SV=1	92.325	-2.816	107.775	-14.073	1.16734	up	0.11367
P29595	NEDD8 OS=Mus musculus OX=10090 GN=Nedd8 PE=1 SV=2	99.675	-3.229	102.025	-3.012	1.02358	up	0.34286
P29699	Alpha-2-HS-glycoprotein OS=Mus musculus OX=10090 GN=Ahsg PE=1 SV=1	96.5	-16.737	104.325	-19.255	1.08109	up	0.56211
P29758	Ornithine aminotransferase, mitochondrial OS=Mus musculus OX=10090 GN=Oat PE=1 SV=1	95.125	-1.967	104.75	-5.596	1.10118	up	0.01756
P29788	Vitronectin OS=Mus musculus OX=10090 GN=Vtn PE=1 SV=2	83.3	-26.691	122.4	-73.256	1.46939	up	0.2
P30115	Glutathione S-transferase A3 OS=Mus musculus OX=10090 GN=Gsta3 PE=1 SV=2	102.575	-16.131	97.15	-16.076	0.947112	up	0.65062
P30204	Macrophage scavenger receptor types I and II OS=Mus musculus OX=10090 GN=Msr1 PE=1 SV=3	102.9	-36.597	98.425	-20.059	0.956511	up	0.8373
P30275	Creatine kinase U-type, mitochondrial OS=Mus musculus OX=10090 GN=Ckmt1 PE=1 SV=1	95.25	-8.478	104.275	-9.781	1.09475	up	0.2126
P30285	Cyclin-dependent kinase 4 OS=Mus musculus OX=10090 GN=Cdk4 PE=1 SV=1	100.75	-3.67	99	-4.528	0.98263	up	0.38363
P30355	Arachidonate 5-lipoxygenase-activating protein OS=Mus musculus OX=10090 GN=Alox5ap PE=1 SV=2	82.8	-28.77	126.075	-34.394	1.52264	up	0.10182
P30412	Peptidyl-prolyl cis-trans isomerase C OS=Mus musculus OX=10090 GN=Ppic PE=1 SV=1	88.975	-9.008	109.6	-13.168	1.23181	up	0.04146
P30415	NK-tumor recognition protein OS=Mus musculus OX=10090 GN=Nktr PE=1 SV=4	96.35	-6.035	104.85	-4.862	1.08822	up	0.07072
P30416	Peptidyl-prolyl cis-trans isomerase FKBP4 OS=Mus musculus OX=10090 GN=Fkbp4 PE=1 SV=5	97.875	-4.172	102.925	-5.819	1.0516	up	0.20804
P30681	High mobility group protein B2 OS=Mus musculus OX=10090 GN=Hmgb2 PE=1 SV=3	75.2	-17.732	127.975	-22.617	1.7018	up	0.01042
P30993	C5a anaphylatoxin chemotactic receptor 1 OS=Mus musculus OX=10090 GN=C5ar1 PE=1 SV=2	93.4	-22.277	113.4	-27.693	1.21413	up	0.30339
P30999	Catenin delta-1 OS=Mus musculus OX=10090 GN=Ctnnd1 PE=1 SV=2	96.775	-3.245	102.65	-6.941	1.06071	up	0.17603
P30999-3	Isoform 3 of Catenin delta-1 OS=Mus musculus OX=10090 GN=Ctnnd1	93.925	-9.478	104.35	-14.628	1.11099	up	0.27675
P31001	Desmin OS=Mus musculus OX=10090 GN=Des PE=1 SV=3	107.8	-9.353	89.85	-11.848	0.833488	up	0.0549
P31230	Aminoacyl tRNA synthase complex-interacting multifunctional protein 1 OS=Mus musculus OX=10090 GN=Aimp1 PE=1 SV=2	97.3	-3.349	103.95	-7.409	1.06835	up	0.15301
P31266	Recombining binding protein suppressor of hairless OS=Mus musculus OX=10090 GN=Rbpj PE=1 SV=1	92.975	-10.49	102.875	-14.892	1.10648	up	0.31877
P31324	cAMP-dependent protein kinase type II-beta regulatory subunit OS=Mus musculus OX=10090 GN=Prkar2b PE=1 SV=3	82.75	-1.489	119.225	-25.861	1.44079	up	0.06644
P31428	Dipeptidase 1 OS=Mus musculus OX=10090 GN=Dpep1 PE=1 SV=2	100.9	-27.765	98.55	-15.178	0.97671	up	0.88679
P31532	Serum amyloid A-4 protein OS=Mus musculus OX=10090 GN=Saa4 PE=1 SV=2	78.75	-13.547	131.9	-37.192	1.67492	up	0.03627
P31725	Protein S100-A9 OS=Mus musculus OX=10090 GN=S100a9 PE=1 SV=3	63.75	-64.1	157.075	-105.601	2.46392	up	0.18155
P31750	RAC-alpha serine/threonine-protein kinase OS=Mus musculus OX=10090 GN=Akt1 PE=1 SV=2	96.4	-3.132	103.05	-1.848	1.06898	up	0.01061
P31786	Acyl-CoA-binding protein OS=Mus musculus OX=10090 GN=Dbi PE=1 SV=2	87.725	-4.281	117.075	-29.455	1.33457	up	0.13942
P31809	Carcinoembryonic antigen-related cell adhesion molecule 1 OS=Mus musculus OX=10090 GN=Ceacam1 PE=1 SV=1	87.225	-14.235	121.175	-40.926	1.38922	up	0.16816
P31938	Dual specificity mitogen-activated protein kinase kinase 1 OS=Mus musculus OX=10090 GN=Map2k1 PE=1 SV=2	105.325	-8.072	94.275	-8.307	0.895087	up	0.10499
P31996	Macrosialin OS=Mus musculus OX=10090 GN=Cd68 PE=1 SV=1	100.4	-29.395	101.925	-19.902	1.01519	up	0.93433
P32020	Non-specific lipid-transfer protein OS=Mus musculus OX=10090 GN=Scp2 PE=1 SV=3	93.2	-2.971	108.2	-16.518	1.16094	up	0.1662
P32037	Solute carrier family 2, facilitated glucose transporter member 3 OS=Mus musculus OX=10090 GN=Slc2a3 PE=1 SV=1	72.9	-16.466	138.875	-59.995	1.90501	up	0.05714
P32067	Lupus La protein homolog OS=Mus musculus OX=10090 GN=Ssb PE=1 SV=1	94.275	-5.273	104.5	-4.643	1.10846	up	0.02696
P32233	Developmentally-regulated GTP-binding protein 1 OS=Mus musculus OX=10090 GN=Drg1 PE=1 SV=1	100.075	-2.114	100.025	-4.615	0.9995	up	0.98492
P32261	Antithrombin-III OS=Mus musculus OX=10090 GN=Serpinc1 PE=1 SV=1	101	-14.12	103.625	-20.957	1.02599	up	0.84229
P32507	Nectin-2 OS=Mus musculus OX=10090 GN=Nectin2 PE=1 SV=2	89.975	-3.447	109.875	-7.313	1.22117	up	0.00265
P32848	Parvalbumin alpha OS=Mus musculus OX=10090 GN=Pvalb PE=1 SV=3	81.5	-15.814	113.1	-24.195	1.38773	up	0.07142
P32883-2	Isoform 2B of GTPase KRas OS=Mus musculus OX=10090 GN=Kras	100.625	-6.746	101.175	-2.004	1.00547	up	0.88091
P32921	Tryptophan--tRNA ligase, cytoplasmic OS=Mus musculus OX=10090 GN=Wars1 PE=1 SV=2	100.925	-3.217	98.275	-2.581	0.973743	up	0.24617
P33173	Kinesin-like protein KIF1A OS=Mus musculus OX=10090 GN=Kif1a PE=1 SV=2	103.2	-12.74	98.075	-10.281	0.950339	up	0.55429
P33215	Protein NEDD1 OS=Mus musculus OX=10090 GN=Nedd1 PE=1 SV=2	97.575	-7.765	102.15	-7.638	1.04689	up	0.43305
P33267	Cytochrome P450 2F2 OS=Mus musculus OX=10090 GN=Cyp2f2 PE=1 SV=1	103.4	-11.378	98.525	-23.897	0.952853	up	0.72524
P33434	72 kDa type IV collagenase OS=Mus musculus OX=10090 GN=Mmp2 PE=1 SV=1	88.025	-3.827	110.65	-17.069	1.25703	up	0.0738
P33587	Vitamin K-dependent protein C OS=Mus musculus OX=10090 GN=Proc PE=1 SV=2	96.075	-7.766	107.2	-15.233	1.11579	up	0.24089
P34022	Ran-specific GTPase-activating protein OS=Mus musculus OX=10090 GN=Ranbp1 PE=1 SV=2	95.25	-3.825	104.925	-6.127	1.10157	up	0.02857
P34152	Focal adhesion kinase 1 OS=Mus musculus OX=10090 GN=Ptk2 PE=1 SV=4	96.925	-1.537	100.025	-6.222	1.03198	up	0.39764
P34884	Macrophage migration inhibitory factor OS=Mus musculus OX=10090 GN=Mif PE=1 SV=2	104.525	-1.609	96.65	-3.612	0.924659	up	0.00725
P34914	Bifunctional epoxide hydrolase 2 OS=Mus musculus OX=10090 GN=Ephx2 PE=1 SV=2	76.15	-6.221	131.35	-58.339	1.72489	up	0.15438
P34928	Apolipoprotein C-I OS=Mus musculus OX=10090 GN=Apoc1 PE=1 SV=1	105	-31.57	91.375	-13.025	0.870238	up	0.45532
P35123	Ubiquitin carboxyl-terminal hydrolase 4 OS=Mus musculus OX=10090 GN=Usp4 PE=1 SV=3	90.95	-2.681	105.95	-2.175	1.16493	up	0.00013
P35174	Stefin-2 OS=Mus musculus OX=10090 GN=Stfa2 PE=3 SV=2	57.6	-47.103	165.55	-118.201	2.87413	up	0.14066
P35276	Ras-related protein Rab-3D OS=Mus musculus OX=10090 GN=Rab3d PE=1 SV=1	94.85	-5.877	106.6	-13.896	1.12388	up	0.17034
P35278	Ras-related protein Rab-5C OS=Mus musculus OX=10090 GN=Rab5c PE=1 SV=2	97.125	-6.23	101.55	-6.418	1.04556	up	0.36064
P35279	Ras-related protein Rab-6A OS=Mus musculus OX=10090 GN=Rab6a PE=1 SV=4	98.8	-0.829	101.55	-5.795	1.02783	up	0.41426
P35282	Ras-related protein Rab-21 OS=Mus musculus OX=10090 GN=Rab21 PE=1 SV=4	97.425	-2.106	103.9	-4.717	1.06646	up	0.04609
P35283	Ras-related protein Rab-12 OS=Mus musculus OX=10090 GN=Rab12 PE=1 SV=3	107.175	-4.708	93.925	-4.381	0.87637	up	0.00621
P35285	Ras-related protein Rab-22A OS=Mus musculus OX=10090 GN=Rab22a PE=1 SV=2	99.35	-1.733	100.65	-5.186	1.01309	up	0.65126
P35288	Ras-related protein Rab-23 OS=Mus musculus OX=10090 GN=Rab23 PE=1 SV=2	100.825	-4.816	97.55	-6.336	0.967518	up	0.442
P35290	Ras-related protein Rab-24 OS=Mus musculus OX=10090 GN=Rab24 PE=1 SV=2	100.15	-3.073	103.325	-5.608	1.0317	up	0.35905
P35293	Ras-related protein Rab-18 OS=Mus musculus OX=10090 GN=Rab18 PE=1 SV=2	101.5	-1.329	99.925	-3.536	0.984483	up	0.43627
P35295	Ras-related protein Rab-20 OS=Mus musculus OX=10090 GN=Rab20 PE=2 SV=2	98.5	-5.577	102.975	-7.692	1.04543	up	0.38257
P35385	Heat shock protein beta-7 OS=Mus musculus OX=10090 GN=Hspb7 PE=1 SV=3	100.65	-4.449	98.325	-10.651	0.9769	up	0.70103
P35441	Thrombospondin-1 OS=Mus musculus OX=10090 GN=Thbs1 PE=1 SV=1	75.7	-11.723	122.3	-65.265	1.61559	up	0.24931
P35456	Urokinase plasminogen activator surface receptor OS=Mus musculus OX=10090 GN=Plaur PE=1 SV=1	84.075	-10.149	115	-23.386	1.36783	up	0.05144
P35459	Lymphocyte antigen 6D OS=Mus musculus OX=10090 GN=Ly6d PE=1 SV=1	95.375	-17.682	104.625	-16.739	1.09699	up	0.47617
P35486	Pyruvate dehydrogenase E1 component subunit alpha, somatic form, mitochondrial OS=Mus musculus OX=10090 GN=Pdha1 PE=1 SV=1	100.05	-2.868	101.15	-12.014	1.01099	up	0.8689
P35492	Histidine ammonia-lyase OS=Mus musculus OX=10090 GN=Hal PE=1 SV=1	107.7	-6.596	99.15	-5.897	0.920613	up	0.10148
P35505	Fumarylacetoacetase OS=Mus musculus OX=10090 GN=Fah PE=1 SV=2	98.475	-4.802	102.475	-7.853	1.04062	up	0.41818
P35550	rRNA 2'-O-methyltransferase fibrillarin OS=Mus musculus OX=10090 GN=Fbl PE=1 SV=2	93.675	-8.102	105.35	-1.063	1.12463	up	0.06218
P35564	Calnexin OS=Mus musculus OX=10090 GN=Canx PE=1 SV=1	98.15	-2.491	100.075	-2.304	1.01961	up	0.29979
P35585	AP-1 complex subunit mu-1 OS=Mus musculus OX=10090 GN=Ap1m1 PE=1 SV=3	99.9	-9.257	97.95	-3.814	0.98048	up	0.71033
P35601	Replication factor C subunit 1 OS=Mus musculus OX=10090 GN=Rfc1 PE=1 SV=2	83.425	-7.728	115.225	-9.368	1.38118	up	0.00194
P35700	Peroxiredoxin-1 OS=Mus musculus OX=10090 GN=Prdx1 PE=1 SV=1	103.725	-5.776	96.35	-3.361	0.928899	up	0.06941
P35762	CD81 antigen OS=Mus musculus OX=10090 GN=Cd81 PE=1 SV=2	100.675	-13.401	93.05	-11.612	0.924261	up	0.42279
P35821	Tyrosine-protein phosphatase non-receptor type 1 OS=Mus musculus OX=10090 GN=Ptpn1 PE=1 SV=2	92.675	-7.274	109.6	-7.353	1.18263	up	0.01698
P35822	Receptor-type tyrosine-protein phosphatase kappa OS=Mus musculus OX=10090 GN=Ptprk PE=1 SV=1	96.25	-7.13	105	-9.885	1.09091	up	0.20107
P35831	Tyrosine-protein phosphatase non-receptor type 12 OS=Mus musculus OX=10090 GN=Ptpn12 PE=1 SV=3	92.25	-7.511	107.475	-5.127	1.16504	up	0.01545
P35917	Vascular endothelial growth factor receptor 3 OS=Mus musculus OX=10090 GN=Flt4 PE=1 SV=1	86.975	-11.624	110.65	-14.799	1.2722	up	0.04552
P35922-7	Isoform 7 of Synaptic functional regulator FMR1 OS=Mus musculus OX=10090 GN=Fmr1	95.925	-6.451	104.325	-4.125	1.08757	up	0.07067
P35951	Low-density lipoprotein receptor OS=Mus musculus OX=10090 GN=Ldlr PE=1 SV=2	98.05	-7.69	102.8	-12.246	1.04844	up	0.53557
P35969	Vascular endothelial growth factor receptor 1 OS=Mus musculus OX=10090 GN=Flt1 PE=1 SV=1	92.75	-8.386	109.975	-5.324	1.18571	up	0.01333
P35979	60S ribosomal protein L12 OS=Mus musculus OX=10090 GN=Rpl12 PE=1 SV=2	95.275	-3.412	104.275	-3.633	1.09446	up	0.01121
P35980	60S ribosomal protein L18 OS=Mus musculus OX=10090 GN=Rpl18 PE=1 SV=3	66.8	-21.281	140.95	-28.228	2.11003	up	0.00572
P35991	Tyrosine-protein kinase BTK OS=Mus musculus OX=10090 GN=Btk PE=1 SV=4	82.725	-18.35	118.025	-20.413	1.42672	up	0.04221
P36371	Antigen peptide transporter 2 OS=Mus musculus OX=10090 GN=Tap2 PE=1 SV=1	90.9	-15.734	110.95	-15.606	1.22057	up	0.12036
P36423	Thromboxane-A synthase OS=Mus musculus OX=10090 GN=Tbxas1 PE=1 SV=2	89.875	-17.74	108.35	-13.705	1.20556	up	0.15039
P36536	GTP-binding protein SAR1a OS=Mus musculus OX=10090 GN=Sar1a PE=1 SV=1	97.5	-1.757	98.5	-5.816	1.01026	up	0.7532
P36552	Oxygen-dependent coproporphyrinogen-III oxidase, mitochondrial OS=Mus musculus OX=10090 GN=Cpox PE=1 SV=2	95.55	-4.877	102.7	-6.292	1.07483	up	0.12258
P36916	Guanine nucleotide-binding protein-like 1 OS=Mus musculus OX=10090 GN=Gnl1 PE=1 SV=4	102.1	-2.906	98.05	-2.235	0.960333	up	0.06922
P36993	Protein phosphatase 1B OS=Mus musculus OX=10090 GN=Ppm1b PE=1 SV=1	102.825	-3.086	95.975	-4.589	0.933382	up	0.04799
P37040	NADPH--cytochrome P450 reductase OS=Mus musculus OX=10090 GN=Por PE=1 SV=2	97.825	-3.718	102.875	-5.047	1.05162	up	0.15827
P37172	Activin receptor type-1 OS=Mus musculus OX=10090 GN=Acvr1 PE=2 SV=2	94.875	-2.739	102.85	-4.301	1.08406	up	0.02037
P37804	Transgelin OS=Mus musculus OX=10090 GN=Tagln PE=1 SV=3	107.925	-13.679	89.4	-12.955	0.828353	up	0.09681
P37889	Fibulin-2 OS=Mus musculus OX=10090 GN=Fbln2 PE=1 SV=2	97.625	-22.618	97.775	-20.849	1.00154	up	0.99253
P37913	DNA ligase 1 OS=Mus musculus OX=10090 GN=Lig1 PE=1 SV=2	82.4	-11.905	116.475	-17.669	1.41353	up	0.01863
P38060	Hydroxymethylglutaryl-CoA lyase, mitochondrial OS=Mus musculus OX=10090 GN=Hmgcl PE=1 SV=2	102.35	-2.176	96.95	-6.007	0.94724	up	0.30942
P38575	Uroplakin-2 OS=Mus musculus OX=10090 GN=Upk2 PE=2 SV=1	111.025	-12.15	88.325	-8.64	0.795542	up	0.02265
P38585	Tubulin--tyrosine ligase OS=Mus musculus OX=10090 GN=Ttl PE=1 SV=2	97.05	-3.792	101.575	-1.702	1.04663	up	0.0723
P38647	Stress-70 protein, mitochondrial OS=Mus musculus OX=10090 GN=Hspa9 PE=1 SV=3	100.125	-1.352	101.175	-8.545	1.01049	up	0.34286
P39039	Mannose-binding protein A OS=Mus musculus OX=10090 GN=Mbl1 PE=1 SV=1	86.625	-10.871	118.6	-26.2	1.36912	up	0.06504
P39053-6	Isoform 6 of Dynamin-1 OS=Mus musculus OX=10090 GN=Dnm1	98.15	-5.212	100.4	-6.762	1.02292	up	0.61705
P39054	Dynamin-2 OS=Mus musculus OX=10090 GN=Dnm2 PE=1 SV=2	95.95	-1.884	103.3	-3.796	1.0766	up	0.01332
P39061-1	Isoform 2 of Collagen alpha-1(XVIII) chain OS=Mus musculus OX=10090 GN=Col18a1	97.85	-4.111	98.75	-5.336	1.0092	up	0.79823
P39098	Mannosyl-oligosaccharide 1,2-alpha-mannosidase IB OS=Mus musculus OX=10090 GN=Man1a2 PE=1 SV=1	95.65	-1.977	101.775	-4.49	1.06404	up	0.04673
P39429	TNF receptor-associated factor 2 OS=Mus musculus OX=10090 GN=Traf2 PE=1 SV=1	97.175	-4.954	103.125	-4.027	1.06123	up	0.11161
P39447	Tight junction protein ZO-1 OS=Mus musculus OX=10090 GN=Tjp1 PE=1 SV=2	97.7	-3.625	102.425	-8.148	1.04836	up	0.33008
P39654	Polyunsaturated fatty acid lipoxygenase ALOX15 OS=Mus musculus OX=10090 GN=Alox15 PE=1 SV=4	59.15	-7.658	129.675	-35.012	2.19231	up	0.0294
P39749	Flap endonuclease 1 OS=Mus musculus OX=10090 GN=Fen1 PE=1 SV=1	85.925	-11.232	113.95	-11.154	1.32616	up	0.05714
P40124	Adenylyl cyclase-associated protein 1 OS=Mus musculus OX=10090 GN=Cap1 PE=1 SV=4	97.775	-4.23	101.075	-3.393	1.03375	up	0.26925
P40142	Transketolase OS=Mus musculus OX=10090 GN=Tkt PE=1 SV=1	90.775	-3.737	112.55	-7.84	1.23988	up	0.00242
P40201	Chromodomain-helicase-DNA-binding protein 1 OS=Mus musculus OX=10090 GN=Chd1 PE=1 SV=3	97.9	-6.739	104.15	-4.225	1.06384	up	0.16711
P40237	CD82 antigen OS=Mus musculus OX=10090 GN=Cd82 PE=1 SV=1	100.125	-10.251	102.475	-10.005	1.02347	up	0.75398
P40240	CD9 antigen OS=Mus musculus OX=10090 GN=Cd9 PE=1 SV=2	113.35	-12.752	88	-6.37	0.776356	up	0.01197
P40336	Vacuolar protein sorting-associated protein 26A OS=Mus musculus OX=10090 GN=Vps26a PE=1 SV=1	96.175	-2.17	101.4	-1.122	1.05433	up	0.00522
P40630	Transcription factor A, mitochondrial OS=Mus musculus OX=10090 GN=Tfam PE=1 SV=2	101.85	-6.131	98	-7.13	0.962199	up	0.44417
P40936	Indolethylamine N-methyltransferase OS=Mus musculus OX=10090 GN=Inmt PE=1 SV=1	110.225	-26.949	90.075	-10.763	0.817192	up	0.21426
P41105	60S ribosomal protein L28 OS=Mus musculus OX=10090 GN=Rpl28 PE=1 SV=2	81.3	-19.648	130.775	-42.191	1.60855	up	0.07763
P41216	Long-chain-fatty-acid--CoA ligase 1 OS=Mus musculus OX=10090 GN=Acsl1 PE=1 SV=2	77.025	-5.165	133.725	-53.333	1.73612	up	0.12294
P41230	Lysine-specific demethylase 5C OS=Mus musculus OX=10090 GN=Kdm5c PE=1 SV=4	96.6	-3.201	103.05	-4.609	1.06677	up	0.0612
P41233	Phospholipid-transporting ATPase ABCA1 OS=Mus musculus OX=10090 GN=Abca1 PE=1 SV=4	95.6	-8.124	106.4	-11.414	1.11297	up	0.17408
P41241	Tyrosine-protein kinase CSK OS=Mus musculus OX=10090 GN=Csk PE=1 SV=2	95.25	-4.894	101.975	-6.97	1.0706	up	0.16535
P41245	Matrix metalloproteinase-9 OS=Mus musculus OX=10090 GN=Mmp9 PE=1 SV=2	66.625	-22.156	145.15	-77.176	2.17861	up	0.09825
P41317	Mannose-binding protein C OS=Mus musculus OX=10090 GN=Mbl2 PE=1 SV=2	70	-16.897	134.025	-37.026	1.91464	up	0.01991
P41731	CD63 antigen OS=Mus musculus OX=10090 GN=Cd63 PE=1 SV=2	93.55	-6.063	106.775	-10.322	1.14137	up	0.06919
P41778	Pre-B-cell leukemia transcription factor 1 OS=Mus musculus OX=10090 GN=Pbx1 PE=1 SV=2	95.125	-7.411	104.3	-4.387	1.09645	up	0.07714
P42125	Enoyl-CoA delta isomerase 1, mitochondrial OS=Mus musculus OX=10090 GN=Eci1 PE=1 SV=2	104.925	-4.997	93.1	-9.224	0.8873	up	0.06504
P42128	Forkhead box protein K1 OS=Mus musculus OX=10090 GN=Foxk1 PE=1 SV=2	98.25	-3.915	101.875	-3.976	1.0369	up	0.24151
P42208	Septin-2 OS=Mus musculus OX=10090 GN=Septin2 PE=1 SV=2	99.325	-3.445	100	-3.318	1.0068	up	0.78723
P42209	Septin-1 OS=Mus musculus OX=10090 GN=Septin1 PE=1 SV=2	90.375	-9.997	111.925	-21.924	1.23845	up	0.34286
P42225	Signal transducer and activator of transcription 1 OS=Mus musculus OX=10090 GN=Stat1 PE=1 SV=1	83.125	-14.894	115.45	-20.666	1.38887	up	0.04421
P42230	Signal transducer and activator of transcription 5A OS=Mus musculus OX=10090 GN=Stat5a PE=1 SV=1	86.5	-8.868	111.05	-12.041	1.28382	up	0.02857
P42232	Signal transducer and activator of transcription 5B OS=Mus musculus OX=10090 GN=Stat5b PE=1 SV=1	97.25	-3.082	104.725	-6.377	1.07686	up	0.07927
P42337	Phosphatidylinositol 4,5-bisphosphate 3-kinase catalytic subunit alpha isoform OS=Mus musculus OX=10090 GN=Pik3ca PE=1 SV=2	103.775	-3.419	95.75	-7.686	0.922669	up	0.105
P42567	Epidermal growth factor receptor substrate 15 OS=Mus musculus OX=10090 GN=Eps15 PE=1 SV=1	95.475	-3.122	103.95	-4.417	1.08877	up	0.02023
P42669	Transcriptional activator protein Pur-alpha OS=Mus musculus OX=10090 GN=Pura PE=1 SV=1	101.025	-3.115	96.95	-3.184	0.959663	up	0.11703
P42859	Huntingtin OS=Mus musculus OX=10090 GN=Htt PE=1 SV=2	101.925	-2.98	99.2	-5.461	0.973265	up	0.4147
P42932	T-complex protein 1 subunit theta OS=Mus musculus OX=10090 GN=Cct8 PE=1 SV=3	100.75	-4.044	99.175	-3.01	0.984367	up	0.68571
P43025	Tetranectin OS=Mus musculus OX=10090 GN=Clec3b PE=1 SV=2	97.875	-12.233	103.05	-9.883	1.05287	up	0.53488
P43135	COUP transcription factor 2 OS=Mus musculus OX=10090 GN=Nr2f2 PE=1 SV=2	95.175	-4.038	103.85	-3.272	1.09115	up	0.01565
P43136	Nuclear receptor subfamily 2 group F member 6 OS=Mus musculus OX=10090 GN=Nr2f6 PE=1 SV=2	96.575	-4.127	97.725	-8.989	1.01191	up	0.82386
P43247	DNA mismatch repair protein Msh2 OS=Mus musculus OX=10090 GN=Msh2 PE=1 SV=1	98.225	-4.151	102.525	-5.754	1.04378	up	0.27102
P43274	Histone H1.4 OS=Mus musculus OX=10090 GN=H1-4 PE=1 SV=2	72.225	-35.305	153.725	-71.271	2.12842	up	0.08632
P43275	Histone H1.1 OS=Mus musculus OX=10090 GN=H1-1 PE=1 SV=2	56.4	-9.593	168.925	-99.914	2.99512	up	0.02857
P43276	Histone H1.5 OS=Mus musculus OX=10090 GN=H1-5 PE=1 SV=2	61.55	-13.621	162.425	-92.083	2.63891	up	0.02857
P43277	Histone H1.3 OS=Mus musculus OX=10090 GN=H1-3 PE=1 SV=2	63.85	-30.348	163.725	-92.122	2.56421	up	0.08512
P43406	Integrin alpha-V OS=Mus musculus OX=10090 GN=Itgav PE=1 SV=2	105.4	-3.176	94.025	-2.466	0.892078	up	0.00131
P43883	Perilipin-2 OS=Mus musculus OX=10090 GN=Plin2 PE=1 SV=2	102.375	-48.851	105.55	-30.855	1.03101	up	0.91607
P45376	Aldo-keto reductase family 1 member B1 OS=Mus musculus OX=10090 GN=Akr1b1 PE=1 SV=3	102.15	-11.429	97.45	-8.969	0.953989	up	0.54155
P45377	Aldose reductase-related protein 2 OS=Mus musculus OX=10090 GN=Akr1b8 PE=1 SV=2	89.3	-3.552	109.575	-16.2	1.22704	up	0.08462
P45481	Histone lysine acetyltransferase CREBBP OS=Mus musculus OX=10090 GN=Crebbp PE=1 SV=3	93.35	-5.14	107.25	-3.61	1.1489	up	0.00444
P45591	Cofilin-2 OS=Mus musculus OX=10090 GN=Cfl2 PE=1 SV=1	105.3	-9.198	94.875	-20.066	0.900997	up	0.34286
P45700	Mannosyl-oligosaccharide 1,2-alpha-mannosidase IA OS=Mus musculus OX=10090 GN=Man1a1 PE=1 SV=1	92.425	-4.153	106.375	-5.766	1.15093	up	0.00775
P45878	Peptidyl-prolyl cis-trans isomerase FKBP2 OS=Mus musculus OX=10090 GN=Fkbp2 PE=1 SV=1	97.4	-8.327	102.35	-11.152	1.05082	up	0.5036
P45952	Medium-chain specific acyl-CoA dehydrogenase, mitochondrial OS=Mus musculus OX=10090 GN=Acadm PE=1 SV=1	93.125	-3.93	110.725	-28.757	1.18899	up	0.30918
P46061	Ran GTPase-activating protein 1 OS=Mus musculus OX=10090 GN=Rangap1 PE=1 SV=2	95.125	-4.16	105.475	-4.329	1.1088	up	0.01367
P46062	Signal-induced proliferation-associated protein 1 OS=Mus musculus OX=10090 GN=Sipa1 PE=1 SV=2	89.85	-5.729	111.475	-10.208	1.24068	up	0.01015
P46096	Synaptotagmin-1 OS=Mus musculus OX=10090 GN=Syt1 PE=1 SV=1	114.225	-15.776	88.1	-8.414	0.771285	up	0.02655
P46412	Glutathione peroxidase 3 OS=Mus musculus OX=10090 GN=Gpx3 PE=1 SV=2	96.225	-6.21	103.1	-10.855	1.07145	up	0.34286
P46414	Cyclin-dependent kinase inhibitor 1B OS=Mus musculus OX=10090 GN=Cdkn1b PE=1 SV=2	98.675	-9.344	104.575	-2.713	1.05979	up	0.27082
P46460	Vesicle-fusing ATPase OS=Mus musculus OX=10090 GN=Nsf PE=1 SV=2	100.175	-3.867	100.3	-2.134	1.00125	up	0.9567
P46467	Vacuolar protein sorting-associated protein 4B OS=Mus musculus OX=10090 GN=Vps4b PE=1 SV=2	97.775	-3.374	102.975	-4.214	1.05318	up	0.10232
P46471	26S proteasome regulatory subunit 7 OS=Mus musculus OX=10090 GN=Psmc2 PE=1 SV=5	99.75	-5.555	96.825	-3.257	0.970677	up	0.39865
P46656	Adrenodoxin, mitochondrial OS=Mus musculus OX=10090 GN=Fdx1 PE=1 SV=1	99.2	-9.747	104.05	-10.615	1.04889	up	0.52595
P46660	Alpha-internexin OS=Mus musculus OX=10090 GN=Ina PE=1 SV=3	121.7	-32.891	91.75	-14.323	0.753903	up	0.14602
P46662	Merlin OS=Mus musculus OX=10090 GN=Nf2 PE=1 SV=2	101	-5.785	99.5	-2.258	0.985149	up	0.64616
P46664	Adenylosuccinate synthetase isozyme 2 OS=Mus musculus OX=10090 GN=Adss2 PE=1 SV=2	99.125	-4.84	100.65	-4.505	1.01538	up	0.66087
P46735	Unconventional myosin-Ib OS=Mus musculus OX=10090 GN=Myo1b PE=1 SV=3	96.175	-7.145	105.25	-9.349	1.09436	up	0.17389
P46737	Lys-63-specific deubiquitinase BRCC36 OS=Mus musculus OX=10090 GN=Brcc3 PE=1 SV=1	95.575	-2.269	102.325	-3.551	1.07063	up	0.01852
P46935	E3 ubiquitin-protein ligase NEDD4 OS=Mus musculus OX=10090 GN=Nedd4 PE=1 SV=3	103.25	-2.272	95.825	-3.501	0.928087	up	0.01196
P46938	Transcriptional coactivator YAP1 OS=Mus musculus OX=10090 GN=Yap1 PE=1 SV=2	109.85	-12.017	93.725	-8.523	0.853209	up	0.07117
P46938-2	Isoform 2 of Transcriptional coactivator YAP1 OS=Mus musculus OX=10090 GN=Yap1	103.3	-4.724	96.55	-7.13	0.934656	up	0.16554
P46978	Dolichyl-diphosphooligosaccharide--protein glycosyltransferase subunit STT3A OS=Mus musculus OX=10090 GN=Stt3a PE=1 SV=1	93.375	-4.379	105.25	-4.406	1.12718	up	0.00873
P47199	Quinone oxidoreductase OS=Mus musculus OX=10090 GN=Cryz PE=1 SV=1	102.2	-5.176	96.95	-4.787	0.94863	up	0.187
P47226	Testin OS=Mus musculus OX=10090 GN=Tes PE=1 SV=1	99.425	-18.204	94.575	-13.885	0.95122	up	1
P47713	Cytosolic phospholipase A2 OS=Mus musculus OX=10090 GN=Pla2g4a PE=1 SV=1	97.225	-3.76	101.4	-8.642	1.04294	up	0.40973
P47738	Aldehyde dehydrogenase, mitochondrial OS=Mus musculus OX=10090 GN=Aldh2 PE=1 SV=1	106.1	-7.186	96.625	-6.062	0.910697	up	0.09045
P47739	Aldehyde dehydrogenase, dimeric NADP-preferring OS=Mus musculus OX=10090 GN=Aldh3a1 PE=1 SV=2	96.575	-15.444	100.625	-25.084	1.04194	up	0.79256
P47740	Aldehyde dehydrogenase family 3 member A2 OS=Mus musculus OX=10090 GN=Aldh3a2 PE=1 SV=2	105.625	-3.312	93.975	-5.397	0.889704	up	0.01034
P47753	F-actin-capping protein subunit alpha-1 OS=Mus musculus OX=10090 GN=Capza1 PE=1 SV=4	92.25	-11.061	106.9	-6.364	1.15881	up	0.06144
P47754	F-actin-capping protein subunit alpha-2 OS=Mus musculus OX=10090 GN=Capza2 PE=1 SV=3	99.025	-5.773	99.825	-3.692	1.00808	up	0.82314
P47757-4	Isoform 3 of F-actin-capping protein subunit beta OS=Mus musculus OX=10090 GN=Capzb	97.5	-7.259	99.625	-5.299	1.02179	up	0.65299
P47758	Signal recognition particle receptor subunit beta OS=Mus musculus OX=10090 GN=Srprb PE=1 SV=1	95.825	-5.557	103.525	-6.104	1.08035	up	0.11135
P47791	Glutathione reductase, mitochondrial OS=Mus musculus OX=10090 GN=Gsr PE=1 SV=3	98.95	-5.902	104.2	-5.994	1.05306	up	0.25844
P47802	Metaxin-1 OS=Mus musculus OX=10090 GN=Mtx1 PE=1 SV=1	109.375	-5.386	90.075	-9.617	0.823543	up	0.0128
P47809	Dual specificity mitogen-activated protein kinase kinase 4 OS=Mus musculus OX=10090 GN=Map2k4 PE=1 SV=2	103.1	-5.245	94.2	-5.674	0.913676	up	0.0608
P47811	Mitogen-activated protein kinase 14 OS=Mus musculus OX=10090 GN=Mapk14 PE=1 SV=3	98.975	-10.338	100.025	-9.848	1.01061	up	0.88789
P47856	Glutamine--fructose-6-phosphate aminotransferase [isomerizing] 1 OS=Mus musculus OX=10090 GN=Gfpt1 PE=1 SV=3	93.5	-5.7	105.875	-10.886	1.13235	up	0.34286
P47857	ATP-dependent 6-phosphofructokinase, muscle type OS=Mus musculus OX=10090 GN=Pfkm PE=1 SV=3	111.525	-4.511	90.05	-8.41	0.807442	up	0.0041
P47877	Insulin-like growth factor-binding protein 2 OS=Mus musculus OX=10090 GN=Igfbp2 PE=2 SV=2	96.65	-18.822	98.725	-25.731	1.02147	up	0.90068
P47878	Insulin-like growth factor-binding protein 3 OS=Mus musculus OX=10090 GN=Igfbp3 PE=2 SV=2	80.85	-7.999	119.475	-21.514	1.47774	up	0.01513
P47879	Insulin-like growth factor-binding protein 4 OS=Mus musculus OX=10090 GN=Igfbp4 PE=1 SV=2	87.6	-13.029	115.475	-25.071	1.31821	up	0.09594
P47880	Insulin-like growth factor-binding protein 6 OS=Mus musculus OX=10090 GN=Igfbp6 PE=2 SV=2	103.325	-18.411	90.175	-13.746	0.872732	up	0.29596
P47911	60S ribosomal protein L6 OS=Mus musculus OX=10090 GN=Rpl6 PE=1 SV=3	79.95	-16.795	137.15	-49.904	1.71545	up	0.0728
P47915	60S ribosomal protein L29 OS=Mus musculus OX=10090 GN=Rpl29 PE=1 SV=2	87.5	-25.439	128.85	-40.511	1.47257	up	0.13457
P47934	Carnitine O-acetyltransferase OS=Mus musculus OX=10090 GN=Crat PE=1 SV=3	96.1	-1.794	107.925	-20.597	1.12305	up	0.33455
P47941	Crk-like protein OS=Mus musculus OX=10090 GN=Crkl PE=1 SV=2	97.45	-4.939	103.975	-6.551	1.06696	up	0.16277
P47955	60S acidic ribosomal protein P1 OS=Mus musculus OX=10090 GN=Rplp1 PE=1 SV=1	94.425	-6.422	104.85	-4.839	1.11041	up	0.04105
P47962	60S ribosomal protein L5 OS=Mus musculus OX=10090 GN=Rpl5 PE=1 SV=3	83.925	-6.983	116.725	-7.153	1.39083	up	0.0006
P47963	60S ribosomal protein L13 OS=Mus musculus OX=10090 GN=Rpl13 PE=1 SV=3	88.175	-15.359	123.575	-33.76	1.40147	up	0.10487
P47964	60S ribosomal protein L36 OS=Mus musculus OX=10090 GN=Rpl36 PE=1 SV=2	81.775	-6.891	125.55	-43.215	1.53531	up	0.02857
P47968	Ribose-5-phosphate isomerase OS=Mus musculus OX=10090 GN=Rpia PE=1 SV=2	89.2	-3.956	112.025	-9.775	1.25589	up	0.00493
P48024	Eukaryotic translation initiation factor 1 OS=Mus musculus OX=10090 GN=Eif1 PE=1 SV=2	94.375	-2.639	102.975	-3.853	1.09113	up	0.0103
P48025	Tyrosine-protein kinase SYK OS=Mus musculus OX=10090 GN=Syk PE=1 SV=2	87.1	-19.799	118.45	-20.375	1.35993	up	0.06944
P48036	Annexin A5 OS=Mus musculus OX=10090 GN=Anxa5 PE=1 SV=1	101.25	-2.121	98.55	-5.949	0.973333	up	0.42536
P48193	Protein 4.1 OS=Mus musculus OX=10090 GN=Epb41 PE=1 SV=2	97.2	-2.454	105.6	-11.406	1.08642	up	0.2381
P48377	MHC class II regulatory factor RFX1 OS=Mus musculus OX=10090 GN=Rfx1 PE=1 SV=2	99.25	-6.415	103.375	-8.41	1.04156	up	0.46507
P48410	ATP-binding cassette sub-family D member 1 OS=Mus musculus OX=10090 GN=Abcd1 PE=1 SV=1	100.475	-5.841	102.2	-6.016	1.01717	up	0.69502
P48428	Tubulin-specific chaperone A OS=Mus musculus OX=10090 GN=Tbca PE=1 SV=3	97.075	-3.885	102.975	-5.586	1.06078	up	0.13358
P48453	Serine/threonine-protein phosphatase 2B catalytic subunit beta isoform OS=Mus musculus OX=10090 GN=Ppp3cb PE=1 SV=2	107.325	-6.091	93.625	-3.707	0.87235	up	0.00853
P48678	Prelamin-A/C OS=Mus musculus OX=10090 GN=Lmna PE=1 SV=2	102.975	-7.441	96.85	-6.041	0.94052	up	0.24845
P48722	Heat shock 70 kDa protein 4L OS=Mus musculus OX=10090 GN=Hspa4l PE=1 SV=2	102.65	-4.081	95.85	-5.868	0.933755	up	0.10578
P48725	Pericentrin OS=Mus musculus OX=10090 GN=Pcnt PE=1 SV=2	96.5	-3.4	104.9	-11.365	1.08705	up	0.20648
P48758	Carbonyl reductase [NADPH] 1 OS=Mus musculus OX=10090 GN=Cbr1 PE=1 SV=3	110.375	-4.085	88.225	-3.588	0.79932	up	0.00018
P48759	Pentraxin-related protein PTX3 OS=Mus musculus OX=10090 GN=Ptx3 PE=1 SV=2	86.175	-3.655	98.7	-2.66	1.14534	up	0.00146
P48771	Cytochrome c oxidase subunit 7A2, mitochondrial OS=Mus musculus OX=10090 GN=Cox7a2 PE=1 SV=2	109.875	-14.936	86.925	-12.594	0.791126	up	0.05711
P48774	Glutathione S-transferase Mu 5 OS=Mus musculus OX=10090 GN=Gstm5 PE=1 SV=1	111.5	-10.777	87.425	-7.482	0.784081	up	0.02857
P48962	ADP/ATP translocase 1 OS=Mus musculus OX=10090 GN=Slc25a4 PE=1 SV=4	115.025	-14.992	79.3	-11.324	0.689415	up	0.00894
P48997	Involucrin OS=Mus musculus OX=10090 GN=Ivl PE=1 SV=1	89.375	-14.902	110.575	-24.496	1.2372	up	0.18969
P48999	Polyunsaturated fatty acid 5-lipoxygenase OS=Mus musculus OX=10090 GN=Alox5 PE=1 SV=3	72.325	-16.768	130.425	-31.319	1.80332	up	0.01702
P49070	Calcium signal-modulating cyclophilin ligand OS=Mus musculus OX=10090 GN=Camlg PE=1 SV=2	107.525	-7.902	90.625	-2.956	0.842827	up	0.00707
P49138	MAP kinase-activated protein kinase 2 OS=Mus musculus OX=10090 GN=Mapkapk2 PE=1 SV=2	97.85	-7.619	103.55	-4.34	1.05825	up	0.24129
P49182	Heparin cofactor 2 OS=Mus musculus OX=10090 GN=Serpind1 PE=1 SV=1	95.875	-13.204	107.825	-25.716	1.12464	up	0.44
P49222	Erythrocyte membrane protein band 4.2 OS=Mus musculus OX=10090 GN=Epb42 PE=1 SV=3	85.575	-5.886	122.675	-31.186	1.43354	up	0.0956
P49290	Eosinophil peroxidase OS=Mus musculus OX=10090 GN=Epx PE=1 SV=2	47.375	-7.673	168.975	-100.387	3.56675	up	0.02857
P49300	C-type lectin domain family 10 member A OS=Mus musculus OX=10090 GN=Clec10a PE=1 SV=1	74.375	-16.248	127.925	-20.516	1.72	up	0.00641
P49312	Heterogeneous nuclear ribonucleoprotein A1 OS=Mus musculus OX=10090 GN=Hnrnpa1 PE=1 SV=2	84.45	-6.866	112.25	-12.126	1.32919	up	0.0072
P49442	Inositol polyphosphate 1-phosphatase OS=Mus musculus OX=10090 GN=Inpp1 PE=1 SV=2	101.925	-7.514	99.4	-4.992	0.975227	up	0.59589
P49443	Protein phosphatase 1A OS=Mus musculus OX=10090 GN=Ppm1a PE=1 SV=1	99.425	-3.097	100.95	-7.314	1.01534	up	0.71422
P49586	Choline-phosphate cytidylyltransferase A OS=Mus musculus OX=10090 GN=Pcyt1a PE=1 SV=1	98.25	-4.953	102.925	-4.199	1.04758	up	0.2
P49615	Cyclin-dependent-like kinase 5 OS=Mus musculus OX=10090 GN=Cdk5 PE=1 SV=1	105.35	-4.155	92.85	-5.352	0.881348	up	0.01021
P49710	Hematopoietic lineage cell-specific protein OS=Mus musculus OX=10090 GN=Hcls1 PE=1 SV=2	83.575	-18.28	117.2	-19.393	1.40233	up	0.04508
P49717	DNA replication licensing factor MCM4 OS=Mus musculus OX=10090 GN=Mcm4 PE=1 SV=1	81.875	-12.583	118.425	-14.77	1.44641	up	0.00932
P49718	DNA replication licensing factor MCM5 OS=Mus musculus OX=10090 GN=Mcm5 PE=1 SV=2	83.05	-13.525	115.575	-18.355	1.39163	up	0.02906
P49722	Proteasome subunit alpha type-2 OS=Mus musculus OX=10090 GN=Psma2 PE=1 SV=3	96.325	-3.999	103.975	-3.31	1.07942	up	0.0257
P49813	Tropomodulin-1 OS=Mus musculus OX=10090 GN=Tmod1 PE=1 SV=2	106.6	-10.615	96.45	-12.213	0.904784	up	0.25632
P49817	Caveolin-1 OS=Mus musculus OX=10090 GN=Cav1 PE=1 SV=1	112.375	-16.128	85.45	-13.237	0.7604	up	0.04172
P49935	Pro-cathepsin H OS=Mus musculus OX=10090 GN=Ctsh PE=1 SV=2	97.775	-7.92	101.9	-7.794	1.04219	up	0.48587
P49962	Signal recognition particle 9 kDa protein OS=Mus musculus OX=10090 GN=Srp9 PE=1 SV=2	102.55	-3.459	98.6	-8.06	0.961482	up	0.40245
P50096	Inosine-5'-monophosphate dehydrogenase 1 OS=Mus musculus OX=10090 GN=Impdh1 PE=1 SV=2	88.65	-9.085	109.5	-3.381	1.23519	up	0.00508
P50114	Protein S100-B OS=Mus musculus OX=10090 GN=S100b PE=1 SV=2	106.125	-12.985	93.275	-7.411	0.878916	up	0.13644
P50136	2-oxoisovalerate dehydrogenase subunit alpha, mitochondrial OS=Mus musculus OX=10090 GN=Bckdha PE=1 SV=1	96.925	-6.882	105.95	-18.605	1.09311	up	0.39794
P50171	Estradiol 17-beta-dehydrogenase 8 OS=Mus musculus OX=10090 GN=Hsd17b8 PE=1 SV=2	101.075	-1.228	98.7	-8.649	0.976503	up	0.62307
P50172	Corticosteroid 11-beta-dehydrogenase isozyme 1 OS=Mus musculus OX=10090 GN=Hsd11b1 PE=1 SV=3	77.325	-2.454	121.775	-13.997	1.57485	up	0.00689
P50247	Adenosylhomocysteinase OS=Mus musculus OX=10090 GN=Ahcy PE=1 SV=3	105.3	-4.21	94.225	-3.48	0.894824	up	0.00669
P50285	Dimethylaniline monooxygenase [N-oxide-forming] 1 OS=Mus musculus OX=10090 GN=Fmo1 PE=1 SV=1	84.375	-7.795	120.75	-27.466	1.43111	up	0.0436
P50295	Arylamine N-acetyltransferase 2 OS=Mus musculus OX=10090 GN=Nat2 PE=1 SV=1	96.275	-5.283	102.6	-3.697	1.0657	up	0.09744
P50396	Rab GDP dissociation inhibitor alpha OS=Mus musculus OX=10090 GN=Gdi1 PE=1 SV=3	102.675	-2.285	96.975	-2.563	0.944485	up	0.01601
P50427	Steryl-sulfatase OS=Mus musculus OX=10090 GN=Sts PE=1 SV=1	99.8	-4.432	102.125	-6.173	1.0233	up	0.56308
P50428	Arylsulfatase A OS=Mus musculus OX=10090 GN=Arsa PE=1 SV=2	101.3	-4.503	98.6	-6.538	0.973346	up	0.52175
P50429	Arylsulfatase B OS=Mus musculus OX=10090 GN=Arsb PE=1 SV=3	91.525	-10.268	108.825	-9.285	1.18902	up	0.04656
P50431	Serine hydroxymethyltransferase, cytosolic OS=Mus musculus OX=10090 GN=Shmt1 PE=1 SV=3	94.65	-1.448	104.15	-2.222	1.10037	up	0.00037
P50446	Keratin, type II cytoskeletal 6A OS=Mus musculus OX=10090 GN=Krt6a PE=1 SV=3	80.475	-11.911	129.7	-20.935	1.61168	up	0.00645
P50516	V-type proton ATPase catalytic subunit A OS=Mus musculus OX=10090 GN=Atp6v1a PE=1 SV=2	95.6	-11.456	102.875	-5.214	1.0761	up	0.29162
P50518	V-type proton ATPase subunit E 1 OS=Mus musculus OX=10090 GN=Atp6v1e1 PE=1 SV=2	96.6	-8.892	104.725	-6.11	1.08411	up	0.18274
P50543	Protein S100-A11 OS=Mus musculus OX=10090 GN=S100a11 PE=1 SV=1	89.675	-5.75	110.4	-9.269	1.23111	up	0.00897
P50544	Very long-chain specific acyl-CoA dehydrogenase, mitochondrial OS=Mus musculus OX=10090 GN=Acadvl PE=1 SV=3	101.875	-2.432	97.55	-11.567	0.957546	up	0.51329
P50580	Proliferation-associated protein 2G4 OS=Mus musculus OX=10090 GN=Pa2g4 PE=1 SV=3	96.925	-7.387	104.025	-8.462	1.07325	up	0.25307
P50608	Fibromodulin OS=Mus musculus OX=10090 GN=Fmod PE=2 SV=1	115.15	-12.152	86.75	-3.289	0.753365	up	0.00405
P51125	Calpastatin OS=Mus musculus OX=10090 GN=Cast PE=1 SV=2	99.2	-7.579	102.55	-10.024	1.03377	up	0.6131
P51141	Segment polarity protein dishevelled homolog DVL-1 OS=Mus musculus OX=10090 GN=Dvl1 PE=1 SV=2	93.975	-6.357	102.325	-1.544	1.08885	up	0.07502
P51150	Ras-related protein Rab-7a OS=Mus musculus OX=10090 GN=Rab7a PE=1 SV=2	98.05	-6.965	101.075	-6.288	1.03085	up	0.54295
P51174	Long-chain specific acyl-CoA dehydrogenase, mitochondrial OS=Mus musculus OX=10090 GN=Acadl PE=1 SV=2	104.775	-8.37	95.85	-10.296	0.914817	up	0.22714
P51175	Protoporphyrinogen oxidase OS=Mus musculus OX=10090 GN=Ppox PE=1 SV=1	105.95	-5.132	93	-7.644	0.877773	up	0.03063
P51410	60S ribosomal protein L9 OS=Mus musculus OX=10090 GN=Rpl9 PE=2 SV=2	88.55	-5.321	111.8	-6.302	1.26256	up	0.00133
P51432	1-phosphatidylinositol 4,5-bisphosphate phosphodiesterase beta-3 OS=Mus musculus OX=10090 GN=Plcb3 PE=1 SV=2	102.325	-3.793	96.75	-1.406	0.945517	up	0.03302
P51437	Cathelicidin antimicrobial peptide OS=Mus musculus OX=10090 GN=Camp PE=1 SV=2	45.225	-45.214	180.525	-149.837	3.99171	up	0.13455
P51569	Alpha-galactosidase A OS=Mus musculus OX=10090 GN=Gla PE=1 SV=1	98.6	-11.4	101.225	-6.859	1.02662	up	0.70678
P51576	P2X purinoceptor 1 OS=Mus musculus OX=10090 GN=P2rx1 PE=2 SV=1	119.45	-6.855	83.4	-12.873	0.6982	up	0.00259
P51655	Glypican-4 OS=Mus musculus OX=10090 GN=Gpc4 PE=1 SV=2	104.125	-3.15	93.325	-11.837	0.896279	up	0.12829
P51658	Estradiol 17-beta-dehydrogenase 2 OS=Mus musculus OX=10090 GN=Hsd17b2 PE=1 SV=2	111.3	-15.345	86.675	-11.658	0.778751	up	0.04316
P51660	Peroxisomal multifunctional enzyme type 2 OS=Mus musculus OX=10090 GN=Hsd17b4 PE=1 SV=3	101.775	-6.132	97.075	-3.166	0.95382	up	0.22208
P51830	Adenylate cyclase type 9 OS=Mus musculus OX=10090 GN=Adcy9 PE=1 SV=1	109.575	-6.975	91.85	-5.765	0.838239	up	0.00782
P51855	Glutathione synthetase OS=Mus musculus OX=10090 GN=Gss PE=1 SV=1	101.65	-1.42	97.9	-4.978	0.963109	up	0.19755
P51859	Hepatoma-derived growth factor OS=Mus musculus OX=10090 GN=Hdgf PE=1 SV=2	93.8	-3.617	103.9	-9.247	1.10768	up	0.02857
P51863	V-type proton ATPase subunit d 1 OS=Mus musculus OX=10090 GN=Atp6v0d1 PE=1 SV=2	95.2	-9.639	103.925	-5.279	1.09165	up	0.16342
P51881	ADP/ATP translocase 2 OS=Mus musculus OX=10090 GN=Slc25a5 PE=1 SV=3	107.225	-6.271	89.075	-7.826	0.83073	up	0.0111
P51885	Lumican OS=Mus musculus OX=10090 GN=Lum PE=1 SV=2	103.7	-6.054	95.25	-4.723	0.918515	up	0.07001
P51910	Apolipoprotein D OS=Mus musculus OX=10090 GN=Apod PE=1 SV=1	83.5	-7.78	117.975	-11.216	1.41287	up	0.02857
P51912	Neutral amino acid transporter B(0) OS=Mus musculus OX=10090 GN=Slc1a5 PE=1 SV=2	91.025	-3.784	113.375	-19.166	1.24554	up	0.09977
P51954	Serine/threonine-protein kinase Nek1 OS=Mus musculus OX=10090 GN=Nek1 PE=1 SV=2	100.875	-2.704	100.025	-2.311	0.991574	up	0.64961
P52196	Thiosulfate sulfurtransferase OS=Mus musculus OX=10090 GN=Tst PE=1 SV=3	84.55	-3.821	120.95	-29.401	1.43051	up	0.08845
P52293	Importin subunit alpha-1 OS=Mus musculus OX=10090 GN=Kpna2 PE=1 SV=2	93.075	-7.687	106.075	-6.294	1.13967	up	0.02857
P52332	Tyrosine-protein kinase JAK1 OS=Mus musculus OX=10090 GN=Jak1 PE=1 SV=1	95.8	-2.941	103.875	-3.91	1.08429	up	0.01639
P52430	Serum paraoxonase/arylesterase 1 OS=Mus musculus OX=10090 GN=Pon1 PE=1 SV=2	76.575	-13.535	132.375	-45.099	1.7287	up	0.05551
P52431	DNA polymerase delta catalytic subunit OS=Mus musculus OX=10090 GN=Pold1 PE=1 SV=2	103	-4.124	98.025	-5.367	0.951699	up	0.19196
P52479	Ubiquitin carboxyl-terminal hydrolase 10 OS=Mus musculus OX=10090 GN=Usp10 PE=1 SV=3	101.175	-2.562	96.725	-2.446	0.956017	up	0.04573
P52480	Pyruvate kinase PKM OS=Mus musculus OX=10090 GN=Pkm PE=1 SV=4	99.9	-10.094	98.05	-6.442	0.981481	up	0.76777
P52480-2	Isoform M1 of Pyruvate kinase PKM OS=Mus musculus OX=10090 GN=Pkm	103.55	-4.458	96.8	-3.367	0.934814	up	0.05211
P52503	NADH dehydrogenase [ubiquinone] iron-sulfur protein 6, mitochondrial OS=Mus musculus OX=10090 GN=Ndufs6 PE=1 SV=2	99.275	-1.91	100.65	-10.183	1.01385	up	0.80681
P52623	Uridine-cytidine kinase 1 OS=Mus musculus OX=10090 GN=Uck1 PE=1 SV=2	102.225	-4.586	96.6	-6.781	0.944974	up	0.21851
P52624	Uridine phosphorylase 1 OS=Mus musculus OX=10090 GN=Upp1 PE=1 SV=2	85.375	-9.875	113.875	-14.932	1.33382	up	0.01898
P52633	Signal transducer and transcription activator 6 OS=Mus musculus OX=10090 GN=Stat6 PE=1 SV=2	98.975	-3.164	99.975	-6.733	1.0101	up	0.34286
P52734	FYVE, RhoGEF and PH domain-containing protein 1 OS=Mus musculus OX=10090 GN=Fgd1 PE=1 SV=2	94.525	-1.666	107.775	-10.08	1.14017	up	0.07655
P52760	2-iminobutanoate/2-iminopropanoate deaminase OS=Mus musculus OX=10090 GN=Rida PE=1 SV=3	108.2	-8.193	92.975	-2.649	0.859288	up	0.01227
P52800	Ephrin-B2 OS=Mus musculus OX=10090 GN=Efnb2 PE=1 SV=1	93.25	-5.172	104.325	-6.305	1.11877	up	0.03482
P52825	Carnitine O-palmitoyltransferase 2, mitochondrial OS=Mus musculus OX=10090 GN=Cpt2 PE=1 SV=2	99.025	-0.763	101.35	-8.221	1.02348	up	0.88455
P52912	Nucleolysin TIA-1 OS=Mus musculus OX=10090 GN=Tia1 PE=1 SV=1	90.875	-11.495	109.65	-13.11	1.2066	up	0.07473
P53026	60S ribosomal protein L10a OS=Mus musculus OX=10090 GN=Rpl10a PE=1 SV=3	93.95	-7.719	107.4	-6.002	1.14316	up	0.03324
P53395	Lipoamide acyltransferase component of branched-chain alpha-keto acid dehydrogenase complex, mitochondrial OS=Mus musculus OX=10090 GN=Dbt PE=1 SV=2	101.875	-2.758	99.1	-4.462	0.972761	up	0.33082
P53564	Homeobox protein cut-like 1 OS=Mus musculus OX=10090 GN=Cux1 PE=1 SV=3	97.175	-2.427	103	-2.556	1.05994	up	0.0163
P53569	CCAAT/enhancer-binding protein zeta OS=Mus musculus OX=10090 GN=Cebpz PE=1 SV=2	97.025	-2.975	102.4	-3.614	1.0554	up	0.06138
P53657	Pyruvate kinase PKLR OS=Mus musculus OX=10090 GN=Pklr PE=1 SV=1	93.125	-10.267	104.875	-9.047	1.12617	up	0.13673
P53690	Matrix metalloproteinase-14 OS=Mus musculus OX=10090 GN=Mmp14 PE=2 SV=3	90.275	-4.498	109.25	-8.634	1.21019	up	0.008
P53702	Cytochrome c-type heme lyase OS=Mus musculus OX=10090 GN=Hccs PE=1 SV=2	97.675	-4.671	98.9	-6.336	1.01254	up	0.76616
P53762	Aryl hydrocarbon receptor nuclear translocator OS=Mus musculus OX=10090 GN=Arnt PE=1 SV=3	100.775	-4.496	100.4	-3.93	0.996279	up	0.90416
P53808	Phosphatidylcholine transfer protein OS=Mus musculus OX=10090 GN=Pctp PE=1 SV=2	99.9	-6.024	93.35	-7.01	0.934434	up	0.20615
P53810	Phosphatidylinositol transfer protein alpha isoform OS=Mus musculus OX=10090 GN=Pitpna PE=1 SV=2	103.175	-4.262	93.8	-10.128	0.909135	up	0.1388
P53811	Phosphatidylinositol transfer protein beta isoform OS=Mus musculus OX=10090 GN=Pitpnb PE=1 SV=2	96.575	-3.92	102.65	-2.793	1.0629	up	0.04502
P53986	Monocarboxylate transporter 1 OS=Mus musculus OX=10090 GN=Slc16a1 PE=1 SV=1	100.5	-1.428	99.9	-5.95	0.99403	up	0.85585
P53994	Ras-related protein Rab-2A OS=Mus musculus OX=10090 GN=Rab2a PE=1 SV=1	99.075	-3.014	99.2	-5.539	1.00126	up	0.96966
P53995	Anaphase-promoting complex subunit 1 OS=Mus musculus OX=10090 GN=Anapc1 PE=1 SV=2	98	-3.52	100.975	-4.258	1.03036	up	0.32287
P53996-2	Isoform 2 of Cellular nucleic acid-binding protein OS=Mus musculus OX=10090 GN=Cnbp	91.8	-1.438	102.725	-15.963	1.11901	up	0.26475
P54071	Isocitrate dehydrogenase [NADP], mitochondrial OS=Mus musculus OX=10090 GN=Idh2 PE=1 SV=3	105.075	-12.269	97.275	-10.166	0.925767	up	0.36535
P54103	DnaJ homolog subfamily C member 2 OS=Mus musculus OX=10090 GN=Dnajc2 PE=1 SV=2	90	-3.293	110.45	-6.367	1.22722	up	0.00125
P54116	Erythrocyte band 7 integral membrane protein OS=Mus musculus OX=10090 GN=Stom PE=1 SV=3	97.925	-9.821	102.1	-6.752	1.04263	up	0.50979
P54227	Stathmin OS=Mus musculus OX=10090 GN=Stmn1 PE=1 SV=2	90.725	-8.604	110.475	-11.831	1.21769	up	0.03557
P54265-5	Isoform 5 of Myotonin-protein kinase OS=Mus musculus OX=10090 GN=Dmpk	116.625	-7.44	84	-12.931	0.720257	up	0.0047
P54276	DNA mismatch repair protein Msh6 OS=Mus musculus OX=10090 GN=Msh6 PE=1 SV=3	95.2	-3.966	106.65	-7.719	1.12027	up	0.03861
P54285	Voltage-dependent L-type calcium channel subunit beta-3 OS=Mus musculus OX=10090 GN=Cacnb3 PE=1 SV=2	109.825	-8.21	93	-5.25	0.846802	up	0.01358
P54310	Hormone-sensitive lipase OS=Mus musculus OX=10090 GN=Lipe PE=1 SV=2	76.425	-3.889	131.75	-45.64	1.72391	up	0.09331
P54320	Elastin OS=Mus musculus OX=10090 GN=Eln PE=1 SV=2	81.725	-16.452	120.225	-20.838	1.47109	up	0.02733
P54726	UV excision repair protein RAD23 homolog A OS=Mus musculus OX=10090 GN=Rad23a PE=1 SV=2	100.375	-7.221	101.2	-9.574	1.00822	up	0.89506
P54728	UV excision repair protein RAD23 homolog B OS=Mus musculus OX=10090 GN=Rad23b PE=1 SV=2	100.6	-7.622	100.15	-8.293	0.995527	up	0.93891
P54729	NEDD8 ultimate buster 1 OS=Mus musculus OX=10090 GN=Nub1 PE=1 SV=2	98.05	-3.79	101.6	-2.981	1.03621	up	0.19132
P54731	FAS-associated factor 1 OS=Mus musculus OX=10090 GN=Faf1 PE=1 SV=2	98.45	-4.787	100.9	-1.445	1.02489	up	0.36496
P54754	Ephrin type-B receptor 3 OS=Mus musculus OX=10090 GN=Ephb3 PE=1 SV=2	95.575	-6.772	100.375	-5.539	1.05022	up	0.31458
P54761	Ephrin type-B receptor 4 OS=Mus musculus OX=10090 GN=Ephb4 PE=1 SV=2	100.375	-11.03	97.125	-6.365	0.967621	up	0.62799
P54763	Ephrin type-B receptor 2 OS=Mus musculus OX=10090 GN=Ephb2 PE=1 SV=3	90.95	-3.88	109.1	-8.911	1.19956	up	0.00968
P54775	26S proteasome regulatory subunit 6B OS=Mus musculus OX=10090 GN=Psmc4 PE=1 SV=2	93.65	-3.142	103.525	-8.785	1.10545	up	0.07861
P54797	Transport and Golgi organization 2 homolog OS=Mus musculus OX=10090 GN=Tango2 PE=1 SV=1	96.175	-2.631	104.95	-3.635	1.09124	up	0.00788
P54822	Adenylosuccinate lyase OS=Mus musculus OX=10090 GN=Adsl PE=1 SV=2	102.825	-4.867	98.325	-3.169	0.956236	up	0.17221
P54823	Probable ATP-dependent RNA helicase DDX6 OS=Mus musculus OX=10090 GN=Ddx6 PE=1 SV=1	97.075	-3.997	101.45	-5.175	1.04507	up	0.22931
P54869	Hydroxymethylglutaryl-CoA synthase, mitochondrial OS=Mus musculus OX=10090 GN=Hmgcs2 PE=1 SV=2	119.85	-18.628	86.35	-19.36	0.720484	up	0.04692
P54923	[Protein ADP-ribosylarginine] hydrolase OS=Mus musculus OX=10090 GN=Adprh PE=1 SV=1	96.25	-7.905	101.95	-6.73	1.05922	up	0.3143
P54987	Cis-aconitate decarboxylase OS=Mus musculus OX=10090 GN=Acod1 PE=1 SV=2	88.275	-43.43	125.45	-58.468	1.42113	up	0.34672
P55002	Microfibrillar-associated protein 2 OS=Mus musculus OX=10090 GN=Mfap2 PE=2 SV=1	102.925	-14.768	98.55	-12.547	0.957493	up	0.66747
P55012	Solute carrier family 12 member 2 OS=Mus musculus OX=10090 GN=Slc12a2 PE=1 SV=2	96.975	-7.239	102.35	-9.375	1.05543	up	0.39909
P55041	GTP-binding protein GEM OS=Mus musculus OX=10090 GN=Gem PE=1 SV=2	101.525	-14.835	103.375	-7.086	1.01822	up	0.82941
P55065	Phospholipid transfer protein OS=Mus musculus OX=10090 GN=Pltp PE=1 SV=1	99.425	-5.406	98.675	-7.345	0.992457	up	0.88571
P55096	ATP-binding cassette sub-family D member 3 OS=Mus musculus OX=10090 GN=Abcd3 PE=1 SV=2	105	-7.975	94.525	-7.005	0.900238	up	0.09586
P55097	Cathepsin K OS=Mus musculus OX=10090 GN=Ctsk PE=1 SV=2	84.05	-3.51	111.1	-17.511	1.32183	up	0.02857
P55194	SH3 domain-binding protein 1 OS=Mus musculus OX=10090 GN=Sh3bp1 PE=1 SV=3	88.775	-6.862	115.2	-13.517	1.29766	up	0.01304
P55258	Ras-related protein Rab-8A OS=Mus musculus OX=10090 GN=Rab8a PE=1 SV=2	96.4	-11.058	103.225	-11.99	1.0708	up	0.43472
P55264	Adenosine kinase OS=Mus musculus OX=10090 GN=Adk PE=1 SV=2	105.1	-2.954	95.65	-6.314	0.910086	up	0.03505
P55284	Cadherin-5 OS=Mus musculus OX=10090 GN=Cdh5 PE=1 SV=2	83.425	-3.608	116.75	-14.285	1.39946	up	0.01556
P55288	Cadherin-11 OS=Mus musculus OX=10090 GN=Cdh11 PE=1 SV=1	93.8	-3.494	108.525	-10.628	1.15698	up	0.03894
P55292	Desmocollin-2 OS=Mus musculus OX=10090 GN=Dsc2 PE=1 SV=1	100.55	-35.109	103.3	-20.939	1.02735	up	0.89737
P55302	Alpha-2-macroglobulin receptor-associated protein OS=Mus musculus OX=10090 GN=Lrpap1 PE=1 SV=1	95.25	-5.382	106.7	-11.55	1.12021	up	0.12243
P55772	Ectonucleoside triphosphate diphosphohydrolase 1 OS=Mus musculus OX=10090 GN=Entpd1 PE=1 SV=1	108	-5.246	93.775	-4.504	0.868287	up	0.00625
P55937	Golgin subfamily A member 3 OS=Mus musculus OX=10090 GN=Golga3 PE=1 SV=3	96.375	-2.141	103.45	-6.082	1.07341	up	0.02857
P56135	ATP synthase subunit f, mitochondrial OS=Mus musculus OX=10090 GN=Atp5mf PE=1 SV=3	114.95	-12.407	83.15	-13.881	0.723358	up	0.01421
P56183	Ribosomal RNA processing protein 1 homolog A OS=Mus musculus OX=10090 GN=Rrp1 PE=1 SV=2	100.325	-5.284	96.05	-3.074	0.957388	up	0.21141
P56212	cAMP-regulated phosphoprotein 19 OS=Mus musculus OX=10090 GN=Arpp19 PE=1 SV=2	100.025	-4.694	100.65	-6.074	1.00625	up	0.87598
P56213	FAD-linked sulfhydryl oxidase ALR OS=Mus musculus OX=10090 GN=Gfer PE=1 SV=2	103.45	-3.234	96.4	-7.16	0.931851	up	0.12283
P56371	Ras-related protein Rab-4A OS=Mus musculus OX=10090 GN=Rab4a PE=1 SV=2	104.25	-2.517	94.375	-4.849	0.905276	up	0.01116
P56375	Acylphosphatase-2 OS=Mus musculus OX=10090 GN=Acyp2 PE=1 SV=2	105.3	-8.841	96.625	-8.661	0.917616	up	0.14649
P56376	Acylphosphatase-1 OS=Mus musculus OX=10090 GN=Acyp1 PE=1 SV=2	109.575	-6.243	93.275	-6.029	0.851243	up	0.00944
P56379	ATP synthase subunit ATP5MPL, mitochondrial OS=Mus musculus OX=10090 GN=Atp5mpl PE=1 SV=1	116.7	-4.044	82.475	-19.671	0.706727	up	0.03729
P56380	Bis(5'-nucleosyl)-tetraphosphatase [asymmetrical] OS=Mus musculus OX=10090 GN=Nudt2 PE=1 SV=3	98.975	-3.032	99.625	-3.582	1.00657	up	0.79107
P56382	ATP synthase subunit epsilon, mitochondrial OS=Mus musculus OX=10090 GN=Atp5f1e PE=1 SV=2	109.3	-2.629	90.625	-5.576	0.82914	up	0.00092
P56388-2	Isoform Short of Cocaine- and amphetamine-regulated transcript protein OS=Mus musculus OX=10090 GN=Cartpt	106.3	-14.96	96.45	-8.956	0.907338	up	0.30169
P56389	Cytidine deaminase OS=Mus musculus OX=10090 GN=Cda PE=1 SV=2	90.6	-2.576	103.05	-6.581	1.13742	up	0.01247
P56391	Cytochrome c oxidase subunit 6B1 OS=Mus musculus OX=10090 GN=Cox6b1 PE=1 SV=2	99.8	-5.976	102.3	-10.801	1.02505	up	0.69948
P56395	Cytochrome b5 OS=Mus musculus OX=10090 GN=Cyb5a PE=1 SV=2	96.7	-2.968	97.75	-10.33	1.01086	up	0.85153
P56399	Ubiquitin carboxyl-terminal hydrolase 5 OS=Mus musculus OX=10090 GN=Usp5 PE=1 SV=1	98.425	-1.448	101.45	-5.567	1.03073	up	0.33344
P56477	Interferon regulatory factor 5 OS=Mus musculus OX=10090 GN=Irf5 PE=1 SV=1	87.35	-12.804	115.45	-10.655	1.32169	up	0.01497
P56480	ATP synthase subunit beta, mitochondrial OS=Mus musculus OX=10090 GN=Atp5f1b PE=1 SV=2	108.05	-6.091	91.625	-7.353	0.847987	up	0.01379
P56546	C-terminal-binding protein 2 OS=Mus musculus OX=10090 GN=Ctbp2 PE=1 SV=2	97.075	-4.222	101.325	-1.468	1.04378	up	0.10597
P56565	Protein S100-A1 OS=Mus musculus OX=10090 GN=S100a1 PE=1 SV=2	122.725	-17.456	79.025	-3.871	0.643919	up	0.01312
P56695	Wolframin OS=Mus musculus OX=10090 GN=Wfs1 PE=1 SV=1	108.825	-3.412	88.125	-6.66	0.809786	up	0.00147
P56812	Programmed cell death protein 5 OS=Mus musculus OX=10090 GN=Pdcd5 PE=1 SV=3	103.2	-1.958	98.25	-4.549	0.952035	up	0.09257
P56959	RNA-binding protein FUS OS=Mus musculus OX=10090 GN=Fus PE=1 SV=1	93.375	-3.17	107.775	-8.658	1.15422	up	0.02049
P56960	Exosome component 10 OS=Mus musculus OX=10090 GN=Exosc10 PE=1 SV=2	98.65	-3.533	101.925	-4.524	1.0332	up	0.2973
P57016	Ladinin-1 OS=Mus musculus OX=10090 GN=Lad1 PE=1 SV=1	90.55	-11.316	113.525	-17.872	1.25373	up	0.07284
P57080	Ubiquitin carboxyl-terminal hydrolase 25 OS=Mus musculus OX=10090 GN=Usp25 PE=1 SV=2	95.55	-4.815	103.225	-4.197	1.08032	up	0.02857
P57096	Prostate stem cell antigen OS=Mus musculus OX=10090 GN=Psca PE=1 SV=2	111.95	-18.13	87.925	-9.327	0.785395	up	0.05654
P57716	Nicastrin OS=Mus musculus OX=10090 GN=Ncstn PE=1 SV=3	91.375	-8.946	108.475	-3.018	1.18714	up	0.01107
P57722	Poly(rC)-binding protein 3 OS=Mus musculus OX=10090 GN=Pcbp3 PE=1 SV=3	106.05	-5.298	92.825	-4.354	0.875295	up	0.00839
P57746	V-type proton ATPase subunit D OS=Mus musculus OX=10090 GN=Atp6v1d PE=1 SV=1	97.95	-8.897	102.3	-4.301	1.04441	up	0.41254
P57759	Endoplasmic reticulum resident protein 29 OS=Mus musculus OX=10090 GN=Erp29 PE=1 SV=2	89.075	-9.854	109.35	-9.795	1.22762	up	0.02857
P57774	Pro-neuropeptide Y OS=Mus musculus OX=10090 GN=Npy PE=1 SV=2	109.075	-9.619	96.075	-12.912	0.880816	up	0.15748
P57776	Elongation factor 1-delta OS=Mus musculus OX=10090 GN=Eef1d PE=1 SV=3	92.075	-5.233	108.525	-10.656	1.17866	up	0.03236
P57780	Alpha-actinin-4 OS=Mus musculus OX=10090 GN=Actn4 PE=1 SV=1	96.125	-2.268	100.95	-6.917	1.0502	up	0.2332
P57784	U2 small nuclear ribonucleoprotein A' OS=Mus musculus OX=10090 GN=Snrpa1 PE=1 SV=2	96.675	-7.27	103.55	-4.941	1.07111	up	0.16881
P57787	Monocarboxylate transporter 4 OS=Mus musculus OX=10090 GN=Slc16a3 PE=1 SV=1	90.475	-20.746	118.3	-21.451	1.30754	up	0.11148
P58021	Transmembrane 9 superfamily member 2 OS=Mus musculus OX=10090 GN=Tm9sf2 PE=1 SV=1	92.975	-3.892	107.2	-9.056	1.153	up	0.02783
P58022	Lysyl oxidase homolog 2 OS=Mus musculus OX=10090 GN=Loxl2 PE=1 SV=2	85.275	-2.175	107.875	-6.545	1.26502	up	0.0006
P58044	Isopentenyl-diphosphate Delta-isomerase 1 OS=Mus musculus OX=10090 GN=Idi1 PE=1 SV=1	106.625	-7.192	90.375	-7.507	0.847597	up	0.02042
P58058	NAD kinase OS=Mus musculus OX=10090 GN=Nadk PE=1 SV=2	94.775	-8.346	107.3	-10.559	1.13216	up	0.11203
P58059	28S ribosomal protein S21, mitochondrial OS=Mus musculus OX=10090 GN=Mrps21 PE=1 SV=1	96.2	-8.692	103.9	-7.93	1.08004	up	0.23848
P58064	28S ribosomal protein S6, mitochondrial OS=Mus musculus OX=10090 GN=Mrps6 PE=1 SV=3	96.35	-5.612	103.35	-3.765	1.07265	up	0.08371
P58158	Galactosylgalactosylxylosylprotein 3-beta-glucuronosyltransferase 3 OS=Mus musculus OX=10090 GN=B3gat3 PE=1 SV=1	98.225	-1.977	100.675	-6.093	1.02494	up	0.4733
P58196	Phospholipid scramblase 4 OS=Mus musculus OX=10090 GN=Plscr4 PE=2 SV=2	109.4	-6.129	89.575	-4.407	0.818784	up	0.00192
P58242	Acid sphingomyelinase-like phosphodiesterase 3b OS=Mus musculus OX=10090 GN=Smpdl3b PE=1 SV=1	112.725	-5.809	88.325	-8.417	0.783544	up	0.00309
P58252	Elongation factor 2 OS=Mus musculus OX=10090 GN=Eef2 PE=1 SV=2	97.075	-5.379	101.225	-3.793	1.04275	up	0.56136
P58281	Dynamin-like 120 kDa protein, mitochondrial OS=Mus musculus OX=10090 GN=Opa1 PE=1 SV=1	103	-2.399	97.325	-3.316	0.944903	up	0.03228
P58389	Serine/threonine-protein phosphatase 2A activator OS=Mus musculus OX=10090 GN=Ptpa PE=1 SV=1	96.525	-2.265	102.65	-4.895	1.06346	up	0.06357
P58404	Striatin-4 OS=Mus musculus OX=10090 GN=Strn4 PE=1 SV=2	95.625	-3.271	105.4	-3.552	1.10222	up	0.00674
P58771	Tropomyosin alpha-1 chain OS=Mus musculus OX=10090 GN=Tpm1 PE=1 SV=1	99.925	-9.379	101.575	-8.894	1.01651	up	0.807
P58771-2	Isoform 2 of Tropomyosin alpha-1 chain OS=Mus musculus OX=10090 GN=Tpm1	110.225	-13.015	89.1	-12.141	0.808347	up	0.05523
P58774	Tropomyosin beta chain OS=Mus musculus OX=10090 GN=Tpm2 PE=1 SV=1	102.8	-26.352	103.05	-14.78	1.00243	up	0.98733
P58774-2	Isoform 2 of Tropomyosin beta chain OS=Mus musculus OX=10090 GN=Tpm2	110.15	-11.838	89.075	-9.279	0.80867	up	0.03107
P58801	Receptor-interacting serine/threonine-protein kinase 2 OS=Mus musculus OX=10090 GN=Ripk2 PE=1 SV=1	102.425	-4.263	97.775	-6.001	0.954601	up	0.25331
P58802	TBC1 domain family member 10A OS=Mus musculus OX=10090 GN=Tbc1d10a PE=1 SV=1	101.05	-9.223	99.375	-7.315	0.983424	up	0.78553
P58871	182 kDa tankyrase-1-binding protein OS=Mus musculus OX=10090 GN=Tnks1bp1 PE=1 SV=2	95.6	-2.151	103.1	-9.363	1.07845	up	0.20775
P58929	Glucocorticoid modulatory element-binding protein 2 OS=Mus musculus OX=10090 GN=Gmeb2 PE=2 SV=2	98.175	-10.194	105.7	-7.144	1.07665	up	0.34286
P59016	Vacuolar protein sorting-associated protein 33B OS=Mus musculus OX=10090 GN=Vps33b PE=1 SV=1	99.475	-1.078	99.9	-4.718	1.00427	up	0.34286
P59017	Bcl-2-like protein 13 OS=Mus musculus OX=10090 GN=Bcl2l13 PE=1 SV=2	99.3	-6.992	106.075	-13.716	1.06823	up	0.41265
P59024	Peptidyl-prolyl cis-trans isomerase FKBP14 OS=Mus musculus OX=10090 GN=Fkbp14 PE=1 SV=1	82.675	-6.635	112.625	-5.059	1.36226	up	0.00037
P59108	Copine-2 OS=Mus musculus OX=10090 GN=Cpne2 PE=1 SV=1	92.85	-5.676	106.2	-3.726	1.14378	up	0.00769
P59113	Fermitin family homolog 1 OS=Mus musculus OX=10090 GN=Fermt1 PE=1 SV=4	97.625	-7.515	103.85	-11.119	1.06376	up	0.38937
P59114	mRNA (2'-O-methyladenosine-N(6)-)-methyltransferase OS=Mus musculus OX=10090 GN=Pcif1 PE=1 SV=1	99.8	-5.722	98.075	-6.291	0.982715	up	0.69905
P59222	Scavenger receptor class F member 2 OS=Mus musculus OX=10090 GN=Scarf2 PE=1 SV=1	93.175	-12.603	107.075	-5.505	1.14918	up	0.08973
P59242	Cingulin OS=Mus musculus OX=10090 GN=Cgn PE=1 SV=1	102.325	-11.28	97.175	-8.823	0.94967	up	0.49904
P59279	Ras-related protein Rab-2B OS=Mus musculus OX=10090 GN=Rab2b PE=1 SV=1	102.3	-4.993	97.8	-6.84	0.956012	up	0.32875
P59325	Eukaryotic translation initiation factor 5 OS=Mus musculus OX=10090 GN=Eif5 PE=1 SV=1	95.425	-3.222	104.75	-3.23	1.09772	up	0.00644
P59326	YTH domain-containing family protein 1 OS=Mus musculus OX=10090 GN=Ythdf1 PE=1 SV=1	98.275	-3.021	101.875	-5.164	1.03663	up	0.27415
P59438	Hermansky-Pudlak syndrome 5 protein homolog OS=Mus musculus OX=10090 GN=Hps5 PE=1 SV=2	104.025	-11.174	97.175	-14.715	0.93415	up	0.4864
P59470	DNA-directed RNA polymerase III subunit RPC2 OS=Mus musculus OX=10090 GN=Polr3b PE=1 SV=2	98.95	-3.804	99.125	-2.451	1.00177	up	0.94087
P59672	Ankyrin repeat and SAM domain-containing protein 1A OS=Mus musculus OX=10090 GN=Anks1a PE=1 SV=3	104.25	-2.325	97	-4.29	0.930456	up	0.02491
P59708	Splicing factor 3B subunit 6 OS=Mus musculus OX=10090 GN=Sf3b6 PE=1 SV=1	92.1	-5.728	106.1	-3.851	1.15201	up	0.00668
P59759	Myocardin-related transcription factor B OS=Mus musculus OX=10090 GN=Mrtfb PE=1 SV=1	91.525	-5.38	110.55	-9.642	1.20787	up	0.02857
P59808	SAM and SH3 domain-containing protein 1 OS=Mus musculus OX=10090 GN=Sash1 PE=1 SV=1	100.25	-5.225	99.45	-6.329	0.99202	up	0.85186
P59913	Protein-L-isoaspartate O-methyltransferase domain-containing protein 1 OS=Mus musculus OX=10090 GN=Pcmtd1 PE=1 SV=1	117.15	-1.19	85.575	-4.922	0.730474	up	0.00064
P59997	Lysine-specific demethylase 2A OS=Mus musculus OX=10090 GN=Kdm2a PE=1 SV=2	97.275	-6.21	102.675	-3.964	1.05551	up	0.19303
P59999	Actin-related protein 2/3 complex subunit 4 OS=Mus musculus OX=10090 GN=Arpc4 PE=1 SV=3	94.825	-3.783	107.25	-8.327	1.13103	up	0.03478
P60122	RuvB-like 1 OS=Mus musculus OX=10090 GN=Ruvbl1 PE=1 SV=1	99.35	-7.324	102.675	-6.489	1.03347	up	0.5221
P60229	Eukaryotic translation initiation factor 3 subunit E OS=Mus musculus OX=10090 GN=Eif3e PE=1 SV=1	98.525	-4.788	98.7	-6.411	1.00178	up	0.96653
P60335	Poly(rC)-binding protein 1 OS=Mus musculus OX=10090 GN=Pcbp1 PE=1 SV=1	99.8	-3.295	99.7	-1.543	0.998998	up	0.95795
P60521	Gamma-aminobutyric acid receptor-associated protein-like 2 OS=Mus musculus OX=10090 GN=Gabarapl2 PE=1 SV=1	96.925	-3.196	105.525	-8.785	1.08873	up	0.34286
P60605	Ubiquitin-conjugating enzyme E2 G2 OS=Mus musculus OX=10090 GN=Ube2g2 PE=1 SV=1	95.725	-5.465	101.85	-1.954	1.06399	up	0.0793
P60670	Nuclear protein localization protein 4 homolog OS=Mus musculus OX=10090 GN=Nploc4 PE=1 SV=3	98.75	-1.613	100.9	-5.867	1.02177	up	0.5063
P60710	Actin, cytoplasmic 1 OS=Mus musculus OX=10090 GN=Actb PE=1 SV=1	99.4	-11.543	94	-5.886	0.945674	up	0.43646
P60762-2	Isoform 2 of Mortality factor 4-like protein 1 OS=Mus musculus OX=10090 GN=Morf4l1	95.625	-3.087	100.425	-4.742	1.0502	up	0.14067
P60766	Cell division control protein 42 homolog OS=Mus musculus OX=10090 GN=Cdc42 PE=1 SV=2	96.375	-5.001	102.275	-2.704	1.06122	up	0.08323
P60766-1	Isoform 1 of Cell division control protein 42 homolog OS=Mus musculus OX=10090 GN=Cdc42	105.25	-8.276	94.45	-5.016	0.897387	up	0.06709
P60824	Cold-inducible RNA-binding protein OS=Mus musculus OX=10090 GN=Cirbp PE=1 SV=1	102.2	-12.516	99.7	-10.978	0.975538	up	0.77406
P60840	Alpha-endosulfine OS=Mus musculus OX=10090 GN=Ensa PE=1 SV=1	105.425	-5.068	92.85	-6.12	0.880721	up	0.01944
P60843	Eukaryotic initiation factor 4A-I OS=Mus musculus OX=10090 GN=Eif4a1 PE=1 SV=1	97.775	-4.533	101.125	-4.403	1.03426	up	0.32983
P60867	40S ribosomal protein S20 OS=Mus musculus OX=10090 GN=Rps20 PE=1 SV=1	93.25	-4.684	106.9	-3.979	1.14638	up	0.00437
P60879	Synaptosomal-associated protein 25 OS=Mus musculus OX=10090 GN=Snap25 PE=1 SV=1	117.65	-19.165	86.075	-4.765	0.731619	up	0.04201
P60898	DNA-directed RNA polymerase II subunit RPB9 OS=Mus musculus OX=10090 GN=Polr2i PE=1 SV=1	98.15	-3.573	102.45	-1.363	1.04381	up	0.06551
P60904	DnaJ homolog subfamily C member 5 OS=Mus musculus OX=10090 GN=Dnajc5 PE=1 SV=1	96.875	-6.184	100.425	-8.268	1.03665	up	0.68571
P61021	Ras-related protein Rab-5B OS=Mus musculus OX=10090 GN=Rab5b PE=1 SV=1	104.9	-3.962	94.9	-6.576	0.904671	up	0.04039
P61022	Calcineurin B homologous protein 1 OS=Mus musculus OX=10090 GN=Chp1 PE=1 SV=2	92.05	-1.593	110.5	-15.22	1.20043	up	0.09306
P61027	Ras-related protein Rab-10 OS=Mus musculus OX=10090 GN=Rab10 PE=1 SV=1	104.925	-3.275	94.05	-4.641	0.896355	up	0.00867
P61028	Ras-related protein Rab-8B OS=Mus musculus OX=10090 GN=Rab8b PE=1 SV=1	94.75	-15.176	106.375	-17.932	1.12269	up	0.36053
P61079	Ubiquitin-conjugating enzyme E2 D3 OS=Mus musculus OX=10090 GN=Ube2d3 PE=1 SV=1	101.725	-6.286	95.2	-6.823	0.935856	up	0.20917
P61082	NEDD8-conjugating enzyme Ubc12 OS=Mus musculus OX=10090 GN=Ube2m PE=1 SV=1	101.5	-0.945	96.475	-3.57	0.950493	up	0.03457
P61087	Ubiquitin-conjugating enzyme E2 K OS=Mus musculus OX=10090 GN=Ube2k PE=1 SV=3	101.125	-4.213	98.225	-4.725	0.971323	up	0.39491
P61089	Ubiquitin-conjugating enzyme E2 N OS=Mus musculus OX=10090 GN=Ube2n PE=1 SV=1	104.8	-4.923	94.85	-5.068	0.905057	up	0.02857
P61161	Actin-related protein 2 OS=Mus musculus OX=10090 GN=Actr2 PE=1 SV=1	96.725	-8.358	103.7	-4.801	1.07211	up	0.19795
P61164	Alpha-centractin OS=Mus musculus OX=10090 GN=Actr1a PE=1 SV=1	98.925	-3.825	99.3	-3.047	1.00379	up	0.88314
P61202	COP9 signalosome complex subunit 2 OS=Mus musculus OX=10090 GN=Cops2 PE=1 SV=1	102.125	-9.382	97.875	-3.952	0.958384	up	0.43573
P61205	ADP-ribosylation factor 3 OS=Mus musculus OX=10090 GN=Arf3 PE=2 SV=2	100.275	-5.494	97.225	-8.616	0.969584	up	0.57236
P61222	ATP-binding cassette sub-family E member 1 OS=Mus musculus OX=10090 GN=Abce1 PE=1 SV=1	99.1	-2.743	100.875	-5.098	1.01791	up	0.56225
P61226	Ras-related protein Rap-2b OS=Mus musculus OX=10090 GN=Rap2b PE=1 SV=1	96.225	-15.813	102.6	-12.326	1.06625	up	0.54829
P61255	60S ribosomal protein L26 OS=Mus musculus OX=10090 GN=Rpl26 PE=1 SV=1	87.725	-4.395	115.55	-6.087	1.31718	up	0.00031
P61290	Proteasome activator complex subunit 3 OS=Mus musculus OX=10090 GN=Psme3 PE=1 SV=1	89.475	-4.259	111.075	-7.613	1.24141	up	0.00257
P61358	60S ribosomal protein L27 OS=Mus musculus OX=10090 GN=Rpl27 PE=1 SV=2	91.875	-7.968	110.7	-11.316	1.2049	up	0.03463
P61406	Telomerase-binding protein EST1A OS=Mus musculus OX=10090 GN=Smg6 PE=1 SV=1	101	-2.538	96.875	-4.019	0.959158	up	0.13333
P61514	60S ribosomal protein L37a OS=Mus musculus OX=10090 GN=Rpl37a PE=1 SV=2	95.525	-10.469	106.7	-8.063	1.11699	up	0.14171
P61620	Protein transport protein Sec61 subunit alpha isoform 1 OS=Mus musculus OX=10090 GN=Sec61a1 PE=1 SV=2	92.475	-6.317	106.025	-6.877	1.14653	up	0.02726
P61622	Integrin alpha-11 OS=Mus musculus OX=10090 GN=Itga11 PE=1 SV=1	112.1	-7.914	89.125	-6.869	0.795049	up	0.00464
P61750	ADP-ribosylation factor 4 OS=Mus musculus OX=10090 GN=Arf4 PE=1 SV=2	97.675	-6.661	102.475	-6.006	1.04914	up	0.32559
P61759	Prefoldin subunit 3 OS=Mus musculus OX=10090 GN=Vbp1 PE=1 SV=2	98.675	-3.377	101.375	-4.782	1.02736	up	0.39189
P61804	Dolichyl-diphosphooligosaccharide--protein glycosyltransferase subunit DAD1 OS=Mus musculus OX=10090 GN=Dad1 PE=1 SV=3	103.6	-15.288	96.8	-7.764	0.934363	up	0.45789
P61922	4-aminobutyrate aminotransferase, mitochondrial OS=Mus musculus OX=10090 GN=Abat PE=1 SV=1	103.4	-9.712	91.925	-9.035	0.889023	up	0.13431
P61924	Coatomer subunit zeta-1 OS=Mus musculus OX=10090 GN=Copz1 PE=1 SV=1	91.175	-6.447	106.35	-12.006	1.16644	up	0.06753
P61953	Guanine nucleotide-binding protein G(I)/G(S)/G(O) subunit gamma-11 OS=Mus musculus OX=10090 GN=Gng11 PE=1 SV=1	97.425	-5.797	104.2	-8.589	1.06954	up	0.23886
P61957	Small ubiquitin-related modifier 2 OS=Mus musculus OX=10090 GN=Sumo2 PE=1 SV=1	90.975	-7.404	110.7	-9.281	1.21682	up	0.01595
P61961	Ubiquitin-fold modifier 1 OS=Mus musculus OX=10090 GN=Ufm1 PE=1 SV=1	97.475	-3.235	97.775	-7.642	1.00308	up	0.94471
P61963	DDB1- and CUL4-associated factor 7 OS=Mus musculus OX=10090 GN=Dcaf7 PE=1 SV=1	94.875	-3.598	102.075	-9.818	1.07589	up	0.2
P61965	WD repeat-containing protein 5 OS=Mus musculus OX=10090 GN=Wdr5 PE=1 SV=1	99.875	-5.623	99.925	-7.652	1.0005	up	0.99194
P61967	AP-1 complex subunit sigma-1A OS=Mus musculus OX=10090 GN=Ap1s1 PE=1 SV=1	99.05	-3.722	98.675	-13.81	0.996214	up	0.95988
P61971	Nuclear transport factor 2 OS=Mus musculus OX=10090 GN=Nutf2 PE=1 SV=1	106.325	-4.117	94.925	-2.74	0.892782	up	0.00365
P61979-2	Isoform 2 of Heterogeneous nuclear ribonucleoprotein K OS=Mus musculus OX=10090 GN=Hnrnpk	94.675	-2.401	105.25	-6.296	1.1117	up	0.02009
P61982	14-3-3 protein gamma OS=Mus musculus OX=10090 GN=Ywhag PE=1 SV=2	97.5	-1.283	102.55	-11.497	1.05179	up	0.44544
P62046	Leucine-rich repeat and calponin homology domain-containing protein 1 OS=Mus musculus OX=10090 GN=Lrch1 PE=1 SV=2	103.225	-5.673	96.2	-4.17	0.931945	up	0.09299
P62071	Ras-related protein R-Ras2 OS=Mus musculus OX=10090 GN=Rras2 PE=1 SV=1	107.05	-10.136	93.625	-4.727	0.874591	up	0.05324
P62073	Mitochondrial import inner membrane translocase subunit Tim10 OS=Mus musculus OX=10090 GN=Timm10 PE=1 SV=1	102.625	-3.911	99.35	-5.548	0.968088	up	0.37182
P62075	Mitochondrial import inner membrane translocase subunit Tim13 OS=Mus musculus OX=10090 GN=Timm13 PE=1 SV=1	102.425	-9.992	102.975	-1.384	1.00537	up	0.91981
P62077	Mitochondrial import inner membrane translocase subunit Tim8 B OS=Mus musculus OX=10090 GN=Timm8b PE=1 SV=1	102.275	-2.291	100.2	-5.913	0.979712	up	0.53711
P62082	40S ribosomal protein S7 OS=Mus musculus OX=10090 GN=Rps7 PE=2 SV=1	95.075	-11.406	103.3	-8.018	1.08651	up	0.28271
P62137	Serine/threonine-protein phosphatase PP1-alpha catalytic subunit OS=Mus musculus OX=10090 GN=Ppp1ca PE=1 SV=1	103.9	-14.947	91.55	-5.24	0.881136	up	0.1699
P62141	Serine/threonine-protein phosphatase PP1-beta catalytic subunit OS=Mus musculus OX=10090 GN=Ppp1cb PE=1 SV=3	112.7	-4.106	86.675	-10.089	0.769077	up	0.00307
P62192	26S proteasome regulatory subunit 4 OS=Mus musculus OX=10090 GN=Psmc1 PE=1 SV=1	94.4	-2.481	104.85	-3.345	1.1107	up	0.00241
P62196	26S proteasome regulatory subunit 8 OS=Mus musculus OX=10090 GN=Psmc5 PE=1 SV=1	98.1	-2.934	102.3	-5.794	1.04281	up	0.24341
P62242	40S ribosomal protein S8 OS=Mus musculus OX=10090 GN=Rps8 PE=1 SV=2	95.7	-6.582	107.15	-16.744	1.11964	up	0.25017
P62245	40S ribosomal protein S15a OS=Mus musculus OX=10090 GN=Rps15a PE=1 SV=2	99.8	-6.365	96.975	-7.077	0.971693	up	0.57447
P62254	Ubiquitin-conjugating enzyme E2 G1 OS=Mus musculus OX=10090 GN=Ube2g1 PE=1 SV=3	95.3	-4.074	102.1	-9.407	1.07135	up	0.2329
P62257	Ubiquitin-conjugating enzyme E2 H OS=Mus musculus OX=10090 GN=Ube2h PE=1 SV=1	95.2	-2.644	101.3	-5.052	1.06408	up	0.07619
P62259	14-3-3 protein epsilon OS=Mus musculus OX=10090 GN=Ywhae PE=1 SV=1	103.2	-4.432	96.225	-4.471	0.932413	up	0.06858
P62264	40S ribosomal protein S14 OS=Mus musculus OX=10090 GN=Rps14 PE=1 SV=3	93.85	-6.412	106.7	-7.663	1.13692	up	0.04222
P62267	40S ribosomal protein S23 OS=Mus musculus OX=10090 GN=Rps23 PE=1 SV=3	95.05	-12.802	106.875	-7.201	1.12441	up	0.1585
P62270	40S ribosomal protein S18 OS=Mus musculus OX=10090 GN=Rps18 PE=1 SV=3	88.875	-5.998	109.55	-4.13	1.23263	up	0.00129
P62274	40S ribosomal protein S29 OS=Mus musculus OX=10090 GN=Rps29 PE=1 SV=2	94	-5.105	105.475	-3.127	1.12207	up	0.00862
P62281	40S ribosomal protein S11 OS=Mus musculus OX=10090 GN=Rps11 PE=1 SV=3	89.025	-11.496	116.05	-12.833	1.30357	up	0.02014
P62301	40S ribosomal protein S13 OS=Mus musculus OX=10090 GN=Rps13 PE=1 SV=2	87.275	-5.188	112.45	-1.836	1.28846	up	0.0001
P62305	Small nuclear ribonucleoprotein E OS=Mus musculus OX=10090 GN=Snrpe PE=1 SV=1	99.9	-7.34	100.9	-6.999	1.01001	up	0.85018
P62307	Small nuclear ribonucleoprotein F OS=Mus musculus OX=10090 GN=Snrpf PE=1 SV=1	101.075	-17.516	97.45	-10.428	0.964136	up	0.73427
P62309	Small nuclear ribonucleoprotein G OS=Mus musculus OX=10090 GN=Snrpg PE=1 SV=1	94.5	-7.289	107.45	-4.914	1.13704	up	0.02574
P62311	U6 snRNA-associated Sm-like protein LSm3 OS=Mus musculus OX=10090 GN=Lsm3 PE=1 SV=2	93.525	-7.501	104.2	-8.864	1.11414	up	0.11559
P62313	U6 snRNA-associated Sm-like protein LSm6 OS=Mus musculus OX=10090 GN=Lsm6 PE=1 SV=1	100.725	-5.898	97.35	-6.628	0.966493	up	0.47563
P62317	Small nuclear ribonucleoprotein Sm D2 OS=Mus musculus OX=10090 GN=Snrpd2 PE=1 SV=1	96.275	-7.412	102.925	-7.657	1.06907	up	0.2585
P62320	Small nuclear ribonucleoprotein Sm D3 OS=Mus musculus OX=10090 GN=Snrpd3 PE=1 SV=1	87.425	-14.71	112.5	-10.077	1.28682	up	0.03065
P62331	ADP-ribosylation factor 6 OS=Mus musculus OX=10090 GN=Arf6 PE=1 SV=2	100.9	-11.367	95.475	-10.621	0.946234	up	0.51164
P62334	26S proteasome regulatory subunit 10B OS=Mus musculus OX=10090 GN=Psmc6 PE=1 SV=1	98.425	-4.27	101.675	-4.875	1.03302	up	0.35458
P62482	Voltage-gated potassium channel subunit beta-2 OS=Mus musculus OX=10090 GN=Kcnab2 PE=1 SV=1	89.3	-16.03	113.55	-27.174	1.27156	up	0.17514
P62484	Abl interactor 2 OS=Mus musculus OX=10090 GN=Abi2 PE=1 SV=1	98.4	-7.135	97.725	-5.953	0.99314	up	0.88571
P62500	TSC22 domain family protein 1 OS=Mus musculus OX=10090 GN=Tsc22d1 PE=1 SV=2	101.175	-3.071	101.2	-6.642	1.00025	up	0.99477
P62627	Dynein light chain roadblock-type 1 OS=Mus musculus OX=10090 GN=Dynlrb1 PE=1 SV=3	99.9	-2.86	102.775	-4.821	1.02878	up	0.34457
P62631	Elongation factor 1-alpha 2 OS=Mus musculus OX=10090 GN=Eef1a2 PE=1 SV=1	102.25	-9.205	104.75	-22.208	1.02445	up	0.84212
P62702	40S ribosomal protein S4, X isoform OS=Mus musculus OX=10090 GN=Rps4x PE=1 SV=2	88.875	-3.947	110.35	-5.85	1.24163	up	0.00089
P62715	Serine/threonine-protein phosphatase 2A catalytic subunit beta isoform OS=Mus musculus OX=10090 GN=Ppp2cb PE=1 SV=1	100.525	-5.212	98.775	-3.437	0.982591	up	0.59537
P62717	60S ribosomal protein L18a OS=Mus musculus OX=10090 GN=Rpl18a PE=1 SV=1	79.225	-10.684	125.6	-18.899	1.58536	up	0.00525
P62737	Actin, aortic smooth muscle OS=Mus musculus OX=10090 GN=Acta2 PE=1 SV=1	108.025	-10.262	88.475	-8.991	0.819023	up	0.02858
P62743	AP-2 complex subunit sigma OS=Mus musculus OX=10090 GN=Ap2s1 PE=1 SV=1	94.325	-2.903	106.05	-3.719	1.1243	up	0.00253
P62746	Rho-related GTP-binding protein RhoB OS=Mus musculus OX=10090 GN=Rhob PE=1 SV=1	105.725	-4.77	96.7	-4.762	0.914637	up	0.03663
P62748	Hippocalcin-like protein 1 OS=Mus musculus OX=10090 GN=Hpcal1 PE=1 SV=2	99.925	-17.579	98.975	-9.72	0.990493	up	0.92772
P62751	60S ribosomal protein L23a OS=Mus musculus OX=10090 GN=Rpl23a PE=1 SV=1	90.625	-5.971	111.475	-12.412	1.23007	up	0.02317
P62754	40S ribosomal protein S6 OS=Mus musculus OX=10090 GN=Rps6 PE=1 SV=1	83.525	-11.738	129.45	-40.745	1.54984	up	0.11429
P62774	Myotrophin OS=Mus musculus OX=10090 GN=Mtpn PE=1 SV=2	102.375	-1.348	100.375	-5.156	0.980464	up	0.48128
P62806	Histone H4 OS=Mus musculus OX=10090 GN=H4c1 PE=1 SV=2	75.95	-9.027	137.25	-46.122	1.80711	up	0.07396
P62814	V-type proton ATPase subunit B, brain isoform OS=Mus musculus OX=10090 GN=Atp6v1b2 PE=1 SV=1	96.65	-10.757	106.7	-5.224	1.10398	up	0.14379
P62821	Ras-related protein Rab-1A OS=Mus musculus OX=10090 GN=Rab1A PE=1 SV=3	102.05	-4.713	99.375	-4.639	0.973787	up	0.44939
P62823	Ras-related protein Rab-3C OS=Mus musculus OX=10090 GN=Rab3c PE=1 SV=1	95.45	-5.328	107.225	-22.422	1.12336	up	0.37511
P62827	GTP-binding nuclear protein Ran OS=Mus musculus OX=10090 GN=Ran PE=1 SV=3	90.8	-4.838	106.15	-6.826	1.16905	up	0.01046
P62830	60S ribosomal protein L23 OS=Mus musculus OX=10090 GN=Rpl23 PE=1 SV=1	88.275	-3.188	112.725	-4.187	1.27698	up	9e-05
P62835	Ras-related protein Rap-1A OS=Mus musculus OX=10090 GN=Rap1a PE=1 SV=1	108.05	-5.123	89.4	-16.124	0.827395	up	0.06965
P62843	40S ribosomal protein S15 OS=Mus musculus OX=10090 GN=Rps15 PE=1 SV=2	79.6	-28.512	110.6	-34.149	1.38945	up	0.21285
P62849-3	Isoform 3 of 40S ribosomal protein S24 OS=Mus musculus OX=10090 GN=Rps24	92.875	-6.707	108.825	-7.55	1.17174	up	0.02857
P62852	40S ribosomal protein S25 OS=Mus musculus OX=10090 GN=Rps25 PE=1 SV=1	89.125	-4.57	110	-17.542	1.23422	up	0.06084
P62855	40S ribosomal protein S26 OS=Mus musculus OX=10090 GN=Rps26 PE=1 SV=3	89	-6.775	113.75	-11.482	1.27809	up	0.00993
P62858	40S ribosomal protein S28 OS=Mus musculus OX=10090 GN=Rps28 PE=1 SV=1	92.9	-4.586	106.3	-5.126	1.14424	up	0.00802
P62869	Elongin-B OS=Mus musculus OX=10090 GN=Elob PE=1 SV=1	100.875	-0.67	101.2	-4.556	1.00322	up	0.89634
P62874	Guanine nucleotide-binding protein G(I)/G(S)/G(T) subunit beta-1 OS=Mus musculus OX=10090 GN=Gnb1 PE=1 SV=3	100.05	-6.422	98.425	-7.001	0.983758	up	0.74394
P62878	E3 ubiquitin-protein ligase RBX1 OS=Mus musculus OX=10090 GN=Rbx1 PE=1 SV=1	95.175	-4.86	102.05	-7.785	1.07224	up	0.18472
P62880	Guanine nucleotide-binding protein G(I)/G(S)/G(T) subunit beta-2 OS=Mus musculus OX=10090 GN=Gnb2 PE=1 SV=3	102.45	-10.293	97.325	-7.974	0.949976	up	0.46112
P62881	Guanine nucleotide-binding protein subunit beta-5 OS=Mus musculus OX=10090 GN=Gnb5 PE=1 SV=1	120.7	-8.182	83.625	-7.462	0.692833	up	0.02857
P62889	60S ribosomal protein L30 OS=Mus musculus OX=10090 GN=Rpl30 PE=1 SV=2	93.975	-4.651	103.825	-11.418	1.10482	up	0.16119
P62897	Cytochrome c, somatic OS=Mus musculus OX=10090 GN=Cycs PE=1 SV=2	97.35	-4.757	104.225	-9.793	1.07062	up	0.25347
P62900	60S ribosomal protein L31 OS=Mus musculus OX=10090 GN=Rpl31 PE=1 SV=1	86.65	-6.25	115.35	-12.26	1.33122	up	0.00587
P62908	40S ribosomal protein S3 OS=Mus musculus OX=10090 GN=Rps3 PE=1 SV=1	96.65	-5.125	102.725	-5.411	1.06286	up	0.15417
P62911	60S ribosomal protein L32 OS=Mus musculus OX=10090 GN=Rpl32 PE=1 SV=2	93.05	-4.619	107.45	-11.957	1.15476	up	0.06573
P62918	60S ribosomal protein L8 OS=Mus musculus OX=10090 GN=Rpl8 PE=1 SV=2	83	-17.872	126.875	-26.61	1.52861	up	0.03385
P62960	Y-box-binding protein 1 OS=Mus musculus OX=10090 GN=Ybx1 PE=1 SV=3	87.025	-6.762	110.9	-9.916	1.27435	up	0.0073
P62962	Profilin-1 OS=Mus musculus OX=10090 GN=Pfn1 PE=1 SV=2	105.2	-11.424	94.45	-8.426	0.897814	up	0.18065
P62983	Ubiquitin-40S ribosomal protein S27a OS=Mus musculus OX=10090 GN=Rps27a PE=1 SV=2	92.475	-3.149	106.9	-10.506	1.15599	up	0.03904
P62984	Ubiquitin-60S ribosomal protein L40 OS=Mus musculus OX=10090 GN=Uba52 PE=1 SV=2	98.575	-20.156	110.25	-15.799	1.11844	up	0.39705
P62996	Transformer-2 protein homolog beta OS=Mus musculus OX=10090 GN=Tra2b PE=1 SV=1	92.025	-4.365	108.675	-8.489	1.18093	up	0.013
P63001	Ras-related C3 botulinum toxin substrate 1 OS=Mus musculus OX=10090 GN=Rac1 PE=1 SV=1	99.6	-6.411	102.425	-12.154	1.02836	up	0.69522
P63005	Platelet-activating factor acetylhydrolase IB subunit alpha OS=Mus musculus OX=10090 GN=Pafah1b1 PE=1 SV=2	99.15	-2.859	100.075	-5.826	1.00933	up	0.78518
P63011	Ras-related protein Rab-3A OS=Mus musculus OX=10090 GN=Rab3a PE=1 SV=1	108.025	-4.672	92.925	-7.015	0.860218	up	0.0116
P63017	Heat shock cognate 71 kDa protein OS=Mus musculus OX=10090 GN=Hspa8 PE=1 SV=1	97.9	-0.698	102	-5.676	1.04188	up	0.24454
P63024	Vesicle-associated membrane protein 3 OS=Mus musculus OX=10090 GN=Vamp3 PE=1 SV=1	99.1	-11.349	108.325	-6.915	1.09309	up	0.21439
P63028	Translationally-controlled tumor protein OS=Mus musculus OX=10090 GN=Tpt1 PE=1 SV=1	94.65	-5.737	107.625	-10.038	1.13708	up	0.06594
P63030	Mitochondrial pyruvate carrier 1 OS=Mus musculus OX=10090 GN=Mpc1 PE=1 SV=1	101.375	-2.722	103.675	-20.978	1.02269	up	0.84138
P63037	DnaJ homolog subfamily A member 1 OS=Mus musculus OX=10090 GN=Dnaja1 PE=1 SV=1	92.25	-1.555	108.625	-7.896	1.17751	up	0.02857
P63038	60 kDa heat shock protein, mitochondrial OS=Mus musculus OX=10090 GN=Hspd1 PE=1 SV=1	98.2	-3.491	103.525	-9.009	1.05423	up	0.31259
P63054	Calmodulin regulator protein PCP4 OS=Mus musculus OX=10090 GN=Pcp4 PE=3 SV=2	128.225	-29.114	80.725	-32.63	0.629557	up	0.11429
P63073	Eukaryotic translation initiation factor 4E OS=Mus musculus OX=10090 GN=Eif4e PE=1 SV=1	100.4	-4.182	97.825	-4.278	0.974353	up	0.42238
P63085	Mitogen-activated protein kinase 1 OS=Mus musculus OX=10090 GN=Mapk1 PE=1 SV=3	101.9	-3.057	97.325	-4.811	0.955103	up	0.15959
P63087	Serine/threonine-protein phosphatase PP1-gamma catalytic subunit OS=Mus musculus OX=10090 GN=Ppp1cc PE=1 SV=1	94.2	-6.15	105.75	-4.734	1.12261	up	0.02475
P63094	Guanine nucleotide-binding protein G(s) subunit alpha isoforms short OS=Mus musculus OX=10090 GN=Gnas PE=1 SV=1	102.825	-2.983	96.35	-2.461	0.937029	up	0.01544
P63101	14-3-3 protein zeta/delta OS=Mus musculus OX=10090 GN=Ywhaz PE=1 SV=1	101.25	-2.615	99.05	-3.061	0.978272	up	0.31634
P63154	Crooked neck-like protein 1 OS=Mus musculus OX=10090 GN=Crnkl1 PE=1 SV=1	95.35	-3.743	104.975	-4.633	1.10094	up	0.01787
P63158	High mobility group protein B1 OS=Mus musculus OX=10090 GN=Hmgb1 PE=1 SV=2	92.5	-6.469	107.725	-6.963	1.16459	up	0.01851
P63166	Small ubiquitin-related modifier 1 OS=Mus musculus OX=10090 GN=Sumo1 PE=1 SV=1	97.55	-3.159	103.4	-2.717	1.05997	up	0.03082
P63168	Dynein light chain 1, cytoplasmic OS=Mus musculus OX=10090 GN=Dynll1 PE=1 SV=1	99.35	-7.929	99.375	-4.633	1.00025	up	0.99583
P63213	Guanine nucleotide-binding protein G(I)/G(S)/G(O) subunit gamma-2 OS=Mus musculus OX=10090 GN=Gng2 PE=1 SV=2	99.35	-9.784	105.5	-6.953	1.0619	up	0.34501
P63242	Eukaryotic translation initiation factor 5A-1 OS=Mus musculus OX=10090 GN=Eif5a PE=1 SV=2	98.225	-6.754	102.925	-6.359	1.04785	up	0.35003
P63254	Cysteine-rich protein 1 OS=Mus musculus OX=10090 GN=Crip1 PE=1 SV=2	103.3	-8.06	94.225	-11.77	0.912149	up	0.25034
P63271	Transcription elongation factor SPT4-A OS=Mus musculus OX=10090 GN=Supt4h1a PE=2 SV=1	93.8	-6.667	108.4	-7.187	1.15565	up	0.02468
P63276	40S ribosomal protein S17 OS=Mus musculus OX=10090 GN=Rps17 PE=1 SV=2	95.825	-3.612	103.3	-7.527	1.07801	up	0.12354
P63280	SUMO-conjugating enzyme UBC9 OS=Mus musculus OX=10090 GN=Ube2i PE=1 SV=1	92.95	-5.55	105.775	-3.46	1.13798	up	0.00778
P63321	Ras-related protein Ral-A OS=Mus musculus OX=10090 GN=Rala PE=1 SV=1	106.65	-5.013	93.875	-7.473	0.880216	up	0.05714
P63323	40S ribosomal protein S12 OS=Mus musculus OX=10090 GN=Rps12 PE=1 SV=2	92.375	-4.229	107.1	-7.524	1.1594	up	0.01428
P63325	40S ribosomal protein S10 OS=Mus musculus OX=10090 GN=Rps10 PE=1 SV=1	94.2	-8.437	105.425	-5.681	1.11916	up	0.0694
P63328-2	Isoform 2 of Serine/threonine-protein phosphatase 2B catalytic subunit alpha isoform OS=Mus musculus OX=10090 GN=Ppp3ca	103.025	-3.878	98.2	-3.549	0.953167	up	0.08143
P63330	Serine/threonine-protein phosphatase 2A catalytic subunit alpha isoform OS=Mus musculus OX=10090 GN=Ppp2ca PE=1 SV=1	101.45	-6.362	97.65	-6.107	0.962543	up	0.42187
P67778	Prohibitin OS=Mus musculus OX=10090 GN=Phb PE=1 SV=1	102.375	-3.789	98.15	-1.936	0.95873	up	0.09426
P67871	Casein kinase II subunit beta OS=Mus musculus OX=10090 GN=Csnk2b PE=1 SV=1	97.35	-5.422	100.825	-1.868	1.0357	up	0.27109
P67984	60S ribosomal protein L22 OS=Mus musculus OX=10090 GN=Rpl22 PE=1 SV=2	92.375	-1.682	108.075	-2.358	1.16996	up	4e-05
P68037	Ubiquitin-conjugating enzyme E2 L3 OS=Mus musculus OX=10090 GN=Ube2l3 PE=1 SV=1	99.9	-3.627	102	-8.139	1.02102	up	0.65404
P68040	Receptor of activated protein C kinase 1 OS=Mus musculus OX=10090 GN=Rack1 PE=1 SV=3	96.775	-7.864	102.3	-3.326	1.05709	up	0.2432
P68134	Actin, alpha skeletal muscle OS=Mus musculus OX=10090 GN=Acta1 PE=1 SV=1	94.625	-16.558	91.775	-11.441	0.969881	up	0.78653
P68254	14-3-3 protein theta OS=Mus musculus OX=10090 GN=Ywhaq PE=1 SV=1	99.075	-3.063	98.275	-7.359	0.991925	up	0.30942
P68368	Tubulin alpha-4A chain OS=Mus musculus OX=10090 GN=Tuba4a PE=1 SV=1	102.875	-2.659	97.1	-3.724	0.943864	up	0.04503
P68373	Tubulin alpha-1C chain OS=Mus musculus OX=10090 GN=Tuba1c PE=1 SV=1	100.55	-4.367	93.825	-3.112	0.933118	up	0.04601
P68404-2	Isoform Beta-II of Protein kinase C beta type OS=Mus musculus OX=10090 GN=Prkcb	112.675	-5.494	88.05	-8.439	0.781451	up	0.00274
P68510	14-3-3 protein eta OS=Mus musculus OX=10090 GN=Ywhah PE=1 SV=2	97.9	-4.224	101.05	-2.192	1.03218	up	0.23372
P69566	Ran-binding protein 9 OS=Mus musculus OX=10090 GN=Ranbp9 PE=1 SV=1	92.325	-9.921	108.175	-6.272	1.17168	up	0.03554
P70122	Ribosome maturation protein SBDS OS=Mus musculus OX=10090 GN=Sbds PE=1 SV=4	100.9	-4.214	98.15	-4.483	0.972745	up	0.4058
P70124	Serpin B5 OS=Mus musculus OX=10090 GN=Serpinb5 PE=1 SV=1	82.85	-8.327	118.725	-23.858	1.43301	up	0.02959
P70158	Acid sphingomyelinase-like phosphodiesterase 3a OS=Mus musculus OX=10090 GN=Smpdl3a PE=1 SV=2	99.975	-24.383	100.8	-9.809	1.00825	up	0.95198
P70168	Importin subunit beta-1 OS=Mus musculus OX=10090 GN=Kpnb1 PE=1 SV=2	103.25	-6.091	96.775	-5.112	0.937288	up	0.15455
P70170	ATP-binding cassette sub-family C member 9 OS=Mus musculus OX=10090 GN=Abcc9 PE=1 SV=2	99.225	-7.423	101.125	-10.921	1.01915	up	0.7832
P70175	Disks large homolog 3 OS=Mus musculus OX=10090 GN=Dlg3 PE=1 SV=1	105.8	-6.641	94.55	-2.35	0.893667	up	0.01874
P70182	Phosphatidylinositol 4-phosphate 5-kinase type-1 alpha OS=Mus musculus OX=10090 GN=Pip5k1a PE=1 SV=2	100.5	-3.753	98.775	-6.114	0.982836	up	0.64763
P70188	Kinesin-associated protein 3 OS=Mus musculus OX=10090 GN=Kifap3 PE=1 SV=1	96.1	-4.635	101.975	-2.691	1.06113	up	0.07086
P70191	TNF receptor-associated factor 5 OS=Mus musculus OX=10090 GN=Traf5 PE=1 SV=1	100.6	-2.947	99.35	-2.346	0.987575	up	0.53156
P70195	Proteasome subunit beta type-7 OS=Mus musculus OX=10090 GN=Psmb7 PE=1 SV=1	102.225	-3.746	98.975	-3.528	0.968207	up	0.25339
P70196	TNF receptor-associated factor 6 OS=Mus musculus OX=10090 GN=Traf6 PE=1 SV=2	100.925	-6.365	100.575	-3.01	0.996532	up	0.88571
P70202	Latexin OS=Mus musculus OX=10090 GN=Lxn PE=1 SV=2	89.375	-7.26	108.575	-9.067	1.21483	up	0.01629
P70206	Plexin-A1 OS=Mus musculus OX=10090 GN=Plxna1 PE=1 SV=1	101.9	-6.253	96.825	-7.471	0.950196	up	0.33764
P70210	Transcriptional enhancer factor TEF-5 OS=Mus musculus OX=10090 GN=Tead3 PE=2 SV=2	101.25	-6.944	99.875	-4.295	0.98642	up	0.74773
P70227	Inositol 1,4,5-trisphosphate receptor type 3 OS=Mus musculus OX=10090 GN=Itpr3 PE=1 SV=3	97.375	-6.989	101.325	-5.522	1.04056	up	0.40924
P70232-2	Isoform 2 of Neural cell adhesion molecule L1-like protein OS=Mus musculus OX=10090 GN=Chl1	97.425	-5.289	105.7	-8.859	1.08494	up	0.2
P70236	Dual specificity mitogen-activated protein kinase kinase 6 OS=Mus musculus OX=10090 GN=Map2k6 PE=1 SV=1	102.75	-4.606	96.8	-2.853	0.942092	up	0.07046
P70248	Unconventional myosin-If OS=Mus musculus OX=10090 GN=Myo1f PE=1 SV=1	81.275	-20.165	121.2	-21.837	1.49123	up	0.03622
P70255	Nuclear factor 1 C-type OS=Mus musculus OX=10090 GN=Nfic PE=1 SV=1	98.8	-3.945	97.675	-6.702	0.988613	up	0.78209
P70257	Nuclear factor 1 X-type OS=Mus musculus OX=10090 GN=Nfix PE=1 SV=2	105.125	-4.381	96.15	-5.915	0.914625	up	0.05058
P70261	Paladin OS=Mus musculus OX=10090 GN=Pald1 PE=1 SV=1	98.625	-2.496	104.3	-5.046	1.05754	up	0.0904
P70265	6-phosphofructo-2-kinase/fructose-2,6-bisphosphatase 2 OS=Mus musculus OX=10090 GN=Pfkfb2 PE=1 SV=2	101.275	-1.837	100.375	-6.243	0.991113	up	0.79138
P70268	Serine/threonine-protein kinase N1 OS=Mus musculus OX=10090 GN=Pkn1 PE=1 SV=3	97.75	-4.584	102.525	-4.75	1.04885	up	0.19814
P70269	Cathepsin E OS=Mus musculus OX=10090 GN=Ctse PE=1 SV=2	105.8	-10.581	93.925	-4.992	0.88776	up	0.08867
P70271	PDZ and LIM domain protein 4 OS=Mus musculus OX=10090 GN=Pdlim4 PE=1 SV=3	108.35	-11.508	90.625	-9.338	0.83641	up	0.05388
P70274	Selenoprotein P OS=Mus musculus OX=10090 GN=Selenop PE=1 SV=3	92.35	-22.658	108.475	-36.993	1.17461	up	1
P70279	Surfeit locus protein 6 OS=Mus musculus OX=10090 GN=Surf6 PE=1 SV=1	89.775	-7.215	108.375	-16.865	1.20718	up	0.08892
P70280	Vesicle-associated membrane protein 7 OS=Mus musculus OX=10090 GN=Vamp7 PE=1 SV=1	96.425	-2.804	102.6	-3.335	1.06404	up	0.02978
P70288	Histone deacetylase 2 OS=Mus musculus OX=10090 GN=Hdac2 PE=1 SV=1	94.425	-4.357	103.15	-3.239	1.0924	up	0.01827
P70290	55 kDa erythrocyte membrane protein OS=Mus musculus OX=10090 GN=Mpp1 PE=1 SV=1	94.425	-7.163	106.075	-10.798	1.12338	up	0.12225
P70295	Ancient ubiquitous protein 1 OS=Mus musculus OX=10090 GN=Aup1 PE=1 SV=1	101	-2.707	99.525	-3.984	0.985396	up	0.56273
P70296	Phosphatidylethanolamine-binding protein 1 OS=Mus musculus OX=10090 GN=Pebp1 PE=1 SV=3	104.15	-6.427	97.35	-7.258	0.93471	up	0.21024
P70297	Signal transducing adapter molecule 1 OS=Mus musculus OX=10090 GN=Stam PE=1 SV=3	98.025	-2.277	100.575	-2.928	1.02601	up	0.21828
P70302	Stromal interaction molecule 1 OS=Mus musculus OX=10090 GN=Stim1 PE=1 SV=2	105.05	-1.977	96.075	-5.78	0.914564	up	0.026
P70303	CTP synthase 2 OS=Mus musculus OX=10090 GN=Ctps2 PE=1 SV=1	103.05	-4.995	93.95	-7.89	0.911693	up	0.0992
P70315	Wiskott-Aldrich syndrome protein homolog OS=Mus musculus OX=10090 GN=Was PE=1 SV=1	82.25	-18.039	121.8	-22.151	1.48085	up	0.03247
P70318	Nucleolysin TIAR OS=Mus musculus OX=10090 GN=Tial1 PE=1 SV=1	96.75	-3.868	105.1	-7.216	1.0863	up	0.08748
P70324	T-box transcription factor TBX3 OS=Mus musculus OX=10090 GN=Tbx3 PE=1 SV=3	96.175	-5.299	102.35	-3.775	1.06421	up	0.10644
P70333	Heterogeneous nuclear ribonucleoprotein H2 OS=Mus musculus OX=10090 GN=Hnrnph2 PE=1 SV=1	92.6	-4.243	106.575	-2.081	1.15092	up	0.00104
P70335	Rho-associated protein kinase 1 OS=Mus musculus OX=10090 GN=Rock1 PE=1 SV=1	100.5	-2.264	100.1	-3.513	0.99602	up	0.85451
P70336	Rho-associated protein kinase 2 OS=Mus musculus OX=10090 GN=Rock2 PE=1 SV=1	102.775	-6.928	94.4	-10.075	0.918511	up	0.21978
P70340	Mothers against decapentaplegic homolog 1 OS=Mus musculus OX=10090 GN=Smad1 PE=1 SV=2	101.65	-5.946	99.525	-5.21	0.979095	up	0.61018
P70347	TRAF family member-associated NF-kappa-B activator OS=Mus musculus OX=10090 GN=Tank PE=1 SV=1	93.475	-6.931	107.55	-4.655	1.15058	up	0.01501
P70349	Histidine triad nucleotide-binding protein 1 OS=Mus musculus OX=10090 GN=Hint1 PE=1 SV=3	102.475	-3.423	99.225	-4.889	0.968285	up	0.3179
P70353	Nuclear transcription factor Y subunit gamma OS=Mus musculus OX=10090 GN=Nfyc PE=1 SV=2	92.75	-7.136	105.725	-10.112	1.13989	up	0.08085
P70362	Ubiquitin recognition factor in ER-associated degradation protein 1 OS=Mus musculus OX=10090 GN=Ufd1 PE=1 SV=2	101.875	-2.964	99.15	-2.509	0.973252	up	0.21005
P70365	Nuclear receptor coactivator 1 OS=Mus musculus OX=10090 GN=Ncoa1 PE=1 SV=2	98.4	-5.604	101.85	-7.361	1.03506	up	0.48397
P70372	ELAV-like protein 1 OS=Mus musculus OX=10090 GN=Elavl1 PE=1 SV=2	97.5	-5.038	103.475	-5.84	1.06128	up	0.17225
P70387	Hereditary hemochromatosis protein homolog OS=Mus musculus OX=10090 GN=Hfe PE=1 SV=2	83.375	-5.352	116.675	-22.842	1.3994	up	0.02857
P70388	DNA repair protein RAD50 OS=Mus musculus OX=10090 GN=Rad50 PE=1 SV=1	97.55	-3.352	102.975	-3.303	1.05561	up	0.06063
P70398	Probable ubiquitin carboxyl-terminal hydrolase FAF-X OS=Mus musculus OX=10090 GN=Usp9x PE=1 SV=2	100.55	-2.639	99.275	-6.333	0.98732	up	0.72291
P70399	TP53-binding protein 1 OS=Mus musculus OX=10090 GN=Tp53bp1 PE=1 SV=3	97.65	-5.873	103.45	-10.692	1.0594	up	0.37836
P70403	Protein CASP OS=Mus musculus OX=10090 GN=Cux1 PE=1 SV=2	93.8	-3.273	104.275	-5.102	1.11167	up	0.01353
P70404	Isocitrate dehydrogenase [NAD] subunit gamma 1, mitochondrial OS=Mus musculus OX=10090 GN=Idh3g PE=1 SV=1	102.225	-5.611	99.75	-11.456	0.975789	up	0.71137
P70414	Sodium/calcium exchanger 1 OS=Mus musculus OX=10090 GN=Slc8a1 PE=1 SV=1	109.275	-7.47	90.775	-12.106	0.830702	up	0.04061
P70419	Polypeptide N-acetylgalactosaminyltransferase 3 OS=Mus musculus OX=10090 GN=Galnt3 PE=1 SV=3	87.275	-6.972	112.9	-21.422	1.29361	up	0.06324
P70424	Receptor tyrosine-protein kinase erbB-2 OS=Mus musculus OX=10090 GN=Erbb2 PE=1 SV=3	100	-5.901	100.775	-4.668	1.00775	up	0.8436
P70426	GTP-binding protein Rit1 OS=Mus musculus OX=10090 GN=Rit1 PE=1 SV=1	94.975	-6.564	104.775	-10.9	1.10319	up	0.17438
P70429	Ena/VASP-like protein OS=Mus musculus OX=10090 GN=Evl PE=1 SV=2	92.45	-24.189	109.15	-19.704	1.18064	up	0.32553
P70441	Na(+)/H(+) exchange regulatory cofactor NHE-RF1 OS=Mus musculus OX=10090 GN=Slc9a3r1 PE=1 SV=3	90.7	-5.323	109.925	-5.678	1.21196	up	0.02857
P70451	Tyrosine-protein kinase Fer OS=Mus musculus OX=10090 GN=Fer PE=1 SV=2	104.2	-2.906	96.975	-4.753	0.930662	up	0.041
P70452	Syntaxin-4 OS=Mus musculus OX=10090 GN=Stx4 PE=1 SV=1	104.525	-5.17	98.025	-5.514	0.937814	up	0.13626
P70460	Vasodilator-stimulated phosphoprotein OS=Mus musculus OX=10090 GN=Vasp PE=1 SV=4	94.4	-6.813	106.7	-7.268	1.1303	up	0.05907
P70662	LIM domain-binding protein 1 OS=Mus musculus OX=10090 GN=Ldb1 PE=1 SV=2	91.575	-5.119	100.25	-10.267	1.09473	up	0.18122
P70663	SPARC-like protein 1 OS=Mus musculus OX=10090 GN=Sparcl1 PE=1 SV=3	103.55	-1.741	99.125	-13.114	0.957267	up	0.54987
P70670	Nascent polypeptide-associated complex subunit alpha, muscle-specific form OS=Mus musculus OX=10090 GN=Naca PE=1 SV=2	100.85	-5.485	100.675	-7.011	0.998265	up	0.96991
P70671	Interferon regulatory factor 3 OS=Mus musculus OX=10090 GN=Irf3 PE=1 SV=1	103.275	-9.099	91.775	-5.795	0.888647	up	0.14649
P70677	Caspase-3 OS=Mus musculus OX=10090 GN=Casp3 PE=1 SV=1	81.425	-6.173	118.225	-7.999	1.45195	up	0.00034
P70695	Fructose-1,6-bisphosphatase isozyme 2 OS=Mus musculus OX=10090 GN=Fbp2 PE=1 SV=2	107.6	-8.599	86.75	-4.181	0.806227	up	0.00476
P70697	Uroporphyrinogen decarboxylase OS=Mus musculus OX=10090 GN=Urod PE=1 SV=2	97.75	-4.61	103.425	-5.876	1.05806	up	0.17939
P70698	CTP synthase 1 OS=Mus musculus OX=10090 GN=Ctps1 PE=1 SV=2	101.3	-5.097	95.7	-4.067	0.944719	up	0.13668
P70699	Lysosomal alpha-glucosidase OS=Mus musculus OX=10090 GN=Gaa PE=1 SV=2	95.55	-3.645	104.7	-3.827	1.09576	up	0.01342
P70700	DNA-directed RNA polymerase I subunit RPA2 OS=Mus musculus OX=10090 GN=Polr1b PE=1 SV=2	98.65	-2.413	100.3	-3.587	1.01673	up	0.4742
P70704	Phospholipid-transporting ATPase IA OS=Mus musculus OX=10090 GN=Atp8a1 PE=1 SV=2	103.3	-9.424	98.775	-5.032	0.956196	up	0.42941
P80313	T-complex protein 1 subunit eta OS=Mus musculus OX=10090 GN=Cct7 PE=1 SV=1	103.425	-9.473	94.625	-4.193	0.914914	up	0.14026
P80314	T-complex protein 1 subunit beta OS=Mus musculus OX=10090 GN=Cct2 PE=1 SV=4	100.175	-4.339	99.925	-1.569	0.997504	up	0.91724
P80315	T-complex protein 1 subunit delta OS=Mus musculus OX=10090 GN=Cct4 PE=1 SV=3	100.775	-3.05	98.2	-3.737	0.974448	up	0.32675
P80316	T-complex protein 1 subunit epsilon OS=Mus musculus OX=10090 GN=Cct5 PE=1 SV=1	99.825	-4.092	99.725	-1.715	0.998998	up	0.96551
P80317	T-complex protein 1 subunit zeta OS=Mus musculus OX=10090 GN=Cct6a PE=1 SV=3	103.125	-4.195	95.6	-5.908	0.92703	up	0.08307
P80318	T-complex protein 1 subunit gamma OS=Mus musculus OX=10090 GN=Cct3 PE=1 SV=1	100.825	-4.704	97.525	-2.985	0.96727	up	0.28094
P81117	Nucleobindin-2 OS=Mus musculus OX=10090 GN=Nucb2 PE=1 SV=2	88.225	-2.532	109.9	-10.333	1.24568	up	0.02146
P81122	Insulin receptor substrate 2 OS=Mus musculus OX=10090 GN=Irs2 PE=1 SV=2	100.4	-5.19	100.25	-12.969	0.998506	up	0.98356
P81269	Cyclic AMP-dependent transcription factor ATF-1 OS=Mus musculus OX=10090 GN=Atf1 PE=1 SV=1	93.55	-9.201	110.7	-10.853	1.18332	up	0.05252
P82198	Transforming growth factor-beta-induced protein ig-h3 OS=Mus musculus OX=10090 GN=Tgfbi PE=1 SV=1	110.6	-5.93	87.675	-16.177	0.792722	up	0.03747
P82343	N-acylglucosamine 2-epimerase OS=Mus musculus OX=10090 GN=Renbp PE=1 SV=3	99.95	-3.516	101.725	-2.22	1.01776	up	0.48571
P82347	Delta-sarcoglycan OS=Mus musculus OX=10090 GN=Sgcd PE=1 SV=1	112.725	-7.218	87.975	-9.165	0.780439	up	0.02857
P82349	Beta-sarcoglycan OS=Mus musculus OX=10090 GN=Sgcb PE=1 SV=1	105.1	-3.03	93.925	-4.639	0.893673	up	0.00685
P83093	Stromal interaction molecule 2 OS=Mus musculus OX=10090 GN=Stim2 PE=1 SV=2	92.5	-6.206	104.85	-6.474	1.13351	up	0.03311
P83510	Traf2 and NCK-interacting protein kinase OS=Mus musculus OX=10090 GN=Tnik PE=1 SV=2	108.3	-5.062	93.95	-7.202	0.867498	up	0.01724
P83741	Serine/threonine-protein kinase WNK1 OS=Mus musculus OX=10090 GN=Wnk1 PE=1 SV=2	97.475	-3.49	102.4	-3.568	1.05053	up	0.05714
P83870	PHD finger-like domain-containing protein 5A OS=Mus musculus OX=10090 GN=Phf5a PE=1 SV=1	93.675	-3.957	104.325	-7.766	1.11369	up	0.05022
P83882	60S ribosomal protein L36a OS=Mus musculus OX=10090 GN=Rpl36a PE=3 SV=2	82.275	-9.862	126.625	-42.336	1.53905	up	0.12502
P83887	Tubulin gamma-1 chain OS=Mus musculus OX=10090 GN=Tubg1 PE=1 SV=1	96.425	-1.258	102.3	-2.808	1.06093	up	0.0294
P83917	Chromobox protein homolog 1 OS=Mus musculus OX=10090 GN=Cbx1 PE=1 SV=1	95.075	-7.414	107.35	-10.693	1.12911	up	0.10813
P83940	Elongin-C OS=Mus musculus OX=10090 GN=Eloc PE=1 SV=1	94.325	-8.799	95.55	-15.618	1.01299	up	0.89576
P84084	ADP-ribosylation factor 5 OS=Mus musculus OX=10090 GN=Arf5 PE=1 SV=2	95.125	-6.357	104.375	-6.807	1.09724	up	0.09419
P84086	Complexin-2 OS=Mus musculus OX=10090 GN=Cplx2 PE=1 SV=1	102.1	-7.708	95.725	-13.097	0.937561	up	0.43363
P84089	Enhancer of rudimentary homolog OS=Mus musculus OX=10090 GN=Erh PE=1 SV=1	87.525	-5.546	107.425	-16.547	1.22736	up	0.02857
P84091	AP-2 complex subunit mu OS=Mus musculus OX=10090 GN=Ap2m1 PE=1 SV=1	94.35	-3.621	106.15	-3.972	1.12507	up	0.00461
P84096	Rho-related GTP-binding protein RhoG OS=Mus musculus OX=10090 GN=Rhog PE=1 SV=1	90.25	-12.326	112.375	-14.138	1.24515	up	0.05635
P84099	60S ribosomal protein L19 OS=Mus musculus OX=10090 GN=Rpl19 PE=1 SV=1	80.975	-16.766	132.675	-39.656	1.63847	up	0.05318
P84102	Small EDRK-rich factor 2 OS=Mus musculus OX=10090 GN=Serf2 PE=1 SV=1	90.75	-4.771	109.475	-10.287	1.20634	up	0.01635
P84104	Serine/arginine-rich splicing factor 3 OS=Mus musculus OX=10090 GN=Srsf3 PE=1 SV=1	93.025	-3.48	108.925	-4.385	1.17092	up	0.00128
P84244	Histone H3.3 OS=Mus musculus OX=10090 GN=H3-3a PE=1 SV=2	75.65	-20.554	140.425	-54.397	1.85625	up	0.06747
P84309	Adenylate cyclase type 5 OS=Mus musculus OX=10090 GN=Adcy5 PE=1 SV=2	110.1	-3.977	92.375	-7.028	0.83901	up	0.00462
P85094	Isochorismatase domain-containing protein 2A OS=Mus musculus OX=10090 GN=Isoc2a PE=1 SV=1	108.975	-9.358	89.65	-3.88	0.822666	up	0.00881
P97290	Plasma protease C1 inhibitor OS=Mus musculus OX=10090 GN=Serping1 PE=1 SV=3	96.725	-12.517	99.05	-8.971	1.02404	up	0.77287
P97298	Pigment epithelium-derived factor OS=Mus musculus OX=10090 GN=Serpinf1 PE=1 SV=2	93.35	-4.383	102.925	-9.347	1.10257	up	0.11301
P97300	Neuroplastin OS=Mus musculus OX=10090 GN=Nptn PE=1 SV=3	109.125	-5.878	92.65	-9.002	0.849026	up	0.02209
P97302	Transcription regulator protein BACH1 OS=Mus musculus OX=10090 GN=Bach1 PE=1 SV=1	94.975	-11.941	107.425	-9.912	1.13109	up	0.15972
P97306	SH3 and cysteine-rich domain-containing protein OS=Mus musculus OX=10090 GN=Stac PE=1 SV=1	109.775	-7.9	90.125	-10.303	0.820997	up	0.02318
P97310	DNA replication licensing factor MCM2 OS=Mus musculus OX=10090 GN=Mcm2 PE=1 SV=3	85.325	-10.603	113.45	-9.873	1.32962	up	0.00815
P97311	DNA replication licensing factor MCM6 OS=Mus musculus OX=10090 GN=Mcm6 PE=1 SV=1	83.325	-14.346	118.95	-19.661	1.42754	up	0.02637
P97314	Cysteine and glycine-rich protein 2 OS=Mus musculus OX=10090 GN=Csrp2 PE=1 SV=3	97.275	-10.243	96.35	-14.187	0.990491	up	0.91925
P97315	Cysteine and glycine-rich protein 1 OS=Mus musculus OX=10090 GN=Csrp1 PE=1 SV=3	109.125	-13.6	87.8	-9.085	0.804582	up	0.04025
P97333	Neuropilin-1 OS=Mus musculus OX=10090 GN=Nrp1 PE=1 SV=2	90.15	-3.988	110.05	-7.368	1.22074	up	0.00316
P97346	Nucleoredoxin OS=Mus musculus OX=10090 GN=Nxn PE=1 SV=1	101.175	-2.506	100.625	-7.326	0.994564	up	0.89168
P97351	40S ribosomal protein S3a OS=Mus musculus OX=10090 GN=Rps3a PE=1 SV=3	87.65	-3.676	112.2	-5.584	1.28009	up	0.00033
P97352	Protein S100-A13 OS=Mus musculus OX=10090 GN=S100a13 PE=1 SV=1	93.925	-5.077	108.15	-9.371	1.15145	up	0.03706
P97355	Spermine synthase OS=Mus musculus OX=10090 GN=Sms PE=1 SV=1	108.375	-4.444	93.05	-6.187	0.858593	up	0.00693
P97363	Serine palmitoyltransferase 2 OS=Mus musculus OX=10090 GN=Sptlc2 PE=1 SV=2	96.625	-9.118	104.85	-13.519	1.08512	up	0.352
P97364	Selenide, water dikinase 2 OS=Mus musculus OX=10090 GN=Sephs2 PE=1 SV=3	95.825	-3.076	106.175	-5.906	1.10801	up	0.02089
P97366	Ecotropic viral integration site 5 protein OS=Mus musculus OX=10090 GN=Evi5 PE=1 SV=2	101.425	-0.492	98.3	-3.78	0.969189	up	0.19662
P97369	Neutrophil cytosol factor 4 OS=Mus musculus OX=10090 GN=Ncf4 PE=1 SV=2	76.025	-35.944	129.4	-40.933	1.70207	up	0.09775
P97370	Sodium/potassium-transporting ATPase subunit beta-3 OS=Mus musculus OX=10090 GN=Atp1b3 PE=1 SV=1	97.075	-6.711	101.475	-2.933	1.04533	up	0.27483
P97371	Proteasome activator complex subunit 1 OS=Mus musculus OX=10090 GN=Psme1 PE=1 SV=2	99.125	-11.593	98.7	-6.755	0.995712	up	0.95155
P97372	Proteasome activator complex subunit 2 OS=Mus musculus OX=10090 GN=Psme2 PE=1 SV=4	98.2	-14.355	95.925	-7.722	0.976833	up	0.78951
P97376	Protein FRG1 OS=Mus musculus OX=10090 GN=Frg1 PE=1 SV=2	90.825	-6.883	113.25	-8.083	1.2469	up	0.00553
P97377	Cyclin-dependent kinase 2 OS=Mus musculus OX=10090 GN=Cdk2 PE=1 SV=2	93.4	-5.63	105.25	-6.66	1.12687	up	0.03476
P97379	Ras GTPase-activating protein-binding protein 2 OS=Mus musculus OX=10090 GN=G3bp2 PE=1 SV=2	96.025	-2.213	103.425	-6.139	1.07706	up	0.06383
P97384	Annexin A11 OS=Mus musculus OX=10090 GN=Anxa11 PE=1 SV=2	100.575	-3.767	101.9	-7.29	1.01317	up	0.75769
P97386	DNA ligase 3 OS=Mus musculus OX=10090 GN=Lig3 PE=1 SV=2	94.8	-6.878	106.5	-5.653	1.12342	up	0.03915
P97390	Vacuolar protein sorting-associated protein 45 OS=Mus musculus OX=10090 GN=Vps45 PE=1 SV=1	101.2	-1.402	97.175	-4.536	0.960227	up	0.14091
P97393	Rho GTPase-activating protein 5 OS=Mus musculus OX=10090 GN=Arhgap5 PE=1 SV=2	101.65	-5.295	99.95	-3.296	0.983276	up	0.60532
P97411	Islet cell autoantigen 1 OS=Mus musculus OX=10090 GN=Ica1 PE=1 SV=3	100.925	-7.844	97.15	-8.062	0.962596	up	0.52709
P97412	Lysosomal-trafficking regulator OS=Mus musculus OX=10090 GN=Lyst PE=1 SV=1	94.875	-10.423	105.575	-18.822	1.11278	up	0.35831
P97425	Eosinophil cationic protein 2 OS=Mus musculus OX=10090 GN=Ear2 PE=2 SV=1	44.8	-6.671	149.6	-50.374	3.33929	up	0.02857
P97426	Eosinophil cationic protein 1 OS=Mus musculus OX=10090 GN=Ear1 PE=2 SV=1	66.075	-4.794	129.475	-33.357	1.95952	up	0.03061
P97427	Dihydropyrimidinase-related protein 1 OS=Mus musculus OX=10090 GN=Crmp1 PE=1 SV=1	105.2	-11.216	94.9	-5.964	0.902091	up	0.156
P97429	Annexin A4 OS=Mus musculus OX=10090 GN=Anxa4 PE=1 SV=4	104.225	-8.271	94.825	-6.517	0.909811	up	0.12443
P97433	Rho guanine nucleotide exchange factor 28 OS=Mus musculus OX=10090 GN=Arhgef28 PE=1 SV=1	95.375	-9.429	104.575	-5.397	1.09646	up	0.14128
P97434-2	Isoform 2 of Myosin phosphatase Rho-interacting protein OS=Mus musculus OX=10090 GN=Mprip	97.6	-2.581	101.5	-7.998	1.03996	up	0.38917
P97447	Four and a half LIM domains protein 1 OS=Mus musculus OX=10090 GN=Fhl1 PE=1 SV=3	105.525	-14.373	90.2	-11.091	0.854774	up	0.14233
P97449	Aminopeptidase N OS=Mus musculus OX=10090 GN=Anpep PE=1 SV=4	99.075	-6.317	100.35	-4.219	1.01287	up	0.74855
P97450	ATP synthase-coupling factor 6, mitochondrial OS=Mus musculus OX=10090 GN=Atp5pf PE=1 SV=1	100.575	-0.538	98.8	-10.261	0.982351	up	0.75241
P97452	Ribosome biogenesis protein BOP1 OS=Mus musculus OX=10090 GN=Bop1 PE=1 SV=1	96.05	-7.416	102.9	-4.143	1.07132	up	0.15793
P97457	Myosin regulatory light chain 2, skeletal muscle isoform OS=Mus musculus OX=10090 GN=Mylpf PE=1 SV=3	43.55	-4.959	180.2	-150.608	4.13777	up	0.16718
P97461	40S ribosomal protein S5 OS=Mus musculus OX=10090 GN=Rps5 PE=1 SV=3	96.4	-7.236	100.725	-8.678	1.04487	up	0.47297
P97465	Docking protein 1 OS=Mus musculus OX=10090 GN=Dok1 PE=1 SV=2	98.4	-2.72	104.15	-6.4	1.05843	up	0.14929
P97467	Peptidyl-glycine alpha-amidating monooxygenase OS=Mus musculus OX=10090 GN=Pam PE=1 SV=2	104	-5.769	98.675	-5.085	0.948798	up	0.2154
P97470	Serine/threonine-protein phosphatase 4 catalytic subunit OS=Mus musculus OX=10090 GN=Ppp4c PE=1 SV=2	93.7	-3.312	105.1	-2.428	1.12166	up	0.00144
P97471	Mothers against decapentaplegic homolog 4 OS=Mus musculus OX=10090 GN=Smad4 PE=1 SV=2	112.45	-9.682	86.625	-16.214	0.770342	up	0.03396
P97478	5-demethoxyubiquinone hydroxylase, mitochondrial OS=Mus musculus OX=10090 GN=Coq7 PE=1 SV=3	104.975	-4.019	95.25	-5.991	0.907359	up	0.03576
P97479	Unconventional myosin-VIIa OS=Mus musculus OX=10090 GN=Myo7a PE=1 SV=2	104.2	-6.898	93.775	-13.974	0.899952	up	0.22941
P97494	Glutamate--cysteine ligase catalytic subunit OS=Mus musculus OX=10090 GN=Gclc PE=1 SV=4	105.6	-5.058	90.35	-4.329	0.855587	up	0.02857
P97496	SWI/SNF complex subunit SMARCC1 OS=Mus musculus OX=10090 GN=Smarcc1 PE=1 SV=2	88.825	-4.465	111.375	-6.869	1.25387	up	0.00151
P97499	Telomerase protein component 1 OS=Mus musculus OX=10090 GN=Tep1 PE=1 SV=1	100.8	-4.299	99.35	-5.002	0.985615	up	0.88571
P97742	Carnitine O-palmitoyltransferase 1, liver isoform OS=Mus musculus OX=10090 GN=Cpt1a PE=1 SV=4	101.6	-3.398	98.85	-4.091	0.972933	up	0.34092
P97760	DNA-directed RNA polymerase II subunit RPB3 OS=Mus musculus OX=10090 GN=Polr2c PE=1 SV=2	97.4	-8.025	106.025	-14.861	1.08855	up	0.34648
P97765	WW domain-binding protein 2 OS=Mus musculus OX=10090 GN=Wbp2 PE=1 SV=1	108.975	-15.289	91.55	-10.703	0.840101	up	0.11109
P97770	THUMP domain-containing protein 3 OS=Mus musculus OX=10090 GN=Thumpd3 PE=1 SV=1	98.8	-4.104	98.775	-3.58	0.999747	up	0.99297
P97789	5'-3' exoribonuclease 1 OS=Mus musculus OX=10090 GN=Xrn1 PE=1 SV=1	97.225	-5.411	102.975	-3.959	1.05914	up	0.13715
P97792	Coxsackievirus and adenovirus receptor homolog OS=Mus musculus OX=10090 GN=Cxadr PE=1 SV=1	96	-6.345	103.65	-16.026	1.07969	up	0.40889
P97797-2	Isoform 2 of Tyrosine-protein phosphatase non-receptor type substrate 1 OS=Mus musculus OX=10090 GN=Sirpa	86.025	-18.02	115.75	-13.416	1.34554	up	0.05714
P97798	Neogenin OS=Mus musculus OX=10090 GN=Neo1 PE=1 SV=1	97.675	-6.674	104.425	-5.302	1.06911	up	0.16434
P97807	Fumarate hydratase, mitochondrial OS=Mus musculus OX=10090 GN=Fh PE=1 SV=3	104.975	-2.666	94.95	-5.594	0.904501	up	0.01779
P97813	Phospholipase D2 OS=Mus musculus OX=10090 GN=Pld2 PE=1 SV=2	103.625	-6.062	99.325	-3.557	0.958504	up	0.68571
P97814	Proline-serine-threonine phosphatase-interacting protein 1 OS=Mus musculus OX=10090 GN=Pstpip1 PE=1 SV=1	84.1	-19.094	115.55	-17.647	1.37396	up	0.05192
P97817	Cerebellar degeneration-related protein 2 OS=Mus musculus OX=10090 GN=Cdr2 PE=1 SV=2	94.8	-8.392	98.875	-7.563	1.04299	up	0.4978
P97819	85/88 kDa calcium-independent phospholipase A2 OS=Mus musculus OX=10090 GN=Pla2g6 PE=1 SV=3	105.5	-7.743	96.325	-6.322	0.913033	up	0.11607
P97820	Mitogen-activated protein kinase kinase kinase kinase 4 OS=Mus musculus OX=10090 GN=Map4k4 PE=1 SV=1	88.85	-12.877	110.7	-13.842	1.24592	up	0.06015
P97821	Dipeptidyl peptidase 1 OS=Mus musculus OX=10090 GN=Ctsc PE=1 SV=1	90.1	-15.749	110.025	-14.894	1.22114	up	0.11563
P97822	Acidic leucine-rich nuclear phosphoprotein 32 family member E OS=Mus musculus OX=10090 GN=Anp32e PE=1 SV=2	96.8	-9.535	107.475	-6.184	1.11028	up	0.10936
P97823	Acyl-protein thioesterase 1 OS=Mus musculus OX=10090 GN=Lypla1 PE=1 SV=1	106.775	-6.347	93.25	-7.03	0.873332	up	0.02895
P97855	Ras GTPase-activating protein-binding protein 1 OS=Mus musculus OX=10090 GN=G3bp1 PE=1 SV=1	94.175	-3.598	106.325	-7.5	1.12902	up	0.0266
P97857	A disintegrin and metalloproteinase with thrombospondin motifs 1 OS=Mus musculus OX=10090 GN=Adamts1 PE=1 SV=4	108.175	-15.458	99.075	-23.494	0.915877	up	0.54148
P97864	Caspase-7 OS=Mus musculus OX=10090 GN=Casp7 PE=1 SV=2	89.325	-8.419	110.25	-7.82	1.23426	up	0.01081
P97868	E3 ubiquitin-protein ligase RBBP6 OS=Mus musculus OX=10090 GN=Rbbp6 PE=1 SV=5	99.1	-3.293	101.825	-1.706	1.0275	up	0.1921
P97872	Flavin-containing monooxygenase 5 OS=Mus musculus OX=10090 GN=Fmo5 PE=1 SV=4	113.375	-14.679	86.225	-10.778	0.760529	up	0.02458
P97873	Lysyl oxidase homolog 1 OS=Mus musculus OX=10090 GN=Loxl1 PE=2 SV=3	95.175	-14.375	103.825	-1.78	1.09089	up	0.31586
P97927	Laminin subunit alpha-4 OS=Mus musculus OX=10090 GN=Lama4 PE=1 SV=2	110.125	-2.728	90.55	-6.47	0.822247	up	0.00141
P97930	Thymidylate kinase OS=Mus musculus OX=10090 GN=Dtymk PE=1 SV=2	99.825	-4.902	99.9	-1.745	1.00075	up	0.97794
P98063	Bone morphogenetic protein 1 OS=Mus musculus OX=10090 GN=Bmp1 PE=1 SV=2	93.325	-11.337	101.3	-11.509	1.08545	up	0.36161
P98064-2	Isoform 2 of Mannan-binding lectin serine protease 1 OS=Mus musculus OX=10090 GN=Masp1	81.25	-14.885	119.6	-22.182	1.472	up	0.02838
P98078	Disabled homolog 2 OS=Mus musculus OX=10090 GN=Dab2 PE=1 SV=2	81.65	-4.74	119.375	-9.053	1.46203	up	0.00032
P98083	SHC-transforming protein 1 OS=Mus musculus OX=10090 GN=Shc1 PE=1 SV=3	98.9	-2.156	102.775	-5.233	1.03918	up	0.21992
P98086	Complement C1q subcomponent subunit A OS=Mus musculus OX=10090 GN=C1qa PE=1 SV=2	94.575	-10.635	100.025	-15.537	1.05763	up	0.58371
P98192	Dihydroxyacetone phosphate acyltransferase OS=Mus musculus OX=10090 GN=Gnpat PE=1 SV=1	103.075	-5.051	98.975	-3.956	0.960223	up	0.24841
P98195	Probable phospholipid-transporting ATPase IIB OS=Mus musculus OX=10090 GN=Atp9b PE=1 SV=4	98.95	-1.928	100.75	-2.435	1.01819	up	0.29046
P98197	Probable phospholipid-transporting ATPase IH OS=Mus musculus OX=10090 GN=Atp11a PE=1 SV=1	101.15	-5.736	98.575	-2.377	0.974543	up	0.43857
P98203	Armadillo repeat protein deleted in velo-cardio-facial syndrome homolog OS=Mus musculus OX=10090 GN=Arvcf PE=1 SV=2	99.4	-10.749	98.725	-2.575	0.993209	up	0.90977
P99024	Tubulin beta-5 chain OS=Mus musculus OX=10090 GN=Tubb5 PE=1 SV=1	97.475	-10.184	98.875	-2.526	1.01436	up	0.80511
P99026	Proteasome subunit beta type-4 OS=Mus musculus OX=10090 GN=Psmb4 PE=1 SV=1	96.35	-6.27	101.525	-3.882	1.05371	up	0.21006
P99027	60S acidic ribosomal protein P2 OS=Mus musculus OX=10090 GN=Rplp2 PE=1 SV=3	93.125	-5.728	107.45	-9.824	1.15383	up	0.04533
P99028	Cytochrome b-c1 complex subunit 6, mitochondrial OS=Mus musculus OX=10090 GN=Uqcrh PE=1 SV=2	102.65	-4.89	100.8	-9.777	0.981978	up	0.74654
P99029	Peroxiredoxin-5, mitochondrial OS=Mus musculus OX=10090 GN=Prdx5 PE=1 SV=2	96.85	-6.903	105.025	-4.656	1.08441	up	0.09721
Q00262	Syntaxin-2 OS=Mus musculus OX=10090 GN=Stx2 PE=1 SV=1	102.925	-4.339	98.225	-2.496	0.954336	up	0.10949
Q00420	GA-binding protein subunit beta-1 OS=Mus musculus OX=10090 GN=Gabpb1 PE=1 SV=2	93.075	-3.836	108.6	-3.513	1.1668	up	0.00099
Q00422	GA-binding protein alpha chain OS=Mus musculus OX=10090 GN=Gabpa PE=1 SV=2	91.85	-5.792	107.725	-4.684	1.17284	up	0.00531
Q00519	Xanthine dehydrogenase/oxidase OS=Mus musculus OX=10090 GN=Xdh PE=1 SV=5	89.15	-6.539	111.75	-7.694	1.25351	up	0.00421
Q00558	40-kDa huntingtin-associated protein OS=Mus musculus OX=10090 GN=F8a1 PE=1 SV=1	97.5	-8.907	102.675	-5.212	1.05308	up	0.35461
Q00560	Interleukin-6 receptor subunit beta OS=Mus musculus OX=10090 GN=Il6st PE=1 SV=2	102.025	-3.615	98.975	-3.122	0.970105	up	0.2488
Q00612	Glucose-6-phosphate 1-dehydrogenase X OS=Mus musculus OX=10090 GN=G6pdx PE=1 SV=3	93.425	-3.606	106	-6.726	1.1346	up	0.05714
Q00623	Apolipoprotein A-I OS=Mus musculus OX=10090 GN=Apoa1 PE=1 SV=2	80.4	-24.209	120.675	-27.194	1.50093	up	0.06891
Q00724	Retinol-binding protein 4 OS=Mus musculus OX=10090 GN=Rbp4 PE=1 SV=2	92.95	-6.953	107.5	-16.484	1.15654	up	0.34286
Q00780	Collagen alpha-1(VIII) chain OS=Mus musculus OX=10090 GN=Col8a1 PE=1 SV=3	87	-8.743	103.075	-14.989	1.18477	up	0.11336
Q00899	Transcriptional repressor protein YY1 OS=Mus musculus OX=10090 GN=Yy1 PE=1 SV=1	99.2	-3.902	101	-8.856	1.01815	up	0.88571
Q00915	Retinol-binding protein 1 OS=Mus musculus OX=10090 GN=Rbp1 PE=1 SV=2	92	-2.195	103.15	-10.635	1.1212	up	0.12514
Q00993	Tyrosine-protein kinase receptor UFO OS=Mus musculus OX=10090 GN=Axl PE=1 SV=2	97.575	-2.147	100.6	-4.504	1.031	up	0.27088
Q00PI9	Heterogeneous nuclear ribonucleoprotein U-like protein 2 OS=Mus musculus OX=10090 GN=Hnrnpul2 PE=1 SV=2	95.775	-2.857	103.4	-4.548	1.07961	up	0.0296
Q01063	cAMP-specific 3',5'-cyclic phosphodiesterase 4D OS=Mus musculus OX=10090 GN=Pde4d PE=1 SV=2	104	-4.247	95.7	-3.542	0.920192	up	0.02857
Q01149	Collagen alpha-2(I) chain OS=Mus musculus OX=10090 GN=Col1a2 PE=1 SV=2	101.825	-29.444	100.725	-26.257	0.989197	up	0.88571
Q01279	Epidermal growth factor receptor OS=Mus musculus OX=10090 GN=Egfr PE=1 SV=1	94.725	-4.741	106.2	-6.546	1.12114	up	0.02958
Q01320	DNA topoisomerase 2-alpha OS=Mus musculus OX=10090 GN=Top2a PE=1 SV=2	80.325	-15.165	121.775	-18.317	1.51603	up	0.01305
Q01339	Beta-2-glycoprotein 1 OS=Mus musculus OX=10090 GN=Apoh PE=1 SV=1	86.675	-4.071	115.275	-22.819	1.32997	up	0.08517
Q01341	Adenylate cyclase type 6 OS=Mus musculus OX=10090 GN=Adcy6 PE=1 SV=1	101.425	-3.327	98.375	-3.988	0.969929	up	0.28467
Q01405	Protein transport protein Sec23A OS=Mus musculus OX=10090 GN=Sec23a PE=1 SV=2	98.875	-5.596	98.55	-3.281	0.996713	up	0.92345
Q01514	Guanylate-binding protein 1 OS=Mus musculus OX=10090 GN=Gbp1 PE=1 SV=1	102.925	-4.043	96.05	-7.796	0.933204	up	0.16846
Q01721	Growth arrest-specific protein 1 OS=Mus musculus OX=10090 GN=Gas1 PE=1 SV=2	111.125	-2.138	90	-3.416	0.809899	up	4e-05
Q01730	Ras suppressor protein 1 OS=Mus musculus OX=10090 GN=Rsu1 PE=1 SV=3	110.075	-14.032	97.475	-13.321	0.885533	up	0.24051
Q01768	Nucleoside diphosphate kinase B OS=Mus musculus OX=10090 GN=Nme2 PE=1 SV=1	99.825	-4.186	96.775	-3.537	0.969447	up	0.30826
Q01815	Voltage-dependent L-type calcium channel subunit alpha-1C OS=Mus musculus OX=10090 GN=Cacna1c PE=1 SV=1	111.525	-4.42	90.375	-8.437	0.810356	up	0.00437
Q01853	Transitional endoplasmic reticulum ATPase OS=Mus musculus OX=10090 GN=Vcp PE=1 SV=4	97.125	-3.854	103.7	-6.014	1.0677	up	0.11522
Q01965	T-lymphocyte surface antigen Ly-9 OS=Mus musculus OX=10090 GN=Ly9 PE=1 SV=2	109.2	-20.443	96.975	-12.352	0.888049	up	0.34549
Q02013	Aquaporin-1 OS=Mus musculus OX=10090 GN=Aqp1 PE=1 SV=3	109.325	-5.646	93.2	-8.124	0.852504	up	0.01726
Q02053	Ubiquitin-like modifier-activating enzyme 1 OS=Mus musculus OX=10090 GN=Uba1 PE=1 SV=1	99.7	-2.981	100.05	-2.509	1.00351	up	0.86334
Q02105	Complement C1q subcomponent subunit C OS=Mus musculus OX=10090 GN=C1qc PE=1 SV=2	85.975	-4.776	108.975	-14.125	1.26752	up	0.02152
Q02111	Protein kinase C theta type OS=Mus musculus OX=10090 GN=Prkcq PE=1 SV=1	94.75	-12.812	102.65	-1.484	1.08338	up	0.3059
Q02248	Catenin beta-1 OS=Mus musculus OX=10090 GN=Ctnnb1 PE=1 SV=1	99.5	-7.195	97.3	-7.135	0.977889	up	0.67931
Q02257	Junction plakoglobin OS=Mus musculus OX=10090 GN=Jup PE=1 SV=3	96.15	-3.062	102.95	-6.235	1.07072	up	0.09797
Q02357	Ankyrin-1 OS=Mus musculus OX=10090 GN=Ank1 PE=1 SV=2	82.45	-8.794	125.5	-42.054	1.52213	up	0.1314
Q02384	Son of sevenless homolog 2 OS=Mus musculus OX=10090 GN=Sos2 PE=1 SV=2	100.875	-2.514	98.95	-4.334	0.980917	up	0.47141
Q02614	SAP30-binding protein OS=Mus musculus OX=10090 GN=Sap30bp PE=1 SV=2	93.025	-5.269	108.325	-7.593	1.16447	up	0.01618
Q02780	Nuclear factor 1 A-type OS=Mus musculus OX=10090 GN=Nfia PE=1 SV=1	95.575	-3.566	105.075	-5.615	1.0994	up	0.02894
Q02788	Collagen alpha-2(VI) chain OS=Mus musculus OX=10090 GN=Col6a2 PE=1 SV=3	108.35	-14.192	92.575	-11.749	0.854407	up	0.13766
Q02819	Nucleobindin-1 OS=Mus musculus OX=10090 GN=Nucb1 PE=1 SV=2	93.175	-2.525	106.325	-7.59	1.14113	up	0.01666
Q03141	MAP/microtubule affinity-regulating kinase 3 OS=Mus musculus OX=10090 GN=Mark3 PE=1 SV=2	100.625	-4.324	100.35	-12.837	0.997267	up	0.96893
Q03145	Ephrin type-A receptor 2 OS=Mus musculus OX=10090 GN=Epha2 PE=1 SV=3	98	-8.455	99.825	-13.858	1.01862	up	0.82956
Q03147	Cyclin-dependent kinase 7 OS=Mus musculus OX=10090 GN=Cdk7 PE=1 SV=2	97.275	-2.001	102.825	-3.711	1.05705	up	0.0389
Q03265	ATP synthase subunit alpha, mitochondrial OS=Mus musculus OX=10090 GN=Atp5f1a PE=1 SV=1	107.45	-1.794	93.7	-3.636	0.872034	up	0.0005
Q03267	DNA-binding protein Ikaros OS=Mus musculus OX=10090 GN=Ikzf1 PE=1 SV=2	78.275	-6.326	121.4	-35.605	1.55094	up	0.09204
Q03311	Cholinesterase OS=Mus musculus OX=10090 GN=Bche PE=1 SV=2	109.3	-20.677	98.075	-12.492	0.897301	up	0.38859
Q03350	Thrombospondin-2 OS=Mus musculus OX=10090 GN=Thbs2 PE=1 SV=2	94.425	-4.348	107.125	-35.226	1.1345	up	0.52449
Q03517	Secretogranin-2 OS=Mus musculus OX=10090 GN=Scg2 PE=1 SV=1	106.1	-8.767	95.8	-8.911	0.902922	up	0.11429
Q03734	Serine protease inhibitor A3M OS=Mus musculus OX=10090 GN=Serpina3m PE=1 SV=2	94.925	-6.629	108.25	-15.018	1.14037	up	0.15563
Q03958	Prefoldin subunit 6 OS=Mus musculus OX=10090 GN=Pfdn6 PE=1 SV=1	99.875	-2.201	100.5	-4.067	1.00626	up	0.79597
Q03963	Interferon-induced, double-stranded RNA-activated protein kinase OS=Mus musculus OX=10090 GN=Eif2ak2 PE=1 SV=2	84.625	-11.944	118.8	-21.288	1.40384	up	0.05714
Q04207	Transcription factor p65 OS=Mus musculus OX=10090 GN=Rela PE=1 SV=1	95.875	-4.31	105.75	-6.157	1.103	up	0.03917
Q04447	Creatine kinase B-type OS=Mus musculus OX=10090 GN=Ckb PE=1 SV=1	117.65	-8.5	83.45	-15.158	0.709307	up	0.00766
Q04690	Neurofibromin OS=Mus musculus OX=10090 GN=Nf1 PE=1 SV=1	101.975	-1.896	95.825	-8.818	0.939691	up	0.25878
Q04692	SWI/SNF-related matrix-associated actin-dependent regulator of chromatin subfamily A containing DEAD/H box 1 OS=Mus musculus OX=10090 GN=Smarcad1 PE=1 SV=2	97.6	-4.985	104.675	-6.604	1.07249	up	0.13809
Q04735	Cyclin-dependent kinase 16 OS=Mus musculus OX=10090 GN=Cdk16 PE=1 SV=1	101.275	-3.874	94.9	-5.329	0.937053	up	0.1011
Q04736	Tyrosine-protein kinase Yes OS=Mus musculus OX=10090 GN=Yes1 PE=1 SV=3	98.6	-3.942	102.275	-4.902	1.03727	up	0.28695
Q04750	DNA topoisomerase 1 OS=Mus musculus OX=10090 GN=Top1 PE=1 SV=2	86.125	-4	114.9	-8.636	1.33411	up	0.00093
Q04857	Collagen alpha-1(VI) chain OS=Mus musculus OX=10090 GN=Col6a1 PE=1 SV=1	112.725	-11.092	89.15	-10.509	0.790863	up	0.0215
Q04863	Transcription factor RelB OS=Mus musculus OX=10090 GN=Relb PE=1 SV=2	98.275	-10.82	103.725	-4.066	1.05546	up	0.38209
Q05117	Tartrate-resistant acid phosphatase type 5 OS=Mus musculus OX=10090 GN=Acp5 PE=1 SV=2	88.675	-11.11	114.7	-15.248	1.29349	up	0.0329
Q05144	Ras-related C3 botulinum toxin substrate 2 OS=Mus musculus OX=10090 GN=Rac2 PE=1 SV=1	78.3	-33.397	126.85	-46.305	1.62005	up	0.1399
Q05186	Reticulocalbin-1 OS=Mus musculus OX=10090 GN=Rcn1 PE=1 SV=1	90.025	-4.892	109.05	-16.276	1.21133	up	0.06645
Q05421	Cytochrome P450 2E1 OS=Mus musculus OX=10090 GN=Cyp2e1 PE=1 SV=1	54.325	-13.442	159.425	-77.228	2.93465	up	0.02857
Q05512	Serine/threonine-protein kinase MARK2 OS=Mus musculus OX=10090 GN=Mark2 PE=1 SV=3	100.85	-2.247	98.9	-5.08	0.980664	up	0.68571
Q05685	Folate receptor beta OS=Mus musculus OX=10090 GN=Folr2 PE=2 SV=1	93.875	-8.535	103.1	-15.322	1.09827	up	0.33334
Q05793	Basement membrane-specific heparan sulfate proteoglycan core protein OS=Mus musculus OX=10090 GN=Hspg2 PE=1 SV=1	109.225	-8.539	90.4	-5.629	0.827649	up	0.01032
Q05816	Fatty acid-binding protein 5 OS=Mus musculus OX=10090 GN=Fabp5 PE=1 SV=3	89.525	-12.097	113.65	-12.021	1.26948	up	0.02998
Q05860-5	Isoform 5 of Formin-1 OS=Mus musculus OX=10090 GN=Fmn1	91.05	-9.661	104.8	-8.415	1.15102	up	0.07548
Q05895	Thrombospondin-3 OS=Mus musculus OX=10090 GN=Thbs3 PE=1 SV=2	97	-8.561	99.45	-6.11	1.02526	up	0.65773
Q05909	Receptor-type tyrosine-protein phosphatase gamma OS=Mus musculus OX=10090 GN=Ptprg PE=1 SV=1	93.275	-2.423	105.4	-7.752	1.12999	up	0.02446
Q05920	Pyruvate carboxylase, mitochondrial OS=Mus musculus OX=10090 GN=Pc PE=1 SV=1	76.825	-6.19	131.425	-50.283	1.71071	up	0.11744
Q05921	2-5A-dependent ribonuclease OS=Mus musculus OX=10090 GN=Rnasel PE=1 SV=2	89.7	-3.311	111.825	-7.492	1.24666	up	0.00166
Q05BC3-3	Isoform 3 of Echinoderm microtubule-associated protein-like 1 OS=Mus musculus OX=10090 GN=Eml1	110.1	-6.43	89.05	-8.061	0.80881	up	0.00648
Q05CL8	La-related protein 7 OS=Mus musculus OX=10090 GN=Larp7 PE=1 SV=2	93.675	-6.413	108.35	-5.308	1.15666	up	0.01243
Q05D44	Eukaryotic translation initiation factor 5B OS=Mus musculus OX=10090 GN=Eif5b PE=1 SV=2	96.475	-3.774	103.775	-4.149	1.07567	up	0.0405
Q06138	Calcium-binding protein 39 OS=Mus musculus OX=10090 GN=Cab39 PE=1 SV=2	109.5	-8.777	86.575	-11.707	0.790639	up	0.02857
Q06180	Tyrosine-protein phosphatase non-receptor type 2 OS=Mus musculus OX=10090 GN=Ptpn2 PE=1 SV=2	88.25	-3.642	113.925	-6.454	1.29093	up	0.00045
Q06185	ATP synthase subunit e, mitochondrial OS=Mus musculus OX=10090 GN=Atp5me PE=1 SV=2	104.85	-6.333	93.7	-7.402	0.893658	up	0.02857
Q06335	Amyloid-like protein 2 OS=Mus musculus OX=10090 GN=Aplp2 PE=1 SV=4	103.95	-2.117	95.925	-4.06	0.922799	up	0.01274
Q06649	SH3 domain-binding protein 2 OS=Mus musculus OX=10090 GN=Sh3bp2 PE=1 SV=1	93.425	-5.239	106.7	-5.801	1.14209	up	0.01455
Q06770	Corticosteroid-binding globulin OS=Mus musculus OX=10090 GN=Serpina6 PE=1 SV=1	90.2	-5.818	109.6	-20.959	1.21508	up	0.12472
Q06890	Clusterin OS=Mus musculus OX=10090 GN=Clu PE=1 SV=1	76.575	-15.839	128.275	-58.32	1.67516	up	0.2
Q07076	Annexin A7 OS=Mus musculus OX=10090 GN=Anxa7 PE=1 SV=2	102.825	-3.908	96.75	-4.462	0.940919	up	0.08642
Q07079	Insulin-like growth factor-binding protein 5 OS=Mus musculus OX=10090 GN=Igfbp5 PE=1 SV=1	93.15	-6.801	107.1	-6.785	1.14976	up	0.02719
Q07113	Cation-independent mannose-6-phosphate receptor OS=Mus musculus OX=10090 GN=Igf2r PE=1 SV=1	92.5	-11.81	105.975	-8.456	1.14568	up	0.11295
Q07417	Short-chain specific acyl-CoA dehydrogenase, mitochondrial OS=Mus musculus OX=10090 GN=Acads PE=1 SV=2	99.8	-6.879	100.55	-12.058	1.00752	up	0.91748
Q07456	Protein AMBP OS=Mus musculus OX=10090 GN=Ambp PE=1 SV=2	89.075	-3.175	115.7	-26.735	1.29891	up	0.13984
Q07797	Galectin-3-binding protein OS=Mus musculus OX=10090 GN=Lgals3bp PE=1 SV=1	84.35	-11.35	116.25	-20.428	1.37819	up	0.03418
Q07813	Apoptosis regulator BAX OS=Mus musculus OX=10090 GN=Bax PE=1 SV=1	98.925	-8.401	100.5	-4.471	1.01592	up	0.7519
Q07968	Coagulation factor XIII B chain OS=Mus musculus OX=10090 GN=F13b PE=1 SV=2	91.55	-5.526	106.85	-14.553	1.16712	up	0.05714
Q08048	Hepatocyte growth factor OS=Mus musculus OX=10090 GN=Hgf PE=1 SV=1	92.225	-11.309	99.425	-26.037	1.07807	up	0.63006
Q08091	Calponin-1 OS=Mus musculus OX=10090 GN=Cnn1 PE=1 SV=1	107.8	-12.85	90.975	-11.222	0.843924	up	0.09603
Q08093	Calponin-2 OS=Mus musculus OX=10090 GN=Cnn2 PE=1 SV=1	100	-3.111	96.925	-9.809	0.96925	up	0.57192
Q08122-1	Isoform 1 of Transducin-like enhancer protein 3 OS=Mus musculus OX=10090 GN=Tle3	90.75	-5.952	108.675	-5.863	1.19752	up	0.00514
Q08288	Cell growth-regulating nucleolar protein OS=Mus musculus OX=10090 GN=Lyar PE=1 SV=2	92.775	-10.012	112.225	-11.949	1.20965	up	0.04682
Q08460	Calcium-activated potassium channel subunit alpha-1 OS=Mus musculus OX=10090 GN=Kcnma1 PE=1 SV=2	107.475	-4.222	91.225	-6.674	0.848802	up	0.00625
Q08481	Platelet endothelial cell adhesion molecule OS=Mus musculus OX=10090 GN=Pecam1 PE=1 SV=1	89.5	-2.981	111.825	-5.981	1.24944	up	0.00054
Q08509	Epidermal growth factor receptor kinase substrate 8 OS=Mus musculus OX=10090 GN=Eps8 PE=1 SV=2	91.65	-6.034	105.925	-4.476	1.15576	up	0.02843
Q08761	Vitamin K-dependent protein S OS=Mus musculus OX=10090 GN=Pros1 PE=2 SV=1	90.7	-11.276	114.375	-31.909	1.26103	up	0.2113
Q08857	Platelet glycoprotein 4 OS=Mus musculus OX=10090 GN=Cd36 PE=1 SV=2	78.325	-8.285	133.85	-64.239	1.70891	up	0.182
Q08879	Fibulin-1 OS=Mus musculus OX=10090 GN=Fbln1 PE=1 SV=2	98.85	-6.186	95.925	-16.962	0.97041	up	0.75693
Q08879-2	Isoform C of Fibulin-1 OS=Mus musculus OX=10090 GN=Fbln1	102.975	-5.806	95.35	-5.719	0.925953	up	0.11049
Q08943	FACT complex subunit SSRP1 OS=Mus musculus OX=10090 GN=Ssrp1 PE=1 SV=2	92.125	-5.253	106.475	-5.636	1.15577	up	0.00979
Q09014	Neutrophil cytosol factor 1 OS=Mus musculus OX=10090 GN=Ncf1 PE=1 SV=3	69.4	-30.289	134.8	-46.66	1.94236	up	0.05696
Q09XV5	Chromodomain-helicase-DNA-binding protein 8 OS=Mus musculus OX=10090 GN=Chd8 PE=1 SV=1	100.325	-6.373	100.025	-10.565	0.99701	up	0.88571
Q0GNC1	Inverted formin-2 OS=Mus musculus OX=10090 GN=Inf2 PE=1 SV=1	104.675	-5.068	95.1	-3.882	0.908526	up	0.02401
Q0HA38	Tetratricopeptide repeat protein 21B OS=Mus musculus OX=10090 GN=Ttc21b PE=1 SV=1	103.55	-6.514	97.275	-4.706	0.939401	up	0.16938
Q0KL02	Triple functional domain protein OS=Mus musculus OX=10090 GN=Trio PE=1 SV=3	99.3	-2.186	99.95	-2.972	1.00655	up	0.7366
Q0P5W1	Vacuolar protein sorting-associated protein 8 homolog OS=Mus musculus OX=10090 GN=Vps8 PE=1 SV=1	97.375	-2.084	101.85	-10.868	1.04596	up	0.4741
Q0P678	Zinc finger CCCH domain-containing protein 18 OS=Mus musculus OX=10090 GN=Zc3h18 PE=1 SV=1	96.775	-4.543	104.9	-6.388	1.08396	up	0.11429
Q0PHV7	Dapper homolog 3 OS=Mus musculus OX=10090 GN=Dact3 PE=1 SV=1	100.35	-11.566	94.275	-15.892	0.939462	up	0.55918
Q0VBF8	Protein stum homolog OS=Mus musculus OX=10090 GN=Stum PE=1 SV=1	123.6	-5.406	83.225	-22.851	0.673341	up	0.03504
Q0VBL3	RNA-binding protein 15 OS=Mus musculus OX=10090 GN=Rbm15 PE=1 SV=1	94.95	-4.832	105.35	-2.841	1.10953	up	0.00996
Q0VBM2	Protein FAM83B OS=Mus musculus OX=10090 GN=Fam83b PE=2 SV=1	96.175	-3.734	105.95	-10.304	1.10164	up	0.12472
Q0VGB7	Serine/threonine-protein phosphatase 4 regulatory subunit 2 OS=Mus musculus OX=10090 GN=Ppp4r2 PE=1 SV=1	92.5	-1.068	106.675	-1.85	1.15324	up	1e-05
Q0VGU4	Neurosecretory protein VGF OS=Mus musculus OX=10090 GN=Vgf PE=1 SV=1	99.225	-9.765	100.125	-7.196	1.00907	up	0.8869
Q0VGY8	Protein TANC1 OS=Mus musculus OX=10090 GN=Tanc1 PE=1 SV=2	100.85	-4.014	101.5	-6.363	1.00645	up	0.86849
Q11011	Puromycin-sensitive aminopeptidase OS=Mus musculus OX=10090 GN=Npepps PE=1 SV=2	103.6	-5.105	95.95	-6.498	0.926158	up	0.11356
Q11136	Xaa-Pro dipeptidase OS=Mus musculus OX=10090 GN=Pepd PE=1 SV=3	105.95	-6.868	96.425	-8.391	0.910099	up	0.12945
Q148V7	RAB11-binding protein RELCH OS=Mus musculus OX=10090 GN=Relch PE=1 SV=1	107.6	-6.815	91.85	-4.489	0.853625	up	0.00836
Q148V8	Protein FAM83H OS=Mus musculus OX=10090 GN=Fam83h PE=1 SV=1	103.025	-8.457	100.05	-7.856	0.971124	up	0.62466
Q148W0	Phospholipid-transporting ATPase IC OS=Mus musculus OX=10090 GN=Atp8b1 PE=1 SV=2	98.8	-6.462	99.675	-4.22	1.00886	up	0.82814
Q149F3	Eukaryotic peptide chain release factor GTP-binding subunit ERF3B OS=Mus musculus OX=10090 GN=Gspt2 PE=1 SV=1	93.825	-5.616	104.425	-3.128	1.11298	up	0.01645
Q149L6	DnaJ homolog subfamily B member 14 OS=Mus musculus OX=10090 GN=Dnajb14 PE=2 SV=1	103.125	-5.416	96.825	-4.203	0.938909	up	0.11571
Q14AX6	Cyclin-dependent kinase 12 OS=Mus musculus OX=10090 GN=Cdk12 PE=1 SV=2	95.275	-4.082	104.325	-2.414	1.09499	up	0.0088
Q14C51	Pentatricopeptide repeat domain-containing protein 3, mitochondrial OS=Mus musculus OX=10090 GN=Ptcd3 PE=1 SV=2	95.55	-0.947	103.125	-2.827	1.07928	up	0.00226
Q14CH1	Molybdenum cofactor sulfurase OS=Mus musculus OX=10090 GN=Mocos PE=1 SV=1	97.1	-10.74	105.85	-5.524	1.09011	up	0.19751
Q14CH7	Alanine--tRNA ligase, mitochondrial OS=Mus musculus OX=10090 GN=Aars2 PE=1 SV=1	101.325	-6.557	99.5	-2.765	0.981989	up	0.62633
Q14DH7	Acyl-CoA synthetase short-chain family member 3, mitochondrial OS=Mus musculus OX=10090 GN=Acss3 PE=1 SV=2	92.575	-5.257	111.175	-20.757	1.20092	up	0.17025
Q18PI6	SLAM family member 5 OS=Mus musculus OX=10090 GN=Cd84 PE=1 SV=1	86.325	-24.378	114.575	-24.484	1.32725	up	0.15311
Q19LI2	Alpha-1B-glycoprotein OS=Mus musculus OX=10090 GN=A1bg PE=1 SV=1	91.65	-56.769	102.15	-27.888	1.11457	up	0.75117
Q1A3B0	Ceramide synthase 3 OS=Mus musculus OX=10090 GN=Cers3 PE=1 SV=1	107.3	-15.054	93.6	-14.448	0.872321	up	0.23711
Q1HFZ0	RNA cytosine C(5)-methyltransferase NSUN2 OS=Mus musculus OX=10090 GN=Nsun2 PE=1 SV=2	95.675	-7.428	106.1	-5.606	1.10896	up	0.0663
Q1W617	Protein Shroom4 OS=Mus musculus OX=10090 GN=Shroom4 PE=1 SV=1	91.175	-4.2	109.825	-10.863	1.20455	up	0.01854
Q2EMV9	Protein mono-ADP-ribosyltransferase PARP14 OS=Mus musculus OX=10090 GN=Parp14 PE=1 SV=3	90.65	-10.706	111.75	-15.687	1.23276	up	0.06801
Q2HXL6	ER degradation-enhancing alpha-mannosidase-like protein 3 OS=Mus musculus OX=10090 GN=Edem3 PE=1 SV=2	97.35	-5.569	100.575	-6.438	1.03313	up	0.47733
Q2KHK6	Gasdermin-C2 OS=Mus musculus OX=10090 GN=Gsdmc2 PE=2 SV=2	67.125	-10.252	132	-27.479	1.96648	up	0.02857
Q2KN98	Cytospin-A OS=Mus musculus OX=10090 GN=Specc1l PE=1 SV=1	106.4	-0.735	93.975	-4.945	0.883224	up	0.01411
Q2NL51	Glycogen synthase kinase-3 alpha OS=Mus musculus OX=10090 GN=Gsk3a PE=1 SV=2	106.075	-7.375	95.625	-10.782	0.901485	up	0.16072
Q2PFD7	PH and SEC7 domain-containing protein 3 OS=Mus musculus OX=10090 GN=Psd3 PE=1 SV=2	91.025	-5.984	109.6	-11.883	1.20406	up	0.03148
Q2PZL6	Protocadherin Fat 4 OS=Mus musculus OX=10090 GN=Fat4 PE=1 SV=2	101.3	-6.451	98.125	-6.692	0.968657	up	0.51999
Q2TBA3	Mucosa-associated lymphoid tissue lymphoma translocation protein 1 homolog OS=Mus musculus OX=10090 GN=Malt1 PE=1 SV=2	95.1	-6.235	106.725	-10.471	1.12224	up	0.10503
Q2TBE6	Phosphatidylinositol 4-kinase type 2-alpha OS=Mus musculus OX=10090 GN=Pi4k2a PE=1 SV=1	99.925	-9.864	101.775	-5.874	1.01851	up	0.75818
Q2TPA8	Hydroxysteroid dehydrogenase-like protein 2 OS=Mus musculus OX=10090 GN=Hsdl2 PE=1 SV=1	106.725	-6.382	93.2	-4.52	0.873272	up	0.01349
Q2UY11	Collagen alpha-1(XXVIII) chain OS=Mus musculus OX=10090 GN=Col28a1 PE=2 SV=1	107.875	-15.144	92.725	-4.198	0.85956	up	0.10212
Q2VLH6	Scavenger receptor cysteine-rich type 1 protein M130 OS=Mus musculus OX=10090 GN=Cd163 PE=1 SV=2	73.375	-6.982	131.1	-37.648	1.78671	up	0.05232
Q2VPQ9	Chromatin modification-related protein MEAF6 OS=Mus musculus OX=10090 GN=Meaf6 PE=1 SV=1	96.35	-8.457	107.5	-11.663	1.11572	up	0.17261
Q2YDW2	Protein misato homolog 1 OS=Mus musculus OX=10090 GN=Msto1 PE=1 SV=1	99.5	-5.361	99.225	-5.662	0.997236	up	0.94606
Q31125	Zinc transporter SLC39A7 OS=Mus musculus OX=10090 GN=Slc39a7 PE=1 SV=2	102.675	-3.957	97.575	-4.3	0.950329	up	0.13149
Q32NY4	Metal transporter CNNM3 OS=Mus musculus OX=10090 GN=Cnnm3 PE=1 SV=2	97.975	-6.923	98.425	-7.132	1.00459	up	0.9308
Q3B7Z2	Oxysterol-binding protein 1 OS=Mus musculus OX=10090 GN=Osbp PE=1 SV=3	100.3	-5.368	98.55	-8.48	0.982552	up	0.7392
Q3KNJ2	Non-homologous end-joining factor 1 OS=Mus musculus OX=10090 GN=Nhej1 PE=1 SV=1	102.125	-30.973	93.9	-15.418	0.919461	up	0.65127
Q3T9E4	T-cell-specific guanine nucleotide triphosphate-binding protein 2 OS=Mus musculus OX=10090 GN=Tgtp2 PE=1 SV=2	74.7	-6.934	122.6	-28.11	1.64123	up	0.0384
Q3TAS6	ER membrane protein complex subunit 10 OS=Mus musculus OX=10090 GN=Emc10 PE=2 SV=2	101.75	-5.068	99.65	-4.756	0.979361	up	0.88571
Q3TB82	Pleckstrin homology domain-containing family F member 1 OS=Mus musculus OX=10090 GN=Plekhf1 PE=2 SV=1	92.175	-1.871	108.7	-5.745	1.17928	up	0.00156
Q3TBD2	Rho GTPase-activating protein 45 OS=Mus musculus OX=10090 GN=Arhgap45 PE=1 SV=2	81.875	-15.146	119	-22.016	1.45344	up	0.03206
Q3TBL6	Tumor necrosis factor alpha-induced protein 8-like protein 3 OS=Mus musculus OX=10090 GN=Tnfaip8l3 PE=1 SV=1	103.675	-15.261	93.95	-16.729	0.906197	up	0.42335
Q3TBT3	Stimulator of interferon genes protein OS=Mus musculus OX=10090 GN=Sting1 PE=1 SV=2	84.575	-8.15	114.7	-10.12	1.35619	up	0.00355
Q3TBW2	39S ribosomal protein L10, mitochondrial OS=Mus musculus OX=10090 GN=Mrpl10 PE=1 SV=2	99.525	-2.419	101.35	-5.164	1.01834	up	0.54578
Q3TC33	Coiled-coil domain-containing protein 127 OS=Mus musculus OX=10090 GN=Ccdc127 PE=1 SV=2	106.575	-6.341	93.85	-6.554	0.880601	up	0.03154
Q3TC72	Fumarylacetoacetate hydrolase domain-containing protein 2A OS=Mus musculus OX=10090 GN=Fahd2 PE=1 SV=1	107.325	-3.182	92.45	-6.414	0.861402	up	0.00598
Q3TC93	HCLS1-binding protein 3 OS=Mus musculus OX=10090 GN=Hs1bp3 PE=1 SV=2	97.675	-1.357	100.9	-2.031	1.03302	up	0.05907
Q3TCH7	Cullin-4A OS=Mus musculus OX=10090 GN=Cul4a PE=1 SV=1	99.15	-4.518	99.775	-5.079	1.0063	up	0.86017
Q3TCJ1	BRISC complex subunit Abraxas 2 OS=Mus musculus OX=10090 GN=Abraxas2 PE=1 SV=1	97.175	-2.024	101.525	-2.391	1.04476	up	0.0321
Q3TCJ8	Coiled-coil domain-containing protein 69 OS=Mus musculus OX=10090 GN=Ccdc69 PE=1 SV=1	105.725	-10.795	99.575	-17.057	0.94183	up	0.56466
Q3TCN2	Putative phospholipase B-like 2 OS=Mus musculus OX=10090 GN=Plbd2 PE=1 SV=2	103.65	-3.308	97.975	-2.356	0.945248	up	0.03138
Q3TDD9	Protein phosphatase 1 regulatory subunit 21 OS=Mus musculus OX=10090 GN=Ppp1r21 PE=1 SV=2	93.45	-3.146	106.15	-2.634	1.1359	up	0.00082
Q3TDK6	Protein rogdi homolog OS=Mus musculus OX=10090 GN=Rogdi PE=1 SV=2	100.825	-4.897	102.2	-4.316	1.01364	up	0.6882
Q3TDN2	FAS-associated factor 2 OS=Mus musculus OX=10090 GN=Faf2 PE=1 SV=2	103.7	-3.334	96.45	-4.194	0.930087	up	0.03527
Q3TDQ1	Dolichyl-diphosphooligosaccharide--protein glycosyltransferase subunit STT3B OS=Mus musculus OX=10090 GN=Stt3b PE=1 SV=2	98.95	-2.733	101.875	-2.567	1.02956	up	0.16974
Q3TDX8	Cytochrome b5 reductase 4 OS=Mus musculus OX=10090 GN=Cyb5r4 PE=2 SV=3	88.275	-8.41	110.9	-7.872	1.2563	up	0.00773
Q3TEA8	Heterochromatin protein 1-binding protein 3 OS=Mus musculus OX=10090 GN=Hp1bp3 PE=1 SV=1	78.225	-19.713	129.225	-36.539	1.65197	up	0.04933
Q3TFQ1	SPRY domain-containing protein 7 OS=Mus musculus OX=10090 GN=Spryd7 PE=1 SV=2	104.575	-7.322	96.925	-6.438	0.926847	up	0.16765
Q3TGF2	Protein FAM107B OS=Mus musculus OX=10090 GN=Fam107b PE=1 SV=2	89.325	-14.752	117.05	-17.281	1.31038	up	0.05044
Q3TGW2	Endonuclease/exonuclease/phosphatase family domain-containing protein 1 OS=Mus musculus OX=10090 GN=Eepd1 PE=1 SV=1	98.825	-3.956	104.05	-2.621	1.05287	up	0.0699
Q3THE2	Myosin regulatory light chain 12B OS=Mus musculus OX=10090 GN=Myl12b PE=1 SV=2	97.15	-4.221	102.675	-4.396	1.05687	up	0.11977
Q3THG9	Alanyl-tRNA editing protein Aarsd1 OS=Mus musculus OX=10090 GN=Aarsd1 PE=1 SV=2	101.1	-5.478	99.35	-4.397	0.98269	up	0.63604
Q3THK3	General transcription factor IIF subunit 1 OS=Mus musculus OX=10090 GN=Gtf2f1 PE=1 SV=2	91.55	-6.344	109.075	-6.421	1.19143	up	0.00814
Q3THK7	GMP synthase [glutamine-hydrolyzing] OS=Mus musculus OX=10090 GN=Gmps PE=1 SV=2	98.125	-4.08	101.05	-1.907	1.02981	up	0.24161
Q3THS6	S-adenosylmethionine synthase isoform type-2 OS=Mus musculus OX=10090 GN=Mat2a PE=1 SV=2	97.65	-2.868	101.325	-6.849	1.03763	up	0.36046
Q3THW5	Histone H2A.V OS=Mus musculus OX=10090 GN=H2az2 PE=1 SV=3	90.625	-8.956	112.8	-7.863	1.24469	up	0.05714
Q3TIR1	Trafficking protein particle complex subunit 13 OS=Mus musculus OX=10090 GN=Trappc13 PE=2 SV=1	97.65	-5.079	102.225	-7.589	1.04685	up	0.35502
Q3TIR3	Synembryn-A OS=Mus musculus OX=10090 GN=Ric8a PE=1 SV=2	98.75	-3.638	99.675	-5.52	1.00937	up	0.789
Q3TIU4	2',5'-phosphodiesterase 12 OS=Mus musculus OX=10090 GN=Pde12 PE=1 SV=2	98.575	-8.234	102.625	-6.007	1.04109	up	0.45706
Q3TIV5	Zinc finger CCCH domain-containing protein 15 OS=Mus musculus OX=10090 GN=Zc3h15 PE=1 SV=2	97.6	-2.605	101.225	-4.302	1.03714	up	0.19953
Q3TIX9	U4/U6.U5 tri-snRNP-associated protein 2 OS=Mus musculus OX=10090 GN=Usp39 PE=1 SV=2	94.9	-3.803	106.1	-7.678	1.11802	up	0.03988
Q3TJ91	LLGL scribble cell polarity complex component 2 OS=Mus musculus OX=10090 GN=Llgl2 PE=1 SV=2	105.95	-7.845	94.625	-7.061	0.89311	up	0.07554
Q3TJD7	PDZ and LIM domain protein 7 OS=Mus musculus OX=10090 GN=Pdlim7 PE=1 SV=1	106.95	-12.38	89.125	-7.982	0.833333	up	0.05185
Q3TJZ6	Protein FAM98A OS=Mus musculus OX=10090 GN=Fam98a PE=1 SV=1	100.375	-2.844	98.325	-6.78	0.979577	up	0.59727
Q3TKT4	Transcription activator BRG1 OS=Mus musculus OX=10090 GN=Smarca4 PE=1 SV=1	99.35	-4.754	101.925	-5.935	1.02592	up	0.52349
Q3TL44	NLR family member X1 OS=Mus musculus OX=10090 GN=Nlrx1 PE=1 SV=1	101.775	-3.11	98.675	-3.51	0.969541	up	0.2343
Q3TLD5	Unconventional prefoldin RPB5 interactor OS=Mus musculus OX=10090 GN=Uri1 PE=1 SV=2	94.175	-3.397	103.425	-6.651	1.09822	up	0.048
Q3TLH4	Protein PRRC2C OS=Mus musculus OX=10090 GN=Prrc2c PE=1 SV=3	93.825	-0.411	103.95	-6.306	1.10791	up	0.04858
Q3TLI0	Trafficking protein particle complex subunit 10 OS=Mus musculus OX=10090 GN=Trappc10 PE=1 SV=2	102.4	-2.468	97.625	-3.472	0.953369	up	0.06619
Q3TLP5	Enoyl-CoA hydratase domain-containing protein 2, mitochondrial OS=Mus musculus OX=10090 GN=Echdc2 PE=1 SV=2	105.275	-8.937	93.325	-3.186	0.886488	up	0.04535
Q3TLS3	GDP-D-glucose phosphorylase 1 OS=Mus musculus OX=10090 GN=Gdpgp1 PE=1 SV=2	103.275	-4.553	97.85	-6.725	0.94747	up	0.23
Q3TMH2	Secernin-3 OS=Mus musculus OX=10090 GN=Scrn3 PE=1 SV=1	102.875	-2.127	96.95	-6.16	0.942406	up	0.1189
Q3TMV7	Pyridine nucleotide-disulfide oxidoreductase domain-containing protein 1 OS=Mus musculus OX=10090 GN=Pyroxd1 PE=2 SV=1	99.325	-4.926	99.7	-3.362	1.00378	up	0.90403
Q3TMW1	Coiled-coil domain-containing protein 102A OS=Mus musculus OX=10090 GN=Ccdc102a PE=1 SV=2	103.45	-5.078	98	-7.784	0.947318	up	0.28534
Q3TMX7	Sulfhydryl oxidase 2 OS=Mus musculus OX=10090 GN=Qsox2 PE=1 SV=1	100.125	-1.729	100.05	-3.845	0.999251	up	0.97277
Q3TN34	MICAL-like protein 2 OS=Mus musculus OX=10090 GN=Micall2 PE=1 SV=1	101.275	-5.592	98.25	-5.134	0.970131	up	0.45583
Q3TNH5	Cotranscriptional regulator FAM172A OS=Mus musculus OX=10090 GN=Fam172a PE=1 SV=2	97.725	-3.248	103.175	-6.972	1.05577	up	0.20621
Q3TPE9	Ankyrin repeat and MYND domain-containing protein 2 OS=Mus musculus OX=10090 GN=Ankmy2 PE=1 SV=1	106.625	-5.845	94.675	-2.941	0.887925	up	0.01068
Q3TPX4	Exocyst complex component 5 OS=Mus musculus OX=10090 GN=Exoc5 PE=1 SV=2	102.25	-1.977	96.925	-3.47	0.947922	up	0.0372
Q3TQI7	Telomere length and silencing protein 1 homolog OS=Mus musculus OX=10090 PE=1 SV=2	94.775	-2.568	105	-8.969	1.10789	up	0.07089
Q3TRM4	Patatin-like phospholipase domain-containing protein 6 OS=Mus musculus OX=10090 GN=Pnpla6 PE=1 SV=2	101.775	-5.519	98.2	-5.696	0.964873	up	0.40205
Q3TRM8	Hexokinase-3 OS=Mus musculus OX=10090 GN=Hk3 PE=1 SV=2	89.05	-42.851	118.125	-35.399	1.3265	up	0.33577
Q3TSG4	RNA demethylase ALKBH5 OS=Mus musculus OX=10090 GN=Alkbh5 PE=1 SV=2	92.175	-7.806	107.25	-14.845	1.16355	up	0.02857
Q3TTA7	E3 ubiquitin-protein ligase CBL-B OS=Mus musculus OX=10090 GN=Cblb PE=1 SV=3	90.325	-12.841	112.075	-16.542	1.2408	up	0.08305
Q3TTY5	Keratin, type II cytoskeletal 2 epidermal OS=Mus musculus OX=10090 GN=Krt2 PE=1 SV=1	96.575	-4.534	106.525	-45.278	1.10303	up	1
Q3TUH1	Phosphatidate cytidylyltransferase, mitochondrial OS=Mus musculus OX=10090 GN=Tamm41 PE=1 SV=2	100.4	-2.801	96.275	-8.171	0.958914	up	0.34286
Q3TVI8	Pre-B-cell leukemia transcription factor-interacting protein 1 OS=Mus musculus OX=10090 GN=Pbxip1 PE=1 SV=2	111.65	-8.526	88.575	-5.957	0.793327	up	0.00439
Q3TW96	UDP-N-acetylhexosamine pyrophosphorylase-like protein 1 OS=Mus musculus OX=10090 GN=Uap1l1 PE=1 SV=1	98.95	-3.982	101	-4.55	1.02072	up	0.52301
Q3TWF6	WD repeat-containing protein 70 OS=Mus musculus OX=10090 GN=Wdr70 PE=1 SV=1	92.025	-6.852	108.95	-10.367	1.18392	up	0.03446
Q3TWL2	Type 1 phosphatidylinositol 4,5-bisphosphate 4-phosphatase OS=Mus musculus OX=10090 GN=Pip4p1 PE=1 SV=1	96.075	-7.105	107.7	-4.631	1.121	up	0.03367
Q3TWW8	Serine/arginine-rich splicing factor 6 OS=Mus musculus OX=10090 GN=Srsf6 PE=1 SV=1	90.675	-4.453	109.75	-9.675	1.21037	up	0.01162
Q3TX08	tRNA (guanine(26)-N(2))-dimethyltransferase OS=Mus musculus OX=10090 GN=Trmt1 PE=1 SV=2	92.75	-3.554	104.05	-5.712	1.12183	up	0.01524
Q3TXS7	26S proteasome non-ATPase regulatory subunit 1 OS=Mus musculus OX=10090 GN=Psmd1 PE=1 SV=1	98.925	-1.103	100.2	-4.627	1.01289	up	0.62555
Q3TYD6	Serine/threonine-protein kinase LMTK2 OS=Mus musculus OX=10090 GN=Lmtk2 PE=1 SV=3	98.15	-2.671	103.125	-11.849	1.05069	up	0.46762
Q3TYS2	Cytochrome b-245 chaperone 1 OS=Mus musculus OX=10090 GN=Cybc1 PE=1 SV=2	99.75	-4.935	100.375	-9.366	1.00627	up	0.90986
Q3TYX2	LRRN4 C-terminal-like protein OS=Mus musculus OX=10090 GN=Lrrn4cl PE=2 SV=1	104.95	-5.044	98.65	-9.474	0.939971	up	0.28489
Q3TZX8	Polynucleotide 5'-hydroxyl-kinase NOL9 OS=Mus musculus OX=10090 GN=Nol9 PE=1 SV=1	93.05	-5.643	109.05	-6.263	1.17195	up	0.00901
Q3TZZ7	Extended synaptotagmin-2 OS=Mus musculus OX=10090 GN=Esyt2 PE=1 SV=1	102.425	-3.71	97.575	-3.997	0.952648	up	0.12559
Q3U0B3	Dehydrogenase/reductase SDR family member 11 OS=Mus musculus OX=10090 GN=Dhrs11 PE=1 SV=1	95.45	-7.452	106.6	-14.223	1.11682	up	0.21424
Q3U0J8	TBC1 domain family member 2B OS=Mus musculus OX=10090 GN=Tbc1d2b PE=1 SV=2	96.65	-1.752	103.025	-3.04	1.06596	up	0.01092
Q3U0M1	Trafficking protein particle complex subunit 9 OS=Mus musculus OX=10090 GN=Trappc9 PE=1 SV=2	104.8	-4.287	93.875	-7.418	0.895754	up	0.04347
Q3U0S6	Ras-interacting protein 1 OS=Mus musculus OX=10090 GN=Rasip1 PE=1 SV=3	90.575	-3.217	110.275	-7.638	1.2175	up	0.02857
[truncated: 3,987 more rows]
